# Supplementary material for: Unique maternal immune and functional microbial profiles during prenatal stress
Source: Sci Rep. 2020 Nov 20;10:20288. doi: 10.1038/s41598-020-77265-x (PMC7679384; doi:10.1038/s41598-020-77265-x)
Supplement: Supplementary file 1 [file 41598_2020_77265_MOESM1_ESM.xlsx]

## Sheet: Metagenomic Stats
Sample	SRA	Group	Assembly Length (bp) (>= 1000bp)	Contigs (# > 1000 bp)	Largest contig (bp)	N50
1202	SAMN14929015	S	313203173	72464	521684	12102
1208	SAMN14929016	NS	372740973	92646	526514	8398
1257	SAMN14929017	NS	408756436	77933	565765	15910
1340	SAMN14929018	S	361411049	71310	811047	18428
1342	SAMN14929019	NS	444232221	94113	737163	13943
1344	SAMN14929020	S	332823057	70607	647746	12847
1345	SAMN14929021	NS	370883966	78715	716240	13072
1346	SAMN14929022	S	237140994	53601	736261	13295
1350	SAMN14929023	NS	249842810	58435	805008	12548
1351	SAMN14929024	NS	178709715	43837	773583	10042
1354	SAMN14929025	S	243352331	51631	736261	14222
1357	SAMN14929026	S	321829182	67530	565764	14024

## Sheet: MetaPhlan2 taxonomy
ID	1202	1208	1257	1340	1342	1344	1345	1346	1350	1351	1354	1357
Group	S	NS	NS	S	NS	S	NS	S	NS	NS	S	S
k__Bacteria	99.9775	100	100	100	100	100	100	99.9697	100	99.9749	99.9743	100
k__Bacteria|p__Actinobacteria	1.64204	1.98572	1.78964	3.81504	0.30949	0.23392	0.17993	0.7499	0.35784	0.15357	0.04051	0.68746
k__Bacteria|p__Actinobacteria|c__Actinobacteria	1.64204	1.98572	1.78964	3.81504	0.30949	0.23392	0.17993	0.7499	0.35784	0.15357	0.04051	0.68746
k__Bacteria|p__Actinobacteria|c__Actinobacteria|o__Actinomycetales	0	0	0	0.20223	0	0	0	0	0	0	0	0
k__Bacteria|p__Actinobacteria|c__Actinobacteria|o__Actinomycetales|f__Propionibacteriaceae	0	0	0	0.20223	0	0	0	0	0	0	0	0
k__Bacteria|p__Actinobacteria|c__Actinobacteria|o__Actinomycetales|f__Propionibacteriaceae|g__Propionibacteriaceae_unclassified	0	0	0	0.19359	0	0	0	0	0	0	0	0
k__Bacteria|p__Actinobacteria|c__Actinobacteria|o__Actinomycetales|f__Propionibacteriaceae|g__Propionibacterium	0	0	0	0.00864	0	0	0	0	0	0	0	0
k__Bacteria|p__Actinobacteria|c__Actinobacteria|o__Actinomycetales|f__Propionibacteriaceae|g__Propionibacterium|s__Propionibacterium_acnes	0	0	0	0.00864	0	0	0	0	0	0	0	0
k__Bacteria|p__Actinobacteria|c__Actinobacteria|o__Actinomycetales|f__Propionibacteriaceae|g__Propionibacterium|s__Propionibacterium_acnes|t__Propionibacterium_acnes_unclassified	0	0	0	0.00864	0	0	0	0	0	0	0	0
k__Bacteria|p__Actinobacteria|c__Actinobacteria|o__Bifidobacteriales	1.02801	1.2799	1.67388	2.53231	0	0	0	0	0	0	0	0
k__Bacteria|p__Actinobacteria|c__Actinobacteria|o__Bifidobacteriales|f__Bifidobacteriaceae	1.02801	1.2799	1.67388	2.53231	0	0	0	0	0	0	0	0
k__Bacteria|p__Actinobacteria|c__Actinobacteria|o__Bifidobacteriales|f__Bifidobacteriaceae|g__Bifidobacterium	1.02801	1.2799	1.67388	2.53231	0	0	0	0	0	0	0	0
k__Bacteria|p__Actinobacteria|c__Actinobacteria|o__Bifidobacteriales|f__Bifidobacteriaceae|g__Bifidobacterium|s__Bifidobacterium_pseudolongum	1.02801	1.2799	1.67388	2.53231	0	0	0	0	0	0	0	0
k__Bacteria|p__Actinobacteria|c__Actinobacteria|o__Bifidobacteriales|f__Bifidobacteriaceae|g__Bifidobacterium|s__Bifidobacterium_pseudolongum|t__GCF_000421365	1.02801	1.2799	1.67388	2.53231	0	0	0	0	0	0	0	0
k__Bacteria|p__Actinobacteria|c__Actinobacteria|o__Coriobacteriales	0.61403	0.70582	0.11577	1.0805	0.30949	0.23392	0.17993	0.7499	0.35784	0.15357	0.04051	0.68746
k__Bacteria|p__Actinobacteria|c__Actinobacteria|o__Coriobacteriales|f__Coriobacteriaceae	0.61403	0.70582	0.11577	1.0805	0.30949	0.23392	0.17993	0.7499	0.35784	0.15357	0.04051	0.68746
k__Bacteria|p__Actinobacteria|c__Actinobacteria|o__Coriobacteriales|f__Coriobacteriaceae|g__Enterorhabdus	0.61403	0.70582	0.11577	1.0805	0.30949	0.23392	0.17993	0.7499	0.35784	0.15357	0.04051	0.68746
k__Bacteria|p__Actinobacteria|c__Actinobacteria|o__Coriobacteriales|f__Coriobacteriaceae|g__Enterorhabdus|s__Enterorhabdus_caecimuris	0.61403	0.70582	0.11577	1.0805	0.30949	0.23392	0.17993	0.7499	0.35784	0.15357	0.04051	0.68746
k__Bacteria|p__Actinobacteria|c__Actinobacteria|o__Coriobacteriales|f__Coriobacteriaceae|g__Enterorhabdus|s__Enterorhabdus_caecimuris|t__GCF_000403355	0.61403	0.70582	0.11577	1.0805	0.30949	0.23392	0.17993	0.7499	0.35784	0.15357	0.04051	0.68746
k__Bacteria|p__Bacteroidetes	16.7417	37.4635	67.0152	56.1181	30.1633	81.3765	54.1983	46.5978	21.8073	20.3079	83.4922	58.6796
k__Bacteria|p__Bacteroidetes|c__Bacteroidia	16.7417	37.4635	67.0152	56.1181	30.1633	81.3765	54.1983	46.5978	21.8073	20.3079	83.4922	58.6796
k__Bacteria|p__Bacteroidetes|c__Bacteroidia|o__Bacteroidales	16.7417	37.4635	67.0152	56.1181	30.1633	81.3765	54.1983	46.5978	21.8073	20.3079	83.4922	58.6796
k__Bacteria|p__Bacteroidetes|c__Bacteroidia|o__Bacteroidales|f__Bacteroidaceae	8.44179	21.0244	55.8972	30.4109	18.3642	64.6604	48.441	42.5072	7.18248	17.3334	67.9028	40.9385
k__Bacteria|p__Bacteroidetes|c__Bacteroidia|o__Bacteroidales|f__Bacteroidaceae|g__Bacteroides	8.44179	21.0244	55.8972	30.4109	18.3642	64.6604	48.441	42.5072	7.18248	17.3334	67.9028	40.9385
k__Bacteria|p__Bacteroidetes|c__Bacteroidia|o__Bacteroidales|f__Bacteroidaceae|g__Bacteroides|s__Bacteroides_thetaiotaomicron	8.44179	21.0244	55.8972	30.4109	18.3642	64.6604	48.441	42.5072	7.18248	17.3334	67.9028	40.9385
k__Bacteria|p__Bacteroidetes|c__Bacteroidia|o__Bacteroidales|f__Bacteroidaceae|g__Bacteroides|s__Bacteroides_thetaiotaomicron|t__Bacteroides_thetaiotaomicron_unclassified	8.44179	21.0244	55.8972	30.4109	18.3642	64.6604	48.441	42.5072	7.18248	17.3334	67.9028	40.9385
k__Bacteria|p__Bacteroidetes|c__Bacteroidia|o__Bacteroidales|f__Rikenellaceae	8.29989	16.4391	11.118	25.7071	11.7991	16.7161	5.75729	4.09059	14.6249	2.97446	15.5894	17.7411
k__Bacteria|p__Bacteroidetes|c__Bacteroidia|o__Bacteroidales|f__Rikenellaceae|g__Alistipes	8.29989	16.4391	11.118	25.7071	11.7991	16.7161	5.75729	4.09059	14.6249	2.97446	15.5894	17.7411
k__Bacteria|p__Bacteroidetes|c__Bacteroidia|o__Bacteroidales|f__Rikenellaceae|g__Alistipes|s__Alistipes_unclassified	8.29989	16.4391	11.118	25.7071	11.7991	16.7161	5.75729	4.09059	14.6249	2.97446	15.5894	17.7411
k__Bacteria|p__Firmicutes	62.1739	58.594	29.9965	36.5878	69.2476	17.0845	43.9224	52.3887	48.3061	8.32297	16.4054	39.2732
k__Bacteria|p__Firmicutes|c__Bacilli	46.3029	22.9541	2.37034	15.94	27.4631	1.90245	21.4488	50.4854	24.1716	6.28953	1.2364	18.1042
k__Bacteria|p__Firmicutes|c__Bacilli|o__Lactobacillales	46.3029	22.9541	2.37034	15.94	27.4631	1.90245	21.4488	50.4854	24.1716	6.28953	1.2364	18.1042
k__Bacteria|p__Firmicutes|c__Bacilli|o__Lactobacillales|f__Lactobacillaceae	46.3029	22.9541	2.37034	15.94	27.4631	1.90245	21.4488	50.4854	24.1716	6.28953	1.2364	18.1042
k__Bacteria|p__Firmicutes|c__Bacilli|o__Lactobacillales|f__Lactobacillaceae|g__Lactobacillus	46.3029	22.9541	2.37034	15.94	27.4631	1.90245	21.4488	50.4854	24.1716	6.28953	1.2364	18.1042
k__Bacteria|p__Firmicutes|c__Bacilli|o__Lactobacillales|f__Lactobacillaceae|g__Lactobacillus|s__Lactobacillus_johnsonii	46.3029	22.9541	2.37034	15.94	27.4631	1.90245	21.4488	50.4854	24.1716	6.28953	1.2364	18.1042
k__Bacteria|p__Firmicutes|c__Bacilli|o__Lactobacillales|f__Lactobacillaceae|g__Lactobacillus|s__Lactobacillus_johnsonii|t__Lactobacillus_johnsonii_unclassified	46.3029	22.9541	2.37034	15.94	27.4631	1.90245	21.4488	50.4854	24.1716	6.28953	1.2364	18.1042
k__Bacteria|p__Firmicutes|c__Clostridia	15.871	35.6399	27.6261	20.6477	41.7845	15.182	22.4736	1.90333	24.1345	2.03344	15.169	21.1689
k__Bacteria|p__Firmicutes|c__Clostridia|o__Clostridiales	15.871	35.6399	27.6261	20.6477	41.7845	15.182	22.4736	1.90333	24.1345	2.03344	15.169	21.1689
k__Bacteria|p__Firmicutes|c__Clostridia|o__Clostridiales|f__Clostridiaceae	1.19396	6.75119	1.49251	0	5.94663	2.3787	12.9095	0	20.1391	0	4.3671	0
k__Bacteria|p__Firmicutes|c__Clostridia|o__Clostridiales|f__Clostridiaceae|g__Candidatus_Arthromitus	0	0	0	0	0	2.3787	0	0	20.1391	0	2.8563	0
k__Bacteria|p__Firmicutes|c__Clostridia|o__Clostridiales|f__Clostridiaceae|g__Candidatus_Arthromitus|s__Candidatus_Arthromitus_unclassified	0	0	0	0	0	2.3787	0	0	20.1391	0	2.8563	0
k__Bacteria|p__Firmicutes|c__Clostridia|o__Clostridiales|f__Clostridiaceae|g__Clostridium	1.19396	6.75119	1.49251	0	5.94663	0	12.9095	0	0	0	1.5108	0
k__Bacteria|p__Firmicutes|c__Clostridia|o__Clostridiales|f__Clostridiaceae|g__Clostridium|s__Clostridium_sp_ASF356	0	4.38362	0	0	0	0	11.6722	0	0	0	0	0
k__Bacteria|p__Firmicutes|c__Clostridia|o__Clostridiales|f__Clostridiaceae|g__Clostridium|s__Clostridium_sp_ASF356|t__GCF_000364165	0	4.38362	0	0	0	0	11.6722	0	0	0	0	0
k__Bacteria|p__Firmicutes|c__Clostridia|o__Clostridiales|f__Clostridiaceae|g__Clostridium|s__Clostridium_sp_ASF502	1.19396	2.36757	1.49251	0	5.94663	0	1.23726	0	0	0	1.5108	0
k__Bacteria|p__Firmicutes|c__Clostridia|o__Clostridiales|f__Clostridiaceae|g__Clostridium|s__Clostridium_sp_ASF502|t__GCF_000364245	1.19396	2.36757	1.49251	0	5.94663	0	1.23726	0	0	0	1.5108	0
k__Bacteria|p__Firmicutes|c__Clostridia|o__Clostridiales|f__Eubacteriaceae	0.46523	0.06248	0.10423	0.79166	1.13176	2.95603	5.56115	0.12401	0.1657	0.15066	0.0349	1.18789
k__Bacteria|p__Firmicutes|c__Clostridia|o__Clostridiales|f__Eubacteriaceae|g__Eubacterium	0.46523	0.06248	0.10423	0.79166	1.13176	2.95603	5.56115	0.12401	0.1657	0.15066	0.0349	1.18789
k__Bacteria|p__Firmicutes|c__Clostridia|o__Clostridiales|f__Eubacteriaceae|g__Eubacterium|s__Eubacterium_plexicaudatum	0.46523	0.06248	0.10423	0.79166	1.13176	2.95603	5.56115	0.12401	0.1657	0.15066	0.0349	1.18789
k__Bacteria|p__Firmicutes|c__Clostridia|o__Clostridiales|f__Eubacteriaceae|g__Eubacterium|s__Eubacterium_plexicaudatum|t__GCF_000364225	0.46523	0.06248	0.10423	0.79166	1.13176	2.95603	5.56115	0.12401	0.1657	0.15066	0.0349	1.18789
k__Bacteria|p__Firmicutes|c__Clostridia|o__Clostridiales|f__Lachnospiraceae	5.54379	5.3916	3.10045	6.22307	13.0583	3.46546	1.75613	0.22261	0.56278	0.16191	0.68881	3.79251
k__Bacteria|p__Firmicutes|c__Clostridia|o__Clostridiales|f__Lachnospiraceae|g__Blautia	0.31132	0.0392	0.22101	1.26539	0.68178	0.36211	0.29111	0.05606	0.48402	0.09296	0.40324	0.32703
k__Bacteria|p__Firmicutes|c__Clostridia|o__Clostridiales|f__Lachnospiraceae|g__Blautia|s__Ruminococcus_torques	0.31132	0.0392	0.22101	1.26539	0.68178	0.36211	0.29111	0.05606	0.48402	0.09296	0.40324	0.32703
k__Bacteria|p__Firmicutes|c__Clostridia|o__Clostridiales|f__Lachnospiraceae|g__Blautia|s__Ruminococcus_torques|t__Ruminococcus_torques_unclassified	0.31132	0.0392	0.22101	1.26539	0.68178	0.36211	0.29111	0.05606	0.48402	0.09296	0.40324	0.32703
k__Bacteria|p__Firmicutes|c__Clostridia|o__Clostridiales|f__Lachnospiraceae|g__Butyrivibrio	0.01425	0.4009	0.12557	0.82162	0.08715	0.06794	0.16385	0.1274	0.04533	0.01973	0.0534	0.18407
k__Bacteria|p__Firmicutes|c__Clostridia|o__Clostridiales|f__Lachnospiraceae|g__Butyrivibrio|s__Butyrivibrio_unclassified	0.01425	0.4009	0.12557	0.82162	0.08715	0.06794	0.16385	0.1274	0.04533	0.01973	0.0534	0.18407
k__Bacteria|p__Firmicutes|c__Clostridia|o__Clostridiales|f__Lachnospiraceae|g__Dorea	5.11132	4.91392	2.40806	3.80358	12.0206	3.03542	1.19874	0.03915	0.02913	0	0.17641	3.07559
k__Bacteria|p__Firmicutes|c__Clostridia|o__Clostridiales|f__Lachnospiraceae|g__Dorea|s__Dorea_sp_5_2	5.11132	4.91392	2.40806	3.80358	12.0206	3.03542	1.19874	0	0	0	0	3.07559
k__Bacteria|p__Firmicutes|c__Clostridia|o__Clostridiales|f__Lachnospiraceae|g__Dorea|s__Dorea_sp_5_2|t__GCF_000403455	5.11132	4.91392	2.40806	3.80358	12.0206	3.03542	1.19874	0	0	0	0	3.07559
k__Bacteria|p__Firmicutes|c__Clostridia|o__Clostridiales|f__Lachnospiraceae|g__Dorea|s__Dorea_unclassified	0	0	0	0	0	0	0	0.03915	0.02913	0	0.17641	0
k__Bacteria|p__Firmicutes|c__Clostridia|o__Clostridiales|f__Lachnospiraceae|g__Lachnospiraceae_noname	0.08873	0.02339	0.34469	0.33249	0.26581	0	0.10244	0	0.00221	0.04923	0.05576	0.20582
k__Bacteria|p__Firmicutes|c__Clostridia|o__Clostridiales|f__Lachnospiraceae|g__Lachnospiraceae_noname|s__Lachnospiraceae_bacterium_3_1_46FAA	0.08873	0.02339	0.34469	0.33249	0.26581	0	0.10244	0	0.00221	0.04923	0.05576	0.20582
k__Bacteria|p__Firmicutes|c__Clostridia|o__Clostridiales|f__Lachnospiraceae|g__Lachnospiraceae_noname|s__Lachnospiraceae_bacterium_3_1_46FAA|t__GCF_000209405	0.08873	0.02339	0.34469	0.33249	0.26581	0	0.10244	0	0.00221	0.04923	0.05576	0.20582
k__Bacteria|p__Firmicutes|c__Clostridia|o__Clostridiales|f__Lachnospiraceae|g__Roseburia	0.01817	0.01418	0.00112	0	0.003	0	0	0	0.0021	0	0	0
k__Bacteria|p__Firmicutes|c__Clostridia|o__Clostridiales|f__Lachnospiraceae|g__Roseburia|s__Roseburia_unclassified	0.01817	0.01418	0.00112	0	0.003	0	0	0	0.0021	0	0	0
k__Bacteria|p__Firmicutes|c__Clostridia|o__Clostridiales|f__Oscillospiraceae	6.25308	20.7514	15.7571	2.23943	2.94333	0.6928	0.77529	0.32669	3.06154	1.47325	9.23861	14.9186
k__Bacteria|p__Firmicutes|c__Clostridia|o__Clostridiales|f__Oscillospiraceae|g__Oscillibacter	6.25308	20.7514	15.7571	2.23943	2.94333	0.6928	0.77529	0.32669	3.06154	1.47325	9.23861	14.9186
k__Bacteria|p__Firmicutes|c__Clostridia|o__Clostridiales|f__Oscillospiraceae|g__Oscillibacter|s__Oscillibacter_sp_1_3	6.25308	20.7514	15.7571	0	2.94333	0	0	0	3.06154	1.47325	9.23861	14.9186
k__Bacteria|p__Firmicutes|c__Clostridia|o__Clostridiales|f__Oscillospiraceae|g__Oscillibacter|s__Oscillibacter_sp_1_3|t__GCF_000403435	6.25308	20.7514	15.7571	0	2.94333	0	0	0	3.06154	1.47325	9.23861	14.9186
k__Bacteria|p__Firmicutes|c__Clostridia|o__Clostridiales|f__Oscillospiraceae|g__Oscillibacter|s__Oscillibacter_unclassified	0	0	0	2.23943	0	0.6928	0.77529	0.32669	0	0	0	0
k__Bacteria|p__Firmicutes|c__Clostridia|o__Clostridiales|f__Peptostreptococcaceae	0	0	0.07485	0	0	0	0	0	0	0	0	0
k__Bacteria|p__Firmicutes|c__Clostridia|o__Clostridiales|f__Peptostreptococcaceae|g__Peptostreptococcaceae_noname	0	0	0.07485	0	0	0	0	0	0	0	0	0
k__Bacteria|p__Firmicutes|c__Clostridia|o__Clostridiales|f__Peptostreptococcaceae|g__Peptostreptococcaceae_noname|s__Peptostreptococcaceae_noname_unclassified	0	0	0.07485	0	0	0	0	0	0	0	0	0
k__Bacteria|p__Firmicutes|c__Clostridia|o__Clostridiales|f__Ruminococcaceae	2.41489	2.68328	7.09697	11.3936	18.7045	5.689	1.47154	1.23002	0.20536	0.24762	0.8396	1.26994
k__Bacteria|p__Firmicutes|c__Clostridia|o__Clostridiales|f__Ruminococcaceae|g__Anaerotruncus	1.78777	1.46252	6.97927	9.72157	18.0371	5.34875	1.35615	1.18681	0.17552	0.21537	0.27648	1.05148
k__Bacteria|p__Firmicutes|c__Clostridia|o__Clostridiales|f__Ruminococcaceae|g__Anaerotruncus|s__Anaerotruncus_sp_G3_2012	1.78777	1.46252	6.97927	9.72157	18.0371	5.34875	1.35615	1.18681	0	0	0	1.05148
k__Bacteria|p__Firmicutes|c__Clostridia|o__Clostridiales|f__Ruminococcaceae|g__Anaerotruncus|s__Anaerotruncus_sp_G3_2012|t__GCF_000403395	1.78777	1.46252	6.97927	9.72157	18.0371	5.34875	1.35615	1.18681	0	0	0	1.05148
k__Bacteria|p__Firmicutes|c__Clostridia|o__Clostridiales|f__Ruminococcaceae|g__Anaerotruncus|s__Anaerotruncus_unclassified	0	0	0	0	0	0	0	0	0.17552	0.21537	0.27648	0
k__Bacteria|p__Firmicutes|c__Clostridia|o__Clostridiales|f__Ruminococcaceae|g__Subdoligranulum	0.62711	1.22076	0.1177	1.67203	0.66739	0.34025	0.1154	0.04321	0.02985	0.03224	0.56313	0.21846
k__Bacteria|p__Firmicutes|c__Clostridia|o__Clostridiales|f__Ruminococcaceae|g__Subdoligranulum|s__Subdoligranulum_unclassified	0.62711	1.22076	0.1177	1.67203	0.66739	0.34025	0.1154	0.04321	0.02985	0.03224	0.56313	0.21846
k__Bacteria|p__Proteobacteria	0	1.84134	0.99642	1.13219	0.26933	0.22419	1.34355	0.21648	0.53572	1.76073	0.0305	0.02275
k__Bacteria|p__Proteobacteria|c__Betaproteobacteria	0	1.84134	0.99642	1.13219	0.26933	0.22419	1.34355	0.21648	0.53572	1.70602	0.0305	0.02275
k__Bacteria|p__Proteobacteria|c__Betaproteobacteria|o__Burkholderiales	0	1.84134	0.99642	1.13219	0.26933	0.22419	1.34355	0.21648	0.53572	1.70602	0.0305	0.02275
k__Bacteria|p__Proteobacteria|c__Betaproteobacteria|o__Burkholderiales|f__Burkholderiales_noname	0	0.03099	0.01735	0.01299	0.00897	0.00165	0.07054	0.00665	0.00974	0.03817	0	0
k__Bacteria|p__Proteobacteria|c__Betaproteobacteria|o__Burkholderiales|f__Burkholderiales_noname|g__Burkholderiales_noname	0	0.03099	0.01735	0.01299	0.00897	0.00165	0.07054	0.00665	0.00974	0.03817	0	0
k__Bacteria|p__Proteobacteria|c__Betaproteobacteria|o__Burkholderiales|f__Burkholderiales_noname|g__Burkholderiales_noname|s__Burkholderiales_bacterium_1_1_47	0	0.03099	0.01735	0.01299	0.00897	0.00165	0.07054	0.00665	0.00974	0.03817	0	0
k__Bacteria|p__Proteobacteria|c__Betaproteobacteria|o__Burkholderiales|f__Burkholderiales_noname|g__Burkholderiales_noname|s__Burkholderiales_bacterium_1_1_47|t__GCF_000144975	0	0.03099	0.01735	0.01299	0.00897	0.00165	0.07054	0.00665	0.00974	0.03817	0	0
k__Bacteria|p__Proteobacteria|c__Betaproteobacteria|o__Burkholderiales|f__Sutterellaceae	0	1.81035	0.97907	1.11919	0.26036	0.22253	1.27301	0.20984	0.52598	1.66785	0.0305	0.02275
k__Bacteria|p__Proteobacteria|c__Betaproteobacteria|o__Burkholderiales|f__Sutterellaceae|g__Parasutterella	0	1.81035	0.97907	1.11919	0.26036	0.22253	1.27301	0.20984	0.52598	1.66785	0.0305	0.02275
k__Bacteria|p__Proteobacteria|c__Betaproteobacteria|o__Burkholderiales|f__Sutterellaceae|g__Parasutterella|s__Parasutterella_excrementihominis	0	1.81035	0.97907	1.11919	0.26036	0.22253	1.27301	0.20984	0.52598	1.66785	0.0305	0.02275
k__Bacteria|p__Proteobacteria|c__Betaproteobacteria|o__Burkholderiales|f__Sutterellaceae|g__Parasutterella|s__Parasutterella_excrementihominis|t__GCF_000205025	0	1.81035	0.97907	1.11919	0.26036	0.22253	1.27301	0.20984	0.52598	1.66785	0.0305	0.02275
k__Bacteria|p__Proteobacteria|c__Gammaproteobacteria	0	0	0	0	0	0	0	0	0	0.05472	0	0
k__Bacteria|p__Proteobacteria|c__Gammaproteobacteria|o__Xanthomonadales	0	0	0	0	0	0	0	0	0	0.05472	0	0
k__Bacteria|p__Proteobacteria|c__Gammaproteobacteria|o__Xanthomonadales|f__Xanthomonadaceae	0	0	0	0	0	0	0	0	0	0.05472	0	0
k__Bacteria|p__Proteobacteria|c__Gammaproteobacteria|o__Xanthomonadales|f__Xanthomonadaceae|g__Xanthomonas	0	0	0	0	0	0	0	0	0	0.05472	0	0
k__Bacteria|p__Proteobacteria|c__Gammaproteobacteria|o__Xanthomonadales|f__Xanthomonadaceae|g__Xanthomonas|s__Xanthomonas_translucens	0	0	0	0	0	0	0	0	0	0.05472	0	0
k__Bacteria|p__Proteobacteria|c__Gammaproteobacteria|o__Xanthomonadales|f__Xanthomonadaceae|g__Xanthomonas|s__Xanthomonas_translucens|t__Xanthomonas_translucens_unclassified	0	0	0	0	0	0	0	0	0	0.05472	0	0
k__Bacteria|p__Verrucomicrobia	19.42	0.11541	0.20226	2.34695	0.01029	1.08098	0.35586	0.01681	28.993	69.4297	0.00563	1.33704
k__Bacteria|p__Verrucomicrobia|c__Verrucomicrobiae	19.42	0.11541	0.20226	2.34695	0.01029	1.08098	0.35586	0.01681	28.993	69.4297	0.00563	1.33704
k__Bacteria|p__Verrucomicrobia|c__Verrucomicrobiae|o__Verrucomicrobiales	19.42	0.11541	0.20226	2.34695	0.01029	1.08098	0.35586	0.01681	28.993	69.4297	0.00563	1.33704
k__Bacteria|p__Verrucomicrobia|c__Verrucomicrobiae|o__Verrucomicrobiales|f__Verrucomicrobiaceae	19.42	0.11541	0.20226	2.34695	0.01029	1.08098	0.35586	0.01681	28.993	69.4297	0.00563	1.33704
k__Bacteria|p__Verrucomicrobia|c__Verrucomicrobiae|o__Verrucomicrobiales|f__Verrucomicrobiaceae|g__Akkermansia	19.42	0.11541	0.20226	2.34695	0.01029	1.08098	0.35586	0.01681	28.993	69.4297	0.00563	1.33704
k__Bacteria|p__Verrucomicrobia|c__Verrucomicrobiae|o__Verrucomicrobiales|f__Verrucomicrobiaceae|g__Akkermansia|s__Akkermansia_muciniphila	19.42	0.11541	0.20226	2.34695	0.01029	1.08098	0.35586	0.01681	28.993	69.4297	0.00563	1.33704
k__Bacteria|p__Verrucomicrobia|c__Verrucomicrobiae|o__Verrucomicrobiales|f__Verrucomicrobiaceae|g__Akkermansia|s__Akkermansia_muciniphila|t__GCF_000020225	19.42	0.11541	0.20226	2.34695	0.01029	1.08098	0.35586	0.01681	28.993	69.4297	0.00563	1.33704
k__Viruses	0.02246	0	0	0	0	0	0	0.03034	0	0.02515	0.02567	0
k__Viruses|p__Viruses_noname	0.02246	0	0	0	0	0	0	0.03034	0	0.02515	0.02567	0
k__Viruses|p__Viruses_noname|c__Viruses_noname	0.02246	0	0	0	0	0	0	0.03034	0	0.02515	0.02567	0
k__Viruses|p__Viruses_noname|c__Viruses_noname|o__Viruses_noname	0.02246	0	0	0	0	0	0	0.03034	0	0.02515	0.02567	0
k__Viruses|p__Viruses_noname|c__Viruses_noname|o__Viruses_noname|f__Retroviridae	0.02246	0	0	0	0	0	0	0.03034	0	0.02515	0.02567	0
k__Viruses|p__Viruses_noname|c__Viruses_noname|o__Viruses_noname|f__Retroviridae|g__Betaretrovirus	0.02246	0	0	0	0	0	0	0.03034	0	0.02515	0.02567	0
k__Viruses|p__Viruses_noname|c__Viruses_noname|o__Viruses_noname|f__Retroviridae|g__Betaretrovirus|s__Mouse_mammary_tumor_virus	0.02246	0	0	0	0	0	0	0.03034	0	0.02515	0.02567	0
k__Viruses|p__Viruses_noname|c__Viruses_noname|o__Viruses_noname|f__Retroviridae|g__Betaretrovirus|s__Mouse_mammary_tumor_virus|t__PRJNA14435	0.02246	0	0	0	0	0	0	0.03034	0	0.02515	0.02567	0

## Sheet: KOFAM gene counts per sample
Sample	1202	1208	1257	1340	1342	1344	1345	1346	1350
K00001	0	0	0	0	0	0	0	0	0
K00002	0	0	0	0	0	0	0	0	0
K00003	68	78	97	81	104	76	87	52	53
K00004	0	0	0	0	0	0	0	0	0
K00005	2	6	10	11	10	11	10	5	3
K00006	0	0	0	0	0	0	0	0	0
K00007	0	0	0	0	0	0	0	0	0
K00008	20	23	21	17	29	21	12	9	8
K00009	13	21	26	14	18	14	25	7	8
K00010	21	33	37	31	46	31	27	21	19
K00011	0	0	0	0	0	0	0	0	0
K00012	45	50	53	62	83	58	61	37	43
K00013	57	70	80	62	87	63	70	46	47
K00014	78	103	121	98	111	86	98	67	65
K00015	0	0	0	0	0	0	0	0	0
K00016	42	50	55	39	55	37	50	27	25
K00017	0	0	0	0	0	0	0	0	0
K00018	51	46	64	56	67	47	52	36	32
K00019	0	1	1	1	0	0	0	0	0
K00020	5	8	9	5	11	6	8	4	4
K00021	0	0	0	0	0	0	0	0	0
K00022	0	0	0	0	0	0	0	0	0
K00023	0	0	0	0	0	0	0	0	0
K00024	9	14	8	12	14	10	13	13	16
K00025	0	0	0	0	0	0	0	0	0
K00026	0	0	0	0	0	0	0	0	0
K00027	0	1	3	1	1	1	0	0	1
K00028	0	0	0	0	0	0	0	0	0
K00029	8	13	8	14	12	10	16	10	13
K00030	2	3	2	3	7	2	4	0	2
K00031	46	45	72	45	59	41	50	31	31
K00032	0	0	0	0	0	0	0	0	0
K00033	5	8	11	5	7	10	8	2	6
K00034	0	0	0	0	0	0	0	0	0
K00035	0	0	0	0	0	0	0	0	0
K00036	3	2	2	2	2	3	2	2	3
K00037	0	0	0	0	0	0	0	0	0
K00038	0	0	0	0	0	0	0	0	0
K00039	0	0	0	0	0	0	0	0	0
K00040	0	0	0	0	0	0	0	0	0
K00041	38	39	40	44	51	37	46	29	22
K00042	8	15	12	12	17	12	12	8	8
K00043	0	0	0	0	0	0	0	0	0
K00044	0	0	0	0	0	0	0	0	0
K00045	1	0	1	1	0	0	0	0	1
K00046	34	41	43	41	44	35	39	28	28
K00047	0	0	0	0	0	0	0	0	0
K00048	18	20	22	20	27	21	26	14	15
K00049	0	0	0	0	0	0	0	0	0
K00050	0	0	0	0	0	0	0	0	0
K00051	0	0	0	0	0	0	0	0	0
K00052	51	58	70	64	81	59	73	44	49
K00053	71	84	100	82	109	80	91	59	58
K00054	2	2	2	2	2	2	3	2	2
K00055	1	1	2	0	3	2	1	1	0
K00056	0	0	0	0	0	0	0	0	0
K00057	61	84	83	75	96	67	76	51	49
K00058	30	46	54	41	64	39	47	27	15
K00059	155	175	216	187	240	160	173	114	103
K00060	8	9	20	8	12	9	8	6	5
K00061	0	0	0	0	0	0	0	0	0
K00062	0	0	0	0	0	0	0	0	0
K00063	0	0	0	0	0	0	0	0	0
K00064	0	0	0	0	0	0	0	0	0
K00065	9	14	18	11	13	9	15	8	6
K00066	0	2	1	3	3	2	3	0	1
K00067	84	87	90	98	111	85	101	56	53
K00068	9	10	10	8	11	7	8	5	8
K00069	0	0	0	0	0	0	0	0	0
K00070	0	0	0	0	0	0	0	0	0
K00071	0	0	0	0	0	0	0	0	0
K00072	0	0	0	0	0	0	0	0	0
K00073	3	2	8	2	8	1	3	1	1
K00074	26	34	48	28	30	29	34	15	12
K00075	93	109	123	104	135	90	107	67	77
K00076	4	6	3	5	6	4	6	6	6
K00077	28	36	41	33	46	31	39	24	19
K00078	16	23	32	18	27	18	26	11	11
K00079	0	0	0	0	0	0	0	0	0
K00080	0	0	0	0	0	0	0	0	0
K00081	0	0	0	0	0	0	0	0	0
K00082	0	0	0	0	0	0	0	0	0
K00083	0	0	0	0	0	0	0	0	0
K00084	0	0	0	0	0	0	0	0	0
K00085	0	0	0	0	0	0	0	0	0
K00086	0	0	0	0	0	0	0	0	0
K00087	3	7	6	8	10	7	4	3	3
K00088	75	88	99	85	112	81	86	56	63
K00089	0	0	0	0	0	0	0	0	0
K00090	0	0	0	0	0	0	0	0	0
K00091	1	3	2	4	1	1	1	4	2
K00092	0	0	0	0	0	0	0	0	0
K00093	0	0	0	0	0	0	0	0	0
K00094	0	0	0	0	0	0	0	0	0
K00095	0	0	0	0	0	0	0	0	0
K00096	27	24	25	20	20	22	21	13	17
K00097	8	13	7	13	15	11	13	15	15
K00098	0	0	0	0	0	0	0	0	0
K00099	83	103	121	102	127	89	102	75	78
K00100	2	4	4	3	5	3	4	1	1
K00101	0	0	0	0	0	0	0	0	0
K00102	0	0	0	0	0	0	0	0	0
K00103	0	0	0	0	0	0	0	0	0
K00104	2	2	1	1	0	1	1	1	2
K00105	0	0	0	0	0	0	0	0	0
K00106	0	0	0	0	0	0	0	0	0
K00107	0	0	0	0	0	0	0	0	0
K00108	0	0	0	0	0	0	0	0	0
K00109	0	0	0	0	0	0	0	0	0
K00110	0	0	0	0	0	0	0	0	0
K00111	33	44	51	48	67	38	40	23	22
K00112	2	6	3	3	4	4	3	4	3
K00113	1	3	1	2	2	2	2	3	3
K00114	0	0	0	0	0	0	0	0	0
K00115	0	0	0	0	0	0	0	0	0
K00116	0	0	0	0	0	0	0	0	0
K00117	0	0	0	0	0	0	0	0	0
K00118	0	0	0	0	0	0	0	0	0
K00119	0	0	0	0	0	0	0	0	0
K00120	0	0	0	0	0	0	0	0	0
K00121	0	0	0	0	0	0	0	0	0
K00122	0	0	0	0	0	0	0	0	0
K00123	1	0	0	0	2	1	1	1	1
K00124	0	3	3	1	0	1	2	0	1
K00125	0	0	0	0	0	0	0	0	0
K00126	0	0	0	0	0	0	0	0	0
K00127	0	3	3	0	1	1	3	0	1
K00128	0	0	0	0	0	0	0	0	0
K00129	0	0	0	0	0	0	0	0	0
K00130	0	0	0	0	0	0	0	0	0
K00131	0	0	0	0	0	0	0	0	0
K00132	1	2	2	3	2	2	1	0	1
K00133	65	79	86	77	84	65	72	48	57
K00134	84	100	116	98	111	96	105	65	73
K00135	0	0	0	0	0	0	0	0	0
K00136	0	0	0	0	0	0	0	0	0
K00137	0	0	0	0	0	0	0	0	0
K00138	0	0	0	0	0	0	0	0	0
K00139	0	0	0	0	0	0	0	0	0
K00140	5	5	6	5	10	8	6	4	3
K00141	0	0	0	0	0	0	0	0	0
K00142	0	0	0	0	0	0	0	0	0
K00143	0	0	0	0	0	0	0	0	0
K00144	0	0	0	0	0	0	0	0	0
K00145	57	73	80	75	92	64	74	53	49
K00146	0	0	0	0	0	0	0	0	0
K00147	44	53	76	54	67	54	58	30	34
K00148	0	0	0	0	0	0	0	0	0
K00149	0	0	0	0	0	0	0	0	0
K00150	3	2	3	3	4	1	2	1	2
K00151	0	0	0	0	0	0	0	0	0
K00152	0	0	0	0	0	0	0	0	0
K00153	0	0	0	0	0	0	0	0	0
K00154	0	0	0	0	0	0	0	0	0
K00155	0	0	0	0	0	0	0	0	0
K00156	2	1	1	1	1	1	1	1	2
K00157	0	0	0	0	0	0	0	0	0
K00158	1	1	1	1	1	0	1	1	1
K00159	0	0	0	0	0	0	0	0	0
K00160	0	0	0	0	0	0	0	0	0
K00161	2	3	4	5	1	1	2	0	0
K00162	3	3	7	3	3	6	5	0	2
K00163	0	0	0	0	0	0	0	0	0
K00164	1	1	1	0	0	0	1	0	2
K00165	0	0	0	0	0	0	0	0	0
K00166	0	0	0	0	0	0	0	0	0
K00167	0	0	0	0	0	0	0	0	0
K00168	0	0	0	0	0	0	0	0	0
K00169	25	36	36	31	37	25	33	13	15
K00170	21	26	24	26	29	19	23	13	10
K00171	18	29	21	23	27	20	24	13	11
K00172	25	40	33	29	48	26	33	19	22
K00173	0	0	0	0	0	0	0	0	0
K00174	27	49	43	46	54	42	47	42	43
K00175	21	36	34	37	42	31	37	33	34
K00176	17	39	41	38	42	31	37	31	30
K00177	18	34	34	37	43	26	38	26	29
K00178	0	0	0	0	0	0	0	0	0
K00179	42	51	72	49	64	49	49	27	24
K00180	48	58	76	51	67	46	52	28	33
K00181	0	0	0	0	0	0	0	0	0
K00182	0	0	0	0	0	0	0	0	0
K00183	0	2	0	0	0	0	0	1	1
K00184	2	3	0	1	4	0	0	4	2
K00185	6	3	0	4	4	1	0	3	4
K00186	0	0	0	0	0	0	0	0	0
K00187	0	0	0	0	0	0	0	0	0
K00188	0	0	0	0	0	0	0	0	0
K00189	0	0	0	0	0	0	0	0	0
K00190	0	0	0	0	0	0	0	0	0
K00191	0	0	0	0	0	0	0	0	0
K00192	0	0	0	0	0	0	0	0	0
K00193	0	0	0	0	0	0	0	0	0
K00194	7	10	9	9	13	11	9	5	5
K00195	0	0	0	0	0	0	0	0	0
K00196	7	6	5	9	15	9	8	7	3
K00197	7	10	8	11	14	10	10	5	3
K00198	24	28	25	35	39	26	26	14	17
K00199	0	0	0	0	0	0	0	0	0
K00200	0	0	0	0	0	0	0	0	0
K00201	0	0	0	0	0	0	0	0	0
K00202	0	0	0	0	0	0	0	0	0
K00203	0	0	0	0	0	0	0	0	0
K00204	0	0	0	0	0	0	0	0	0
K00205	0	0	0	0	0	0	0	0	0
K00206	0	0	0	0	0	0	0	0	0
K00207	0	0	0	0	0	0	0	0	0
K00208	6	12	4	10	8	7	9	7	12
K00209	5	5	12	9	11	5	7	4	4
K00210	0	0	0	0	0	0	0	0	0
K00211	0	0	0	0	0	0	0	0	0
K00212	0	0	0	0	0	0	0	0	0
K00213	0	0	0	0	0	0	0	0	0
K00214	0	0	0	0	0	0	0	0	0
K00215	85	97	115	91	117	78	99	62	68
K00216	0	0	0	0	0	0	0	0	0
K00217	0	0	0	0	0	0	0	0	0
K00218	0	0	0	0	0	0	0	0	0
K00219	1	3	7	3	11	6	4	1	1
K00220	0	0	0	0	0	0	0	0	0
K00221	0	0	0	0	0	0	0	0	0
K00222	0	0	0	0	0	0	0	0	0
K00223	0	0	0	0	0	0	0	0	0
K00224	0	0	0	0	0	0	0	0	0
K00225	0	0	0	0	0	0	0	0	0
K00226	1	1	2	1	1	1	1	1	1
K00227	0	0	0	0	0	0	0	0	0
K00228	0	0	0	0	0	0	0	0	0
K00229	0	0	0	0	0	0	0	0	0
K00230	9	8	8	6	11	5	9	5	5
K00231	0	0	0	0	0	0	0	0	0
K00232	0	0	0	0	0	0	0	0	0
K00233	0	0	0	0	0	0	0	0	0
K00234	0	0	0	0	0	0	0	0	0
K00235	0	0	0	0	0	0	0	0	0
K00236	0	0	0	0	0	0	0	0	0
K00237	0	0	0	0	0	0	0	0	0
K00238	0	0	0	0	0	0	0	0	0
K00239	4	6	3	5	5	3	4	4	4
K00240	11	18	11	14	17	12	19	16	17
K00241	10	14	8	14	15	12	15	14	17
K00242	0	0	0	0	0	0	0	0	0
K00243	56	59	54	62	70	47	66	41	36
K00244	36	77	66	44	76	22	84	13	42
K00245	0	1	1	0	0	0	0	0	0
K00246	0	1	1	0	1	0	1	0	0
K00247	0	0	0	0	0	0	0	0	0
K00248	18	23	33	23	22	26	25	16	10
K00249	0	0	0	0	0	0	0	0	0
K00250	0	0	0	0	0	0	0	0	0
K00251	0	0	0	0	0	0	0	0	0
K00252	0	0	0	0	0	0	0	0	0
K00253	4	2	2	5	2	5	4	3	2
K00254	3	3	3	3	2	2	3	2	4
K00255	0	0	0	0	0	0	0	0	0
K00256	0	0	0	0	0	0	0	0	0
K00257	0	0	0	0	0	0	0	0	0
K00258	0	0	0	0	0	0	0	0	0
K00259	8	10	12	9	11	11	10	7	8
K00260	0	0	0	0	0	0	0	0	0
K00261	0	0	1	1	1	1	1	0	0
K00262	71	91	110	96	107	85	96	71	74
K00263	0	0	0	0	0	0	0	0	0
K00264	0	0	0	0	0	0	0	0	0
K00265	29	29	31	35	37	31	33	20	21
K00266	89	101	113	111	134	103	120	74	76
K00267	0	0	0	0	0	0	0	0	0
K00268	0	0	0	0	0	0	0	0	0
K00269	0	0	0	0	0	0	0	0	0
K00270	0	0	0	0	0	0	0	0	0
K00271	0	0	0	0	0	0	0	0	0
K00272	0	0	0	0	0	0	0	0	0
K00273	0	0	0	0	0	0	0	0	0
K00274	0	0	0	0	0	0	0	0	0
K00275	2	1	1	1	1	1	1	1	2
K00276	0	0	0	0	0	0	0	0	0
K00277	0	0	0	0	0	0	0	0	0
K00278	17	21	18	22	22	22	22	20	19
K00279	0	0	0	0	0	0	0	0	0
K00280	0	0	0	0	0	0	0	0	0
K00281	3	2	2	2	2	2	2	2	3
K00282	7	15	15	14	20	14	14	13	15
K00283	9	18	14	15	22	16	12	14	14
K00284	0	0	0	0	0	0	0	0	0
K00285	0	0	1	0	0	0	1	0	0
K00286	94	114	116	103	128	88	99	71	70
K00287	63	79	86	77	97	66	72	51	58
K00288	0	0	0	0	0	0	0	0	0
K00289	0	0	0	0	0	0	0	0	0
K00290	19	22	22	19	19	22	22	21	21
K00291	0	0	0	0	0	0	0	0	0
K00292	0	0	0	0	0	0	0	0	0
K00293	0	0	0	0	0	0	0	0	0
K00294	3	6	5	5	4	3	4	1	3
K00295	0	0	0	0	0	0	0	0	0
K00296	0	0	0	0	0	0	0	0	0
K00297	70	87	108	95	111	93	94	55	57
K00298	2	2	3	0	3	2	1	0	1
K00299	0	0	0	0	0	0	0	0	0
K00300	0	0	0	0	0	0	0	0	0
K00301	0	0	0	0	0	0	0	0	0
K00302	2	2	3	2	2	1	1	1	1
K00303	6	3	7	2	3	5	4	3	3
K00304	0	0	0	0	0	0	0	0	0
K00305	0	0	0	0	0	0	0	0	0
K00306	0	0	0	0	0	0	0	0	0
K00307	0	0	0	0	0	0	0	0	0
K00308	0	0	0	0	0	0	0	0	0
K00309	0	0	0	0	0	0	0	0	0
K00310	0	0	0	0	0	0	0	0	0
K00311	0	0	0	0	0	0	0	0	0
K00312	0	0	0	0	0	0	0	0	0
K00313	1	1	0	1	5	1	1	1	2
K00314	0	0	0	0	0	0	0	0	0
K00315	0	0	0	0	0	0	0	0	0
K00316	0	0	0	0	0	0	0	0	0
K00317	0	0	0	0	0	0	0	0	0
K00318	0	0	0	0	0	0	0	0	0
K00319	0	0	0	0	0	0	0	0	0
K00320	0	0	0	0	0	1	0	0	0
K00321	0	0	0	0	0	0	0	0	0
K00322	0	0	0	0	0	0	0	0	0
K00323	0	0	0	0	0	0	0	0	0
K00324	0	1	0	1	1	0	0	0	1
K00325	0	0	0	0	1	0	0	0	0
K00326	0	0	0	0	0	0	0	0	0
K00327	0	0	0	0	0	0	0	0	0
K00328	0	0	0	0	0	0	0	0	0
K00329	0	0	0	0	0	0	0	0	0
K00330	9	13	7	13	14	11	13	14	16
K00331	9	13	7	13	14	11	14	15	17
K00332	0	0	0	0	0	0	0	0	0
K00333	1	0	0	0	0	0	0	0	1
K00334	36	40	53	51	55	42	41	27	24
K00335	33	39	48	43	55	35	36	24	24
K00336	0	0	0	0	0	0	0	0	0
K00337	5	8	2	7	10	5	9	9	10
K00338	8	12	6	12	14	10	12	13	14
K00339	6	8	3	9	8	5	8	12	12
K00340	9	14	7	13	14	12	14	15	17
K00341	9	12	7	13	15	10	13	14	17
K00342	2	1	2	2	2	0	2	0	2
K00343	9	13	7	13	15	11	12	13	15
K00344	0	0	0	0	0	0	0	0	0
K00345	0	0	0	0	0	0	0	0	0
K00346	6	12	5	11	14	10	12	15	14
K00347	6	12	5	11	13	9	12	14	14
K00348	6	13	5	11	14	9	11	14	14
K00349	6	13	5	11	14	9	11	14	14
K00350	6	12	5	11	14	9	12	14	14
K00351	6	12	5	11	14	9	10	14	14
K00352	0	0	0	0	0	0	0	0	0
K00353	0	0	0	0	0	0	0	0	0
K00354	0	0	0	0	0	0	0	0	0
K00355	0	1	0	0	0	0	0	0	0
K00356	0	0	0	0	0	0	0	0	0
K00357	0	0	0	0	0	0	0	0	0
K00358	0	0	0	0	0	0	0	0	0
K00359	0	0	0	0	0	0	0	0	0
K00360	0	0	0	0	0	0	0	0	0
K00361	0	0	0	0	0	0	0	0	0
K00362	0	0	0	0	0	0	0	0	0
K00363	0	0	0	0	0	0	0	0	0
K00364	1	2	2	1	1	0	2	1	2
K00365	0	0	0	0	0	0	0	0	0
K00366	0	0	0	0	0	0	0	0	0
K00367	0	0	0	0	0	0	0	0	0
K00368	0	0	0	0	0	0	0	0	0
K00369	0	0	0	0	0	0	0	0	0
K00370	0	1	1	1	1	1	1	0	2
K00371	0	1	1	1	1	0	1	0	1
K00372	0	0	0	0	0	0	0	0	0
K00373	0	1	1	0	0	0	1	0	1
K00374	0	1	1	1	0	0	1	0	1
K00375	36	41	62	49	64	46	49	32	26
K00376	0	0	1	0	1	0	1	0	0
K00377	0	0	0	0	0	0	0	0	0
K00378	0	0	0	0	0	0	0	0	0
K00379	0	0	0	0	0	0	0	0	0
K00380	0	0	0	0	0	0	0	0	0
K00381	0	0	0	0	0	0	0	0	1
K00382	25	34	35	35	45	30	28	21	21
K00383	0	0	0	0	0	0	0	0	0
K00384	68	85	80	74	98	62	78	47	47
K00385	7	3	5	8	15	7	6	2	4
K00386	0	0	0	0	0	0	0	0	0
K00387	0	0	0	0	0	0	0	0	0
K00388	0	0	0	0	0	0	0	0	0
K00389	0	0	0	0	0	0	0	0	0
K00390	0	0	0	0	0	0	0	0	1
K00391	0	0	0	0	0	0	0	0	0
K00392	0	0	0	0	0	0	0	0	0
K00393	0	0	0	0	0	0	0	0	0
K00394	0	0	0	0	0	0	1	0	0
K00395	0	0	0	0	0	0	0	0	0
K00396	0	0	0	0	0	0	0	0	0
K00397	0	0	0	0	0	0	0	0	0
K00398	0	0	0	0	0	0	0	0	0
K00399	0	0	0	0	0	0	0	0	0
K00400	0	0	0	0	0	0	0	0	0
K00401	0	0	0	0	0	0	0	0	0
K00402	0	0	0	0	0	0	0	0	0
K00403	0	0	0	0	0	0	0	0	0
K00404	0	0	0	0	0	0	0	0	0
K00405	0	0	0	0	0	0	0	0	0
K00406	0	0	0	0	0	0	0	0	0
K00407	1	0	0	0	1	0	0	0	0
K00408	0	0	0	0	0	0	0	0	0
K00409	0	0	0	0	0	0	0	0	0
K00410	0	0	0	0	0	0	0	0	0
K00411	0	0	0	0	0	0	0	0	0
K00412	0	0	0	1	0	0	0	1	2
K00413	0	0	0	0	0	0	0	0	0
K00414	0	0	0	0	0	0	0	0	0
K00415	0	0	0	0	0	0	0	0	0
K00416	0	0	0	0	0	0	0	0	0
K00417	0	0	0	0	0	0	0	0	0
K00418	0	0	0	0	0	0	0	0	0
K00419	0	0	0	0	0	0	0	0	0
K00420	0	0	0	0	0	0	0	0	0
K00421	0	0	0	0	0	0	0	0	0
K00422	0	0	0	0	0	0	0	0	0
K00423	0	0	0	0	0	0	0	0	0
K00424	0	0	0	0	0	0	0	0	0
K00425	12	17	9	14	23	12	15	17	21
K00426	11	18	9	14	20	14	15	17	21
K00427	0	0	0	0	0	0	0	0	0
K00428	4	4	4	2	3	4	4	2	5
K00429	0	0	0	0	0	0	0	0	0
K00430	0	0	0	0	0	0	0	0	0
K00431	0	0	0	0	0	0	0	0	0
K00432	3	3	3	4	4	3	4	3	4
K00433	1	1	0	0	0	0	0	0	1
K00434	0	0	0	0	0	0	0	0	0
K00435	0	0	0	0	0	0	0	0	0
K00436	0	0	0	0	0	0	0	0	0
K00437	0	0	0	0	0	0	0	0	0
K00438	0	0	0	0	0	0	0	0	0
K00439	0	0	0	0	0	0	0	0	0
K00440	0	0	0	0	0	0	0	0	0
K00441	1	5	8	8	5	7	6	5	2
K00442	0	0	0	0	0	0	0	0	0
K00443	0	0	0	0	0	0	0	0	0
K00444	0	0	0	0	0	0	0	0	0
K00445	0	0	0	0	0	0	0	0	0
K00446	0	0	0	0	0	0	0	0	0
K00447	0	0	0	0	0	0	0	0	0
K00448	0	0	0	0	0	0	0	0	0
K00449	0	0	0	0	0	0	0	0	0
K00450	1	0	0	0	1	0	1	0	0
K00451	0	0	0	0	0	0	0	0	0
K00452	0	0	0	0	0	0	0	0	0
K00453	0	0	0	0	0	0	0	0	0
K00454	0	0	0	0	0	0	0	0	0
K00455	0	0	0	0	0	0	0	0	0
K00456	0	0	0	0	0	0	0	0	0
K00457	0	0	0	0	0	0	0	0	0
K00458	0	0	0	0	0	0	0	0	0
K00459	92	112	124	106	145	99	106	52	63
K00460	0	0	0	0	0	0	0	0	0
K00461	0	0	0	0	0	0	0	0	0
K00462	0	0	0	0	0	0	0	0	0
K00463	0	0	0	0	0	0	0	0	0
K00464	0	0	0	0	0	0	0	0	0
K00465	0	0	0	0	0	0	0	0	0
K00466	0	0	0	0	0	0	0	0	0
K00467	0	0	0	0	0	0	0	0	0
K00468	0	0	0	0	0	0	0	0	0
K00469	0	0	0	0	0	0	0	0	0
K00470	0	0	0	0	0	0	0	0	0
K00471	0	0	0	0	0	0	0	0	0
K00472	0	0	0	0	0	0	0	0	0
K00473	0	0	0	0	0	0	0	0	0
K00474	0	0	0	0	0	0	0	0	0
K00475	0	0	0	0	0	0	0	0	0
K00476	0	0	0	0	0	0	0	0	0
K00477	0	0	0	0	0	0	0	0	0
K00478	0	0	0	0	0	0	0	0	0
K00479	0	0	0	0	0	0	0	0	0
K00480	0	0	0	0	0	0	0	0	0
K00481	0	0	0	0	0	0	0	0	0
K00482	0	0	0	0	0	0	0	0	0
K00483	0	0	0	0	0	0	0	0	0
K00484	0	0	0	0	0	0	0	0	0
K00485	0	0	0	0	0	0	0	0	0
K00486	0	0	0	0	0	0	0	0	0
K00487	0	0	0	0	0	0	0	0	0
K00488	0	0	0	0	0	0	0	0	0
K00489	0	0	0	0	0	0	0	0	0
K00490	0	0	0	0	0	0	0	0	0
K00491	0	0	0	0	0	0	0	0	0
K00492	0	0	0	0	0	0	0	0	0
K00493	0	0	0	0	0	0	0	0	0
K00494	0	0	0	0	0	0	0	0	0
K00495	0	0	0	0	0	0	0	0	0
K00496	0	0	0	0	0	0	0	0	0
K00497	0	0	0	0	0	0	0	0	0
K00498	0	0	0	0	0	0	0	0	0
K00499	0	0	0	0	0	0	0	0	0
K00500	0	0	0	0	0	0	0	0	0
K00501	0	0	0	0	0	0	0	0	0
K00502	0	0	0	0	0	0	0	0	0
K00503	0	0	0	0	0	0	0	0	0
K00504	0	0	0	0	0	0	0	0	0
K00505	0	0	0	0	0	0	0	0	0
K00506	0	0	0	0	0	0	0	0	0
K00507	0	0	0	0	0	0	0	0	0
K00508	0	0	0	0	0	0	0	0	0
K00509	0	0	0	0	0	0	0	0	0
K00510	0	0	0	0	0	0	0	0	0
K00511	0	0	0	0	0	0	0	0	0
K00512	0	0	0	0	0	0	0	0	0
K00513	0	0	0	0	0	0	0	0	0
K00514	0	0	0	0	0	0	0	0	0
K00515	0	0	0	0	0	0	0	0	0
K00516	0	0	0	0	0	0	0	0	0
K00517	0	0	0	0	0	0	0	0	0
K00518	0	0	0	0	0	0	0	0	0
K00519	0	0	0	0	0	0	0	0	0
K00520	0	0	0	0	0	0	0	0	0
K00521	0	0	0	0	0	0	0	0	0
K00522	0	0	0	0	0	0	0	0	0
K00523	0	0	0	0	0	0	0	0	0
K00524	0	0	0	0	0	0	0	0	0
K00525	14	21	11	17	20	14	19	18	19
K00526	1	3	3	0	1	0	1	2	1
K00527	0	0	0	0	0	0	0	0	0
K00528	1	1	1	0	0	0	0	0	0
K00529	0	0	0	0	0	0	0	0	0
K00530	0	0	0	0	0	0	0	0	0
K00531	0	0	0	0	0	0	0	0	0
K00532	0	0	0	0	0	0	0	0	1
K00533	0	0	0	0	0	0	0	0	0
K00534	0	0	0	0	0	0	0	0	0
K00535	0	0	0	0	0	0	0	0	0
K00536	0	0	0	0	0	0	0	0	0
K00537	55	65	61	62	78	59	58	33	35
K00538	0	0	0	0	0	0	0	0	0
K00539	0	0	0	0	0	0	0	0	0
K00540	7	8	9	4	5	5	5	3	3
K00541	0	0	0	0	0	0	0	0	0
K00542	0	0	0	0	0	0	0	0	0
K00543	0	0	0	0	0	0	0	0	0
K00544	0	0	0	0	0	0	0	0	0
K00545	0	0	0	0	0	0	0	0	0
K00546	0	0	0	0	0	0	0	0	0
K00547	0	0	0	0	0	1	1	0	0
K00548	58	77	82	76	92	62	78	48	51
K00549	6	10	4	10	13	7	8	9	11
K00550	0	0	0	0	0	0	0	0	0
K00551	0	0	0	0	0	0	0	0	0
K00552	0	0	0	0	0	0	0	0	0
K00553	0	0	0	0	0	0	0	0	0
K00554	82	98	118	101	121	82	93	70	72
K00555	0	0	0	0	0	0	0	0	0
K00556	1	1	1	1	1	1	1	1	1
K00557	0	0	0	0	0	0	0	0	0
K00558	167	214	238	211	246	186	190	163	160
K00559	0	0	0	0	0	0	0	0	0
K00560	42	60	57	54	68	46	50	39	50
K00561	1	3	5	1	5	3	2	1	2
K00562	0	0	0	0	0	0	0	0	0
K00563	12	21	22	14	18	14	16	14	13
K00564	12	14	9	10	10	5	7	5	7
K00565	0	0	0	0	0	0	0	0	0
K00566	69	77	91	69	85	64	72	41	49
K00567	51	67	71	65	78	56	62	37	42
K00568	0	0	0	0	0	0	0	0	0
K00569	0	0	0	0	0	0	0	0	0
K00570	0	0	0	0	0	0	0	0	0
K00571	67	72	82	70	99	55	70	41	51
K00572	0	0	0	0	0	0	0	0	0
K00573	0	0	0	0	0	0	0	0	0
K00574	7	12	9	12	14	11	17	7	9
K00575	71	80	101	78	88	79	82	42	44
K00576	0	0	0	0	0	0	0	0	0
K00577	0	0	0	0	0	0	0	0	0
K00578	0	0	0	0	0	0	0	0	0
K00579	0	0	0	0	0	0	0	0	0
K00580	0	0	0	0	0	0	0	0	0
K00581	0	0	0	0	0	0	0	0	0
K00582	0	0	0	0	0	0	0	0	0
K00583	0	0	0	0	0	0	0	0	0
K00584	0	0	0	0	0	0	0	0	0
K00585	0	0	0	0	0	0	0	0	0
K00586	0	0	0	0	0	0	0	0	0
K00587	0	1	0	0	1	1	0	1	1
K00588	51	61	53	61	77	45	59	34	40
K00589	0	0	0	0	0	0	0	0	0
K00590	0	0	0	0	0	0	0	0	0
K00591	0	0	0	0	0	0	0	0	0
K00592	0	0	0	0	0	0	0	0	0
K00593	0	0	0	0	0	0	0	0	0
K00594	0	0	0	0	0	0	0	0	0
K00595	23	34	44	32	45	34	32	18	19
K00596	0	0	0	0	0	0	0	0	0
K00597	0	0	0	0	0	0	0	0	0
K00598	7	8	7	7	10	10	9	5	2
K00599	0	0	0	0	0	0	0	0	0
K00600	94	121	127	112	141	106	117	71	85
K00601	0	0	0	0	0	0	0	0	0
K00602	87	101	117	103	128	88	107	71	73
K00603	1	2	6	4	2	4	3	4	1
K00604	81	92	107	95	114	77	86	62	70
K00605	11	19	13	15	20	18	15	18	19
K00606	59	74	58	66	80	62	70	47	59
K00607	0	0	0	0	0	0	0	0	0
K00608	0	0	0	0	0	0	0	0	0
K00609	74	87	102	87	98	82	86	55	58
K00610	47	67	62	69	68	57	59	33	34
K00611	57	73	101	67	91	64	75	44	47
K00612	7	9	11	11	7	8	12	5	5
K00613	1	2	0	2	2	1	1	1	2
K00614	0	0	0	0	0	0	0	0	0
K00615	194	227	258	229	269	207	222	134	123
K00616	35	31	37	34	52	38	37	17	14
K00617	0	0	0	0	0	0	0	0	0
K00618	0	0	0	0	0	0	0	0	0
K00619	0	0	0	0	0	0	0	0	0
K00620	62	77	86	68	87	61	70	37	44
K00621	0	2	0	0	2	0	0	0	0
K00622	0	0	0	0	0	0	0	0	0
K00623	0	0	0	0	0	0	0	0	0
K00624	0	0	0	0	0	0	0	0	0
K00625	33	39	45	41	40	34	39	22	25
K00626	58	67	89	63	73	49	58	32	29
K00627	1	2	5	3	1	3	2	1	0
K00628	0	0	0	0	0	0	0	0	0
K00629	0	0	0	0	0	0	0	0	0
K00630	0	0	0	0	0	0	0	0	0
K00631	0	0	0	0	0	0	0	0	0
K00632	0	0	0	0	0	0	0	0	0
K00633	15	20	22	16	21	19	22	11	10
K00634	2	0	2	2	1	1	2	0	0
K00635	0	0	0	0	0	0	0	0	0
K00636	0	0	0	0	0	0	0	0	0
K00637	0	0	0	0	0	0	0	0	0
K00638	0	0	0	0	0	0	0	0	0
K00639	10	11	13	11	15	15	11	8	11
K00640	103	123	135	122	161	101	120	90	89
K00641	6	7	3	7	9	7	8	10	9
K00642	0	0	0	0	0	0	0	0	0
K00643	0	0	0	0	0	0	0	0	0
K00644	0	0	0	0	0	0	0	0	0
K00645	68	79	89	82	98	74	79	48	49
K00646	0	0	0	0	0	0	0	0	0
K00647	0	0	1	0	0	1	0	0	1
K00648	70	104	102	91	110	90	100	62	70
K00649	0	0	0	0	0	0	0	0	0
K00650	0	0	0	0	0	0	0	0	0
K00651	60	73	95	79	89	71	73	45	45
K00652	12	13	9	14	12	13	11	14	14
K00653	0	0	0	0	0	0	0	0	0
K00654	0	0	0	0	0	0	0	0	0
K00655	102	115	132	114	141	103	111	69	77
K00656	44	43	72	57	57	51	52	32	34
K00657	31	38	41	33	29	30	33	21	20
K00658	1	0	1	0	0	0	1	0	1
K00659	0	0	0	0	0	0	0	0	0
K00660	0	0	0	0	0	0	0	0	0
K00661	137	172	169	159	203	148	192	105	121
K00662	29	21	31	17	23	21	25	15	14
K00663	6	5	6	5	6	7	3	3	4
K00664	0	0	0	0	0	0	0	0	0
K00665	0	0	0	0	0	0	0	0	0
K00666	4	6	11	5	7	5	5	2	3
K00667	0	0	0	0	0	0	0	0	0
K00668	0	0	0	0	0	0	0	0	0
K00669	0	0	0	0	0	0	0	0	0
K00670	0	0	0	0	0	0	0	0	0
K00671	0	0	0	0	0	0	0	0	0
K00672	0	0	0	0	0	0	0	0	0
K00673	0	0	0	0	0	0	0	0	0
K00674	2	2	3	1	1	1	2	1	1
K00675	2	3	2	1	4	2	3	2	1
K00676	0	0	0	0	0	0	0	0	0
K00677	16	26	14	26	29	23	28	27	30
K00678	0	0	0	0	0	0	0	0	0
K00679	0	0	0	0	0	0	0	0	0
K00680	0	0	0	0	0	0	0	0	0
K00681	4	5	13	4	12	10	10	3	4
K00682	0	0	0	0	0	0	0	0	0
K00683	1	0	0	0	0	0	0	0	1
K00684	17	14	9	14	19	13	20	11	12
K00685	0	0	0	0	0	0	0	0	0
K00686	0	0	0	0	0	0	0	0	0
K00687	0	0	0	0	0	0	0	0	0
K00688	162	209	226	192	229	169	198	117	137
K00689	0	0	0	0	0	0	0	0	0
K00690	0	0	0	0	0	0	0	0	0
K00691	3	3	3	3	4	4	4	2	3
K00692	0	0	0	0	0	0	0	0	0
K00693	0	0	0	0	0	0	0	0	0
K00694	1	4	5	5	2	3	4	2	3
K00695	0	0	0	0	0	0	0	0	0
K00696	0	0	0	0	0	0	0	0	0
K00697	0	0	0	0	0	0	0	0	0
K00698	0	0	0	0	0	0	0	0	0
K00699	0	0	0	0	0	0	0	0	0
K00700	116	128	143	151	174	128	141	93	92
K00701	2	1	1	1	1	0	0	1	1
K00702	14	16	19	10	18	11	18	8	10
K00703	88	110	124	104	125	95	105	66	68
K00704	0	0	0	0	0	0	0	0	0
K00705	134	156	178	149	184	136	159	101	100
K00706	0	0	0	0	0	0	0	0	0
K00707	0	0	0	0	0	0	0	0	0
K00708	0	0	0	0	0	0	0	0	0
K00709	0	0	0	0	0	0	0	0	0
K00710	0	0	0	0	0	0	0	0	0
K00711	0	0	0	0	0	0	0	0	0
K00712	13	17	23	20	24	24	22	13	5
K00713	0	0	0	0	0	0	0	0	0
K00714	0	0	0	0	0	0	0	0	0
K00715	0	0	0	0	0	0	0	0	0
K00716	0	0	0	0	0	0	0	0	0
K00717	0	0	0	0	0	0	0	0	0
K00718	0	2	3	1	2	2	1	1	2
K00719	0	0	0	0	0	0	0	0	0
K00720	0	0	0	0	0	0	0	0	0
K00721	10	13	10	16	17	13	17	17	17
K00722	0	0	0	0	0	0	0	0	0
K00723	0	0	0	0	0	0	0	0	0
K00724	0	0	0	0	0	0	0	0	0
K00725	0	0	0	0	0	0	0	0	0
K00726	0	0	0	0	0	0	0	0	0
K00727	0	0	0	0	0	0	0	0	0
K00728	16	16	18	10	17	14	12	8	7
K00729	0	0	0	0	0	0	0	0	0
K00730	0	0	0	0	0	0	0	0	0
K00731	0	0	0	0	0	0	0	0	0
K00732	0	0	0	0	0	0	0	0	0
K00733	0	0	0	0	0	0	0	0	0
K00734	0	0	0	0	0	0	0	0	0
K00735	0	0	0	0	0	0	0	0	0
K00736	0	0	0	0	0	0	0	0	0
K00737	9	11	12	8	9	7	8	5	6
K00738	0	0	0	0	0	0	0	0	0
K00739	0	0	0	0	0	0	0	0	0
K00740	0	0	0	0	0	0	0	0	0
K00741	0	0	0	0	0	0	0	0	0
K00742	0	0	0	0	0	0	0	0	0
K00743	0	0	0	0	0	0	0	0	0
K00744	0	0	0	0	0	0	0	0	0
K00745	0	0	0	0	0	0	0	0	0
K00746	0	0	0	0	0	0	0	0	0
K00747	0	0	0	0	0	0	0	0	0
K00748	9	14	8	12	14	11	14	14	16
K00749	0	0	0	0	0	0	0	0	0
K00750	0	0	0	0	0	0	0	0	0
K00751	0	0	0	0	0	0	0	0	0
K00752	1	1	1	1	0	1	0	0	0
K00753	0	0	0	0	0	0	0	0	0
K00754	0	0	0	0	0	0	0	0	0
K00755	0	0	0	0	0	0	0	0	0
K00756	24	26	29	26	24	22	21	9	13
K00757	43	60	58	51	75	49	55	35	40
K00758	1	2	1	1	1	1	1	1	0
K00759	49	51	50	52	64	46	54	33	35
K00760	85	94	115	96	118	89	105	66	74
K00761	56	66	86	67	82	58	64	36	43
K00762	79	92	109	96	112	83	98	60	69
K00763	87	102	118	101	135	90	94	67	80
K00764	143	152	181	160	192	139	164	115	118
K00765	62	78	82	70	93	64	76	53	50
K00766	26	33	22	22	32	25	29	18	18
K00767	34	38	37	35	41	33	40	31	31
K00768	29	44	47	47	66	43	43	25	22
K00769	0	0	0	0	0	0	0	0	0
K00770	0	0	0	0	0	0	0	0	0
K00771	0	0	0	0	0	0	0	0	0
K00772	1	1	1	1	1	1	1	0	1
K00773	81	89	105	89	107	80	88	55	68
K00774	0	0	0	0	0	0	0	0	0
K00775	0	0	0	0	0	0	0	0	0
K00776	0	0	0	0	0	0	0	0	0
K00777	0	0	0	0	0	0	0	0	0
K00778	0	0	0	0	0	0	0	0	0
K00779	0	0	0	0	0	0	0	0	0
K00780	0	0	0	0	0	0	0	0	0
K00781	0	0	0	0	0	0	0	0	0
K00782	1	2	1	2	3	3	2	3	3
K00783	85	110	133	109	119	89	100	68	79
K00784	71	81	77	82	98	69	81	41	53
K00785	0	0	0	0	0	0	0	0	0
K00786	13	20	14	14	19	12	15	5	7
K00787	0	0	0	0	0	0	0	0	0
K00788	56	63	67	52	82	64	64	39	42
K00789	118	157	165	133	168	136	137	102	109
K00790	144	181	193	161	202	143	159	100	118
K00791	91	112	123	111	134	94	107	77	80
K00792	0	0	0	0	0	0	0	0	0
K00793	39	52	40	47	66	42	49	30	31
K00794	34	47	39	44	69	40	52	29	34
K00795	2	4	2	1	2	1	4	2	2
K00796	43	47	55	52	58	47	49	40	36
K00797	18	16	20	14	14	16	17	13	12
K00798	18	26	17	25	29	21	26	22	25
K00799	0	1	1	0	0	1	1	0	1
K00800	86	107	120	99	133	92	103	75	72
K00801	1	0	0	0	0	0	0	0	1
K00802	0	0	0	0	0	0	0	0	0
K00803	1	1	1	2	1	1	2	0	1
K00804	0	0	0	0	0	0	0	0	0
K00805	0	0	0	0	0	0	0	0	0
K00806	62	77	80	72	82	71	75	46	48
K00807	0	0	0	0	0	0	0	0	0
K00808	0	1	0	0	0	0	0	0	0
K00809	0	0	0	0	0	0	0	0	0
K00810	0	0	0	0	0	0	0	0	0
K00811	0	0	0	0	0	0	0	0	0
K00812	24	27	39	34	31	29	31	29	27
K00813	0	0	0	0	0	0	0	0	0
K00814	0	0	0	0	0	0	0	0	0
K00815	0	0	0	0	0	0	0	0	0
K00816	0	0	0	0	0	0	0	0	0
K00817	64	88	102	87	111	82	85	47	49
K00818	0	0	0	0	0	0	0	0	0
K00819	0	0	0	0	0	0	0	0	0
K00820	101	113	117	103	130	91	105	71	82
K00821	57	64	75	64	84	61	71	34	36
K00822	0	0	0	0	0	0	0	0	0
K00823	0	0	0	0	0	0	0	0	0
K00824	0	4	8	3	8	4	6	5	1
K00825	0	0	0	0	0	0	0	0	0
K00826	74	88	100	85	105	83	86	58	58
K00827	0	0	0	0	0	0	0	0	0
K00828	0	0	0	0	0	0	0	0	0
K00829	0	0	0	0	0	0	0	0	0
K00830	0	0	0	0	0	0	0	0	0
K00831	78	104	113	92	119	83	98	62	62
K00832	0	0	1	0	0	0	1	0	0
K00833	18	26	19	25	30	19	26	23	24
K00834	0	0	0	0	0	0	0	0	0
K00835	1	0	0	0	0	0	0	0	1
K00836	2	2	3	3	2	5	4	3	1
K00837	0	0	0	0	0	0	0	0	0
K00838	0	0	0	0	0	0	0	0	0
K00839	0	0	0	0	0	0	0	0	0
K00840	0	0	0	0	0	0	0	0	0
K00841	2	1	0	1	1	0	1	2	1
K00842	0	0	0	0	0	0	0	0	0
K00843	0	0	0	0	0	0	0	0	0
K00844	2	1	1	2	1	1	1	2	3
K00845	113	128	139	126	169	116	119	83	91
K00846	1	0	2	0	1	1	1	0	1
K00847	63	82	102	83	104	66	78	48	45
K00848	57	53	66	61	72	57	64	39	41
K00849	35	43	42	50	58	37	44	40	38
K00850	55	66	73	69	84	65	73	46	45
K00851	0	0	0	0	0	0	0	0	0
K00852	55	65	94	69	94	71	78	37	43
K00853	10	11	15	9	15	11	12	7	6
K00854	60	62	87	70	91	66	68	33	26
K00855	3	3	2	2	2	1	3	2	5
K00856	3	2	3	2	3	2	2	2	3
K00857	23	40	29	33	38	27	35	24	31
K00858	91	113	118	95	123	86	104	72	71
K00859	83	108	114	102	118	89	101	64	74
K00860	0	0	0	0	0	0	0	0	0
K00861	0	0	0	0	0	0	0	0	0
K00862	0	0	0	0	0	0	0	0	0
K00863	1	1	4	2	2	3	3	1	1
K00864	64	85	101	88	105	73	78	52	46
K00865	44	60	54	53	71	47	60	33	32
K00866	0	0	0	0	0	0	0	0	0
K00867	1	1	1	1	1	1	1	1	1
K00868	40	52	70	51	63	43	50	33	29
K00869	1	1	1	1	1	1	1	1	1
K00870	0	0	0	0	0	0	0	0	0
K00871	0	0	0	0	0	0	0	0	0
K00872	10	9	13	7	13	11	13	3	7
K00873	114	136	137	114	137	109	126	77	87
K00874	81	97	120	106	120	93	110	68	68
K00875	0	0	0	0	0	0	0	0	0
K00876	35	46	40	43	52	31	37	29	30
K00877	0	0	0	0	0	0	0	0	0
K00878	21	23	24	20	35	18	28	7	9
K00879	1	0	0	0	0	0	0	0	1
K00880	8	8	6	10	13	12	12	5	2
K00881	5	4	4	6	8	4	4	1	2
K00882	28	28	36	31	48	33	39	20	16
K00883	5	3	7	6	9	5	3	3	1
K00884	1	0	2	2	2	4	2	1	1
K00885	0	0	0	0	0	0	0	0	0
K00886	0	0	1	0	0	0	0	0	0
K00887	1	1	1	0	1	0	1	0	0
K00888	0	0	0	0	0	0	0	0	0
K00889	0	0	0	0	0	0	0	0	0
K00890	0	0	0	0	0	0	0	0	0
K00891	111	137	159	129	175	119	140	88	94
K00892	0	0	0	0	0	0	0	0	0
K00893	0	0	0	0	0	0	0	0	0
K00894	0	0	0	0	0	0	0	0	0
K00895	8	14	8	13	14	10	14	15	14
K00896	0	0	0	0	0	0	0	0	0
K00897	0	0	0	0	0	0	0	0	0
K00898	0	0	0	0	0	0	0	0	0
K00899	3	8	7	5	3	4	5	1	0
K00900	0	0	0	0	0	0	0	0	0
K00901	0	0	0	0	0	0	0	0	0
K00902	0	0	0	0	0	0	0	0	0
K00903	0	0	0	0	0	0	0	0	0
K00904	0	0	0	0	0	0	0	0	0
K00905	0	0	0	0	0	0	0	0	0
K00906	0	0	0	0	0	0	0	0	0
K00907	0	0	0	0	0	0	0	0	0
K00908	0	0	0	0	0	0	0	0	0
K00909	0	0	0	0	0	0	0	0	0
K00910	0	0	0	0	0	0	0	0	0
K00911	0	0	0	0	0	0	0	0	0
K00912	9	14	8	14	14	14	16	14	16
K00913	0	0	0	0	0	0	0	0	0
K00914	0	0	0	0	0	0	0	0	0
K00915	0	0	0	0	0	0	0	0	0
K00916	0	0	0	0	0	0	0	0	0
K00917	6	5	5	5	11	8	10	4	2
K00918	4	5	6	3	7	8	2	2	1
K00919	83	105	118	107	127	85	105	70	70
K00920	0	0	0	0	0	0	0	0	0
K00921	0	0	0	0	0	0	0	0	0
K00922	0	0	0	0	0	0	0	0	0
K00923	0	0	0	0	0	0	0	0	0
K00924	0	0	0	0	0	0	0	0	0
K00925	101	120	126	120	148	101	111	73	80
K00926	53	75	79	73	101	68	77	52	37
K00927	84	116	127	106	122	95	109	70	83
K00928	27	36	40	28	42	34	28	17	20
K00929	29	32	41	34	42	29	35	23	21
K00930	63	83	91	78	94	67	78	51	51
K00931	52	78	76	64	83	63	70	44	47
K00932	0	0	0	0	0	0	0	0	0
K00933	0	0	0	0	0	0	0	0	0
K00934	0	0	0	0	0	0	0	0	0
K00935	0	0	0	0	0	0	0	0	0
K00936	1	2	4	3	1	3	1	0	1
K00937	72	85	99	71	110	82	87	45	50
K00938	1	1	1	1	1	1	1	1	1
K00939	78	105	108	98	117	85	99	64	74
K00940	11	17	9	13	16	12	15	15	17
K00941	47	50	50	50	65	42	53	33	31
K00942	65	88	99	87	99	77	85	59	67
K00943	46	53	62	50	63	40	49	36	38
K00944	0	0	0	0	0	0	0	0	0
K00945	95	116	141	119	145	118	117	75	88
K00946	10	15	9	15	16	12	17	15	18
K00947	0	0	0	0	0	0	0	0	0
K00948	143	165	169	148	177	130	155	94	98
K00949	73	83	105	86	109	73	84	58	52
K00950	55	65	63	63	74	59	62	55	53
K00951	108	154	144	139	173	117	133	92	116
K00952	1	5	1	5	5	3	3	4	1
K00953	0	0	0	0	0	0	0	0	0
K00954	77	100	107	93	118	93	101	62	66
K00955	11	9	13	6	13	8	6	4	5
K00956	13	11	14	10	15	9	10	6	9
K00957	14	17	20	15	19	14	18	7	9
K00958	1	2	2	2	4	1	3	1	1
K00959	0	0	0	0	0	0	0	0	0
K00960	0	0	0	0	0	0	0	0	0
K00961	0	0	0	0	0	0	0	0	0
K00962	98	128	122	103	142	104	105	75	87
K00963	21	18	24	17	30	18	15	9	16
K00964	0	0	0	0	0	0	0	0	0
K00965	89	100	109	98	118	88	98	63	64
K00966	0	0	0	0	0	0	0	0	0
K00967	0	0	0	0	0	0	0	0	0
K00968	0	0	0	0	0	0	0	0	0
K00969	72	101	113	100	115	86	102	69	67
K00970	11	11	14	10	9	13	10	4	4
K00971	57	63	60	67	85	62	74	42	50
K00972	19	22	27	22	18	12	20	13	14
K00973	74	85	99	87	101	89	87	49	60
K00974	64	77	87	71	90	71	79	47	38
K00975	172	186	241	198	246	188	212	123	115
K00976	0	0	0	0	0	0	0	0	0
K00977	0	0	0	0	0	0	0	0	0
K00978	66	75	77	74	95	59	70	33	31
K00979	19	26	16	29	27	25	26	20	27
K00980	90	87	85	88	112	85	93	65	46
K00981	85	109	117	99	120	85	101	65	82
K00982	1	1	2	1	2	1	1	0	2
K00983	2	1	0	1	2	1	1	0	1
K00984	18	16	21	11	13	14	14	8	9
K00985	0	0	0	0	0	0	0	0	0
K00986	96	114	113	98	115	119	102	66	71
K00987	0	0	0	0	0	0	0	0	0
K00988	0	0	0	0	0	0	0	0	0
K00989	7	18	16	7	12	8	7	5	9
K00990	1	2	2	2	1	1	1	0	1
K00991	61	80	79	64	86	66	70	38	43
K00992	0	2	1	1	0	0	1	1	1
K00993	0	0	0	0	0	0	0	0	0
K00994	0	0	0	0	0	0	0	0	0
K00995	72	81	96	78	94	67	75	47	55
K00996	0	1	1	0	0	0	0	0	1
K00997	18	15	21	21	27	12	18	10	14
K00998	0	0	0	0	0	0	0	0	0
K00999	0	0	0	0	0	0	0	0	0
K01000	75	94	107	93	112	80	90	61	63
K01001	0	0	0	1	0	0	0	0	0
K01002	11	16	21	14	23	17	16	9	5
K01003	0	0	0	0	0	0	0	0	0
K01004	0	0	0	0	0	0	0	0	0
K01005	0	0	0	0	0	0	0	0	0
K01006	82	100	116	94	122	85	99	65	77
K01007	0	1	1	0	1	0	1	0	0
K01008	14	25	25	20	31	21	19	12	6
K01009	4	4	6	8	9	5	11	6	6
K01010	0	0	0	0	0	0	0	0	0
K01011	1	2	1	1	2	0	1	0	1
K01012	67	80	80	82	121	72	91	50	58
K01013	0	0	0	0	0	0	0	0	0
K01014	0	0	0	0	0	0	0	0	0
K01015	0	0	0	0	0	0	0	0	0
K01016	0	0	0	0	0	0	0	0	0
K01017	0	0	0	0	0	0	0	0	0
K01018	0	0	0	0	0	0	0	0	0
K01019	0	0	0	0	0	0	0	0	0
K01020	0	0	0	0	0	0	0	0	0
K01021	0	0	0	0	0	0	0	0	0
K01022	0	0	0	0	0	0	0	0	0
K01023	21	22	23	21	30	15	21	13	14
K01024	0	0	0	0	0	0	0	0	0
K01025	0	0	0	0	0	0	0	0	0
K01026	6	9	9	7	10	6	7	3	3
K01027	0	0	0	0	0	0	0	0	0
K01028	0	0	0	0	0	0	0	0	0
K01029	0	0	0	0	0	0	0	0	0
K01030	0	0	0	0	0	0	0	0	0
K01031	0	0	0	0	0	0	0	0	0
K01032	0	0	0	0	0	0	0	0	0
K01033	0	0	0	0	0	0	0	0	0
K01034	0	2	1	3	2	0	2	0	0
K01035	0	2	1	3	2	2	1	0	0
K01036	0	0	0	0	0	0	0	0	0
K01037	0	0	0	0	0	0	0	0	0
K01038	0	0	0	0	0	0	0	0	0
K01039	4	5	7	3	5	8	5	2	3
K01040	5	4	7	3	4	7	6	2	1
K01041	0	0	0	0	0	0	0	0	0
K01042	6	14	14	15	21	13	6	6	6
K01043	0	0	0	0	0	0	0	0	0
K01044	0	0	0	0	0	0	0	0	0
K01045	0	0	0	0	0	0	0	0	0
K01046	28	45	55	40	50	33	38	25	26
K01047	0	0	0	0	0	0	0	0	0
K01048	9	9	14	8	8	9	10	4	4
K01049	0	0	0	0	0	0	0	0	0
K01050	0	0	0	0	0	0	0	0	0
K01051	49	47	50	49	49	49	49	38	40
K01052	0	0	0	0	0	0	0	0	0
K01053	0	1	0	0	1	0	0	0	0
K01054	0	0	0	0	0	0	0	0	0
K01055	0	0	0	0	0	0	0	0	0
K01056	92	114	123	113	131	91	107	72	84
K01057	1	1	2	2	1	1	1	1	1
K01058	6	11	5	11	13	9	12	13	13
K01059	0	0	0	0	0	0	0	0	0
K01060	9	11	8	12	13	10	10	8	11
K01061	2	3	4	2	1	4	1	1	1
K01062	0	0	0	0	0	0	0	0	0
K01063	0	0	0	0	0	0	0	0	0
K01064	0	0	0	0	0	0	0	0	0
K01065	0	0	0	0	0	0	0	0	0
K01066	18	18	27	27	29	25	23	12	17
K01067	0	0	0	0	0	0	0	0	0
K01068	0	0	0	0	0	0	0	0	0
K01069	80	90	108	90	113	81	94	60	67
K01070	0	0	0	0	0	0	0	0	0
K01071	0	0	0	0	0	0	0	0	0
K01072	0	0	0	0	0	0	0	0	0
K01073	0	0	0	0	0	0	0	0	0
K01074	0	0	0	0	0	0	0	0	0
K01075	0	0	0	0	0	0	0	0	0
K01076	0	0	0	0	0	0	0	0	0
K01077	14	21	11	15	20	16	15	21	20
K01078	0	0	0	0	0	0	0	0	0
K01079	8	17	12	12	16	13	17	16	16
K01080	0	0	0	0	0	0	0	0	0
K01081	0	0	0	0	0	0	0	0	0
K01082	5	5	4	6	6	5	3	3	3
K01083	0	0	0	0	0	0	0	0	0
K01084	0	0	0	0	0	0	0	0	0
K01085	3	4	2	5	6	3	7	4	6
K01086	0	0	0	0	0	0	0	0	0
K01087	0	0	0	0	0	0	0	0	0
K01088	0	0	0	0	0	0	0	0	0
K01089	3	6	2	4	5	5	5	5	5
K01090	0	0	0	0	0	0	0	0	0
K01091	242	282	319	257	338	241	264	160	158
K01092	20	31	35	30	39	29	38	24	22
K01093	0	0	0	0	0	0	0	0	0
K01094	0	0	0	0	0	0	0	0	0
K01095	5	11	5	9	12	7	12	9	12
K01096	0	0	0	0	0	0	0	0	0
K01097	0	0	0	0	0	0	0	0	0
K01098	0	0	0	0	0	0	0	0	0
K01099	0	0	0	0	0	0	0	0	0
K01100	0	0	0	0	0	0	0	0	0
K01101	0	0	0	0	0	0	0	0	0
K01102	0	0	0	0	0	0	0	0	0
K01103	0	0	0	0	0	0	0	0	0
K01104	81	85	116	99	115	83	97	69	66
K01105	0	0	0	0	0	0	0	0	0
K01106	0	0	0	0	0	0	0	0	0
K01107	0	0	0	0	0	0	0	0	0
K01108	0	0	0	0	0	0	0	0	0
K01109	0	0	0	0	0	0	0	0	0
K01110	0	0	0	0	0	0	0	0	0
K01111	0	0	0	0	0	0	0	0	0
K01112	0	0	0	0	0	0	0	0	0
K01113	0	0	1	0	0	0	0	0	0
K01114	0	0	0	0	0	0	0	0	0
K01115	0	0	0	0	0	0	0	0	0
K01116	0	0	0	0	0	0	0	0	0
K01117	0	0	0	0	0	0	0	0	0
K01118	8	17	13	12	14	7	14	8	9
K01119	13	11	10	13	13	12	15	10	11
K01120	0	0	0	0	0	0	0	0	0
K01121	0	0	0	0	0	0	0	0	0
K01122	0	0	0	0	0	0	0	0	0
K01123	0	0	0	0	0	0	0	0	0
K01124	0	0	0	0	0	0	0	0	0
K01125	0	0	0	0	0	0	0	0	0
K01126	80	70	86	88	95	78	81	62	62
K01127	0	0	0	0	0	0	0	0	0
K01128	0	0	0	0	0	0	0	0	0
K01129	101	109	133	111	140	98	118	82	86
K01130	13	13	11	10	16	12	13	15	16
K01131	0	0	0	0	0	0	0	0	0
K01132	0	0	0	0	0	0	0	0	0
K01133	8	7	10	12	12	11	13	4	6
K01134	0	0	0	0	0	0	0	0	0
K01135	0	0	0	0	0	0	0	0	0
K01136	2	2	2	3	2	2	3	2	3
K01137	0	0	0	0	0	0	0	0	0
K01138	2	3	2	3	3	3	3	3	3
K01139	0	0	0	0	0	0	0	0	0
K01140	0	0	0	0	0	0	0	0	0
K01141	0	1	1	1	0	0	1	0	1
K01142	57	71	93	62	80	63	68	40	45
K01143	0	0	0	0	0	0	0	0	0
K01144	9	14	10	15	16	15	16	18	20
K01145	0	0	0	0	0	0	0	0	0
K01146	0	0	0	0	0	0	0	0	0
K01147	0	1	1	0	1	0	1	0	0
K01148	0	0	0	0	0	0	0	0	0
K01149	0	0	0	0	0	0	0	0	0
K01150	0	1	1	0	0	0	1	0	0
K01151	79	93	101	81	112	72	88	59	60
K01152	0	0	0	0	0	0	0	0	0
K01153	172	193	198	207	210	187	206	122	124
K01154	268	278	288	302	383	273	326	179	191
K01155	14	11	13	12	15	9	13	11	14
K01156	46	64	71	57	67	61	61	41	38
K01157	0	0	0	0	0	0	0	0	0
K01158	0	0	0	0	0	0	0	0	0
K01159	36	54	64	53	68	49	54	49	54
K01160	24	32	23	24	32	24	26	22	26
K01161	0	0	0	0	0	0	0	0	0
K01162	0	0	0	0	0	0	0	0	0
K01163	59	77	70	75	98	68	84	47	49
K01164	0	0	0	0	0	0	0	0	0
K01165	0	0	0	0	0	0	0	0	0
K01166	0	0	0	0	0	0	0	0	0
K01167	0	0	0	0	0	0	0	0	0
K01168	0	0	0	0	0	0	0	0	0
K01169	0	0	0	0	0	0	0	0	0
K01170	0	0	0	0	0	0	0	0	0
K01171	0	0	0	0	0	0	0	0	0
K01172	0	0	0	0	0	0	0	0	0
K01173	11	16	10	16	18	14	16	18	18
K01174	5	5	3	5	1	2	3	1	5
K01175	0	0	0	0	0	0	0	0	0
K01176	8	11	12	7	7	8	11	5	10
K01177	0	0	0	0	0	0	0	0	0
K01178	1	1	0	1	0	0	0	0	1
K01179	44	46	53	39	67	29	58	24	49
K01180	10	11	9	4	10	10	9	2	10
K01181	18	38	30	34	42	33	35	24	31
K01182	25	30	34	25	33	30	37	15	13
K01183	84	104	110	101	122	92	101	61	64
K01184	0	0	0	0	0	0	0	0	0
K01185	26	68	44	57	55	45	55	54	51
K01186	9	6	8	9	9	11	11	8	10
K01187	39	38	45	40	54	36	46	23	21
K01188	0	0	0	0	0	0	0	0	0
K01189	0	0	0	0	0	0	0	0	0
K01190	160	220	192	201	252	179	213	169	163
K01191	41	56	65	50	48	37	38	35	31
K01192	25	32	37	26	36	25	26	20	18
K01193	85	110	118	107	131	101	112	71	71
K01194	2	2	3	8	6	5	4	6	6
K01195	17	19	18	18	22	18	14	9	12
K01196	0	0	0	0	0	0	0	0	0
K01197	7	8	7	9	9	9	9	8	12
K01198	93	132	117	107	134	105	113	83	86
K01199	0	0	0	0	0	0	0	0	0
K01200	39	36	39	37	38	27	35	29	34
K01201	21	22	19	25	24	14	18	15	23
K01202	0	0	0	0	0	0	0	0	0
K01203	0	0	0	0	0	0	0	0	0
K01204	0	0	0	0	0	0	0	0	0
K01205	19	16	11	19	19	19	14	17	17
K01206	102	104	118	86	113	93	121	78	79
K01207	76	100	102	86	93	66	84	41	51
K01208	21	17	31	27	21	17	21	15	16
K01209	101	114	99	99	121	97	114	79	76
K01210	7	7	6	9	13	4	6	5	3
K01211	0	0	0	0	0	0	0	0	0
K01212	0	0	0	0	0	0	0	0	0
K01213	0	0	0	0	0	0	0	0	0
K01214	0	0	0	0	0	0	0	0	0
K01215	2	2	5	3	2	3	4	2	2
K01216	18	23	21	21	15	15	13	13	15
K01217	0	0	0	0	0	0	0	0	0
K01218	20	20	18	17	34	18	34	16	25
K01219	0	0	0	0	0	0	0	0	0
K01220	1	2	2	1	1	0	1	2	1
K01221	0	0	0	0	0	0	0	0	0
K01222	6	10	8	7	11	8	10	5	6
K01223	76	76	73	77	111	73	100	50	42
K01224	45	42	51	37	47	37	51	24	40
K01225	0	0	0	0	0	0	0	0	0
K01226	12	7	8	9	13	6	9	4	5
K01227	10	9	9	10	7	4	5	4	7
K01228	0	0	0	0	0	0	0	0	0
K01229	0	0	0	0	0	0	0	0	0
K01230	0	0	0	0	0	0	0	0	0
K01231	0	0	0	0	0	0	0	0	0
K01232	11	12	9	16	24	18	13	8	5
K01233	0	0	0	0	0	0	0	0	0
K01234	0	0	0	0	0	0	0	0	0
K01235	14	16	10	11	15	14	14	13	13
K01236	0	0	0	0	0	0	0	0	0
K01237	0	0	0	0	0	0	0	0	0
K01238	0	0	0	0	0	0	0	0	0
K01239	44	53	76	52	71	43	53	20	34
K01240	0	0	0	0	0	0	0	0	0
K01241	1	1	1	1	1	1	1	1	1
K01242	0	0	0	0	0	0	0	0	0
K01243	72	89	100	85	99	77	93	64	67
K01244	0	0	0	0	0	0	0	0	0
K01245	0	0	0	0	0	0	0	0	0
K01246	47	53	65	53	65	53	61	33	34
K01247	3	3	2	5	3	2	4	3	1
K01248	0	0	0	0	0	0	0	0	0
K01249	0	0	0	0	0	0	0	0	0
K01250	0	0	0	0	0	0	0	0	0
K01251	24	18	25	20	24	17	19	11	15
K01252	0	0	0	0	0	0	0	0	0
K01253	0	0	0	0	0	0	0	0	0
K01254	0	0	0	0	0	0	0	0	0
K01255	5	9	13	10	6	7	6	4	4
K01256	1	1	2	0	1	0	1	0	1
K01257	0	0	0	0	0	0	0	0	0
K01258	56	71	80	73	92	58	75	41	42
K01259	5	6	10	5	10	5	3	2	2
K01260	0	0	0	0	0	0	0	0	0
K01261	0	0	0	0	0	0	0	0	0
K01262	57	74	84	79	95	74	80	46	46
K01263	0	0	0	0	0	0	0	0	0
K01264	0	0	0	0	0	0	0	0	0
K01265	117	137	145	129	171	113	127	86	100
K01266	11	16	14	11	16	14	11	4	4
K01267	26	33	32	34	42	33	30	25	20
K01268	0	0	0	0	0	0	0	0	0
K01269	0	0	0	0	0	0	0	0	0
K01270	69	94	92	74	94	73	84	49	53
K01271	1	3	3	1	3	3	2	2	1
K01272	0	0	0	0	0	0	0	0	0
K01273	67	77	105	80	96	72	82	44	48
K01274	0	0	0	0	0	0	0	0	0
K01275	0	0	0	0	0	0	0	0	0
K01276	0	0	0	0	0	0	0	0	0
K01277	8	13	7	13	15	11	13	15	14
K01278	5	10	4	9	10	8	8	11	10
K01279	0	0	0	0	0	0	0	0	0
K01280	0	0	0	0	0	0	0	0	0
K01281	4	2	3	1	3	2	1	2	1
K01282	0	0	0	0	0	0	0	0	0
K01283	0	0	0	0	0	0	0	0	0
K01284	15	25	13	25	27	20	26	26	29
K01285	0	0	0	0	0	0	0	0	0
K01286	1	2	1	0	2	0	0	1	1
K01287	0	0	0	0	0	0	0	0	0
K01288	0	0	0	0	0	0	0	0	0
K01289	0	0	0	0	0	0	0	0	0
K01290	0	0	0	0	0	0	0	0	0
K01291	0	0	0	0	0	0	0	0	0
K01292	0	0	0	0	0	0	0	0	0
K01293	0	0	0	0	0	0	0	0	0
K01294	0	0	0	0	0	0	0	0	0
K01295	5	7	11	8	13	5	12	3	4
K01296	0	0	0	0	0	0	0	0	0
K01297	56	82	77	61	72	55	69	42	50
K01298	0	0	0	0	0	0	0	0	0
K01299	14	15	16	22	28	15	20	10	10
K01300	0	0	0	0	0	0	0	0	0
K01301	0	0	0	0	0	0	0	0	0
K01302	1	2	1	3	3	2	1	2	2
K01303	14	13	15	19	24	18	23	12	15
K01304	22	22	30	22	27	16	22	11	8
K01305	13	19	22	20	25	16	21	10	7
K01306	0	0	0	0	0	0	0	0	0
K01307	0	0	0	0	0	0	0	0	0
K01308	16	20	18	23	31	18	21	15	9
K01309	0	0	0	0	0	0	0	0	0
K01310	0	0	0	0	0	0	0	0	0
K01311	0	0	0	0	0	0	0	0	0
K01312	0	0	0	0	0	0	0	0	0
K01313	0	0	0	0	0	0	0	0	0
K01314	0	0	0	0	0	0	0	0	0
K01315	0	0	0	0	0	0	0	0	0
K01316	0	0	0	0	0	0	0	0	0
K01317	0	0	0	0	0	0	0	0	0
K01318	3	2	1	1	2	1	0	1	1
K01319	0	0	0	0	0	0	0	0	0
K01320	0	0	0	0	0	0	0	0	0
K01321	0	0	0	0	0	0	0	0	0
K01322	6	12	5	11	13	10	11	13	13
K01323	0	0	0	0	0	0	0	0	0
K01324	0	0	0	0	0	0	0	0	0
K01325	0	0	0	0	0	0	0	0	0
K01326	0	0	0	0	0	0	0	0	0
K01327	0	0	0	0	0	0	0	0	0
K01328	0	0	0	0	0	0	0	0	0
K01329	0	0	0	0	0	0	0	0	0
K01330	0	0	0	0	0	0	0	0	0
K01331	0	0	0	0	0	0	0	0	0
K01332	0	0	0	0	0	0	0	0	0
K01333	0	0	0	0	0	0	0	0	0
K01334	0	0	0	0	0	0	0	0	0
K01335	0	0	0	0	0	0	0	0	0
K01336	0	0	0	0	0	0	0	0	0
K01337	0	0	0	0	0	0	0	0	0
K01338	46	57	75	62	79	54	62	43	43
K01339	0	0	0	0	0	0	0	0	0
K01340	0	0	0	0	0	0	0	0	0
K01341	0	0	0	0	0	0	0	0	0
K01342	0	0	0	0	0	0	0	0	0
K01343	0	0	0	0	0	0	0	0	0
K01344	0	0	0	0	0	0	0	0	0
K01345	0	0	0	0	0	0	0	0	0
K01346	0	0	0	0	0	0	0	0	0
K01347	0	0	0	0	0	0	0	0	0
K01348	0	0	0	0	0	0	0	0	0
K01349	0	0	0	0	0	0	0	0	0
K01350	0	0	0	0	0	0	0	0	0
K01351	0	0	0	0	0	0	0	0	0
K01352	0	0	0	0	0	0	0	0	0
K01353	0	0	0	0	0	0	0	0	0
K01354	1	1	1	0	0	0	0	0	0
K01355	0	0	0	0	0	0	0	0	0
K01356	84	101	123	92	120	87	100	50	65
K01357	0	0	0	0	0	0	0	0	0
K01358	195	222	240	219	259	190	222	147	163
K01359	0	0	0	0	0	0	0	0	0
K01360	0	0	0	0	0	0	0	0	0
K01361	1	1	1	1	1	1	1	1	1
K01362	0	0	0	0	0	0	0	0	0
K01363	0	0	0	0	0	0	0	0	0
K01364	0	0	0	0	0	0	0	0	0
K01365	0	0	0	0	0	0	0	0	0
K01366	0	0	0	0	0	0	0	0	0
K01367	0	0	0	0	0	0	0	0	0
K01368	0	0	0	0	0	0	0	0	0
K01369	0	0	0	0	0	0	0	0	0
K01370	0	0	0	0	0	0	0	0	0
K01371	0	0	0	0	0	0	0	0	0
K01372	39	48	33	41	52	44	45	36	42
K01373	0	0	0	0	0	0	0	0	0
K01374	0	0	0	0	0	0	0	0	0
K01375	0	0	0	0	0	0	0	0	0
K01376	0	0	0	0	0	0	0	0	0
K01377	0	0	0	0	0	0	0	0	0
K01378	0	0	0	0	0	0	0	0	0
K01379	0	0	0	0	0	0	0	0	0
K01380	0	0	0	0	0	0	0	0	0
K01381	0	0	0	0	0	0	0	0	0
K01382	0	0	0	0	0	0	0	0	0
K01383	0	0	0	0	0	0	0	0	0
K01384	0	0	0	0	0	0	0	0	0
K01385	0	0	0	0	0	0	0	0	0
K01386	0	0	0	0	0	0	0	0	0
K01387	0	0	0	0	0	0	0	0	0
K01388	0	0	0	0	0	0	0	0	0
K01389	0	0	0	0	0	0	0	0	0
K01390	0	0	0	0	0	0	0	0	0
K01391	0	0	0	0	0	0	0	0	0
K01392	0	0	0	0	0	0	0	0	0
K01393	0	0	0	0	0	0	0	0	0
K01394	0	0	0	0	0	0	0	0	0
K01395	0	0	0	0	0	0	0	0	0
K01396	0	0	0	0	0	0	0	0	0
K01397	0	0	0	0	0	0	0	0	0
K01398	0	0	0	0	0	0	0	0	0
K01399	0	0	0	0	0	0	0	0	0
K01400	0	0	0	0	0	0	0	0	0
K01401	0	0	0	0	0	0	0	0	0
K01402	0	0	0	0	0	0	0	0	0
K01403	0	0	0	0	0	0	0	0	0
K01404	0	0	0	0	0	0	0	0	0
K01405	0	0	0	0	0	0	0	0	0
K01406	0	0	0	0	0	0	0	0	0
K01407	0	0	0	0	0	0	0	0	0
K01408	0	0	0	0	0	0	0	0	0
K01409	105	138	154	126	146	117	120	74	96
K01410	0	0	0	0	0	0	0	0	0
K01411	0	0	0	0	0	0	0	0	0
K01412	0	0	0	0	0	0	0	0	0
K01413	0	0	0	0	0	0	0	0	0
K01414	0	1	1	0	0	0	1	0	0
K01415	0	0	0	0	0	0	0	0	0
K01416	0	0	0	0	0	0	0	0	0
K01417	0	0	0	0	0	0	0	0	0
K01418	0	0	0	0	0	0	0	0	0
K01419	8	5	18	16	11	9	11	10	15
K01420	0	1	1	0	1	0	1	0	0
K01421	26	28	15	21	30	19	16	10	11
K01422	0	0	0	0	0	0	0	0	0
K01423	0	1	1	1	0	0	1	0	1
K01424	75	89	102	89	112	77	93	63	61
K01425	19	28	27	29	37	30	31	23	24
K01426	59	69	72	59	87	56	62	36	44
K01427	0	0	0	0	0	0	0	0	0
K01428	8	10	7	10	11	11	7	7	6
K01429	7	9	7	10	10	9	9	7	7
K01430	4	5	2	4	6	4	4	2	1
K01431	0	0	0	0	0	0	0	0	0
K01432	0	0	0	0	0	0	0	0	0
K01433	3	6	1	6	6	5	6	6	6
K01434	0	0	0	0	0	0	0	0	0
K01435	0	0	0	0	0	0	0	0	0
K01436	0	0	0	0	0	0	0	0	0
K01437	0	0	0	0	0	0	0	0	0
K01438	7	12	6	13	16	10	13	7	6
K01439	6	14	11	13	13	8	12	6	5
K01440	0	0	0	0	0	0	0	0	0
K01441	0	0	0	0	0	0	0	0	0
K01442	131	125	138	123	153	109	127	86	95
K01443	93	106	141	104	136	100	102	65	67
K01444	5	6	2	6	7	4	9	4	4
K01445	0	0	0	0	0	0	0	0	0
K01446	0	0	0	0	0	0	0	0	1
K01447	0	0	0	0	0	0	0	0	0
K01448	342	417	426	369	465	328	370	206	232
K01449	169	211	230	207	237	167	190	120	122
K01450	0	0	0	0	0	0	0	0	0
K01451	0	0	0	0	0	0	1	0	0
K01452	0	0	0	0	0	0	0	0	0
K01453	0	0	0	0	0	0	0	0	0
K01454	0	0	0	0	0	0	0	0	0
K01455	0	0	0	0	0	0	0	0	0
K01456	0	0	0	0	0	0	0	0	0
K01457	0	1	0	1	1	0	1	1	0
K01458	0	2	0	0	0	0	0	0	0
K01459	0	0	0	0	0	0	0	0	0
K01460	0	0	0	0	0	0	0	0	0
K01461	0	0	0	0	0	0	0	0	0
K01462	122	144	164	131	162	120	129	78	93
K01463	0	0	1	0	1	0	0	0	0
K01464	6	18	17	17	23	8	12	7	6
K01465	71	85	107	88	111	84	85	60	67
K01466	6	7	14	10	24	12	9	3	2
K01467	0	0	0	0	0	0	0	0	0
K01468	7	11	15	13	11	9	10	12	11
K01469	0	0	0	0	0	0	0	0	0
K01470	20	33	35	37	47	25	27	14	13
K01471	0	0	0	0	0	0	0	0	0
K01472	0	0	0	0	0	0	0	0	0
K01473	1	2	3	3	5	1	1	1	0
K01474	1	2	3	3	5	1	1	1	0
K01475	0	0	0	0	0	0	0	0	0
K01476	1	4	1	1	3	2	0	1	1
K01477	0	0	0	0	0	0	0	0	0
K01478	6	17	21	11	17	14	13	12	9
K01479	0	0	0	0	0	0	0	0	0
K01480	11	10	13	9	11	11	15	5	11
K01481	0	0	0	0	0	0	0	0	0
K01482	4	1	4	2	5	4	2	2	2
K01483	1	7	6	5	6	4	4	0	0
K01484	0	0	0	0	0	0	0	0	0
K01485	5	8	10	8	11	8	7	4	4
K01486	25	39	48	50	65	39	47	28	27
K01487	9	21	17	21	33	14	17	16	12
K01488	14	21	23	19	27	18	20	13	7
K01489	102	133	131	115	130	99	113	68	77
K01490	0	0	0	0	0	0	0	0	0
K01491	53	71	81	59	70	57	60	43	45
K01492	0	0	0	0	0	0	0	0	0
K01493	78	94	115	97	117	77	89	66	74
K01494	13	16	16	12	17	11	10	4	6
K01495	58	75	70	67	87	64	73	59	57
K01496	27	27	30	32	40	24	30	14	13
K01497	2	4	3	3	1	2	3	1	1
K01498	0	0	0	0	0	0	0	0	0
K01499	0	0	0	0	0	0	0	0	0
K01500	0	0	0	0	0	0	0	0	0
K01501	5	5	8	5	3	5	4	2	2
K01502	0	0	0	0	0	0	0	0	0
K01503	0	0	0	0	0	0	0	0	0
K01504	0	0	0	0	0	0	0	0	0
K01505	1	0	0	1	0	0	1	0	1
K01506	0	0	0	0	0	0	0	0	0
K01507	30	28	42	31	34	27	28	17	24
K01508	0	0	0	0	0	0	0	0	0
K01509	0	0	0	0	0	0	0	0	0
K01510	0	0	0	0	0	0	0	0	0
K01511	0	0	0	0	0	0	0	0	0
K01512	22	26	19	25	31	18	21	14	14
K01513	0	0	0	0	0	0	0	0	0
K01514	0	0	0	0	0	0	0	0	0
K01515	63	70	86	62	98	65	73	41	37
K01516	0	0	0	0	0	0	0	0	0
K01517	0	0	0	0	0	0	0	0	0
K01518	0	0	0	0	0	0	0	0	0
K01519	0	0	0	0	0	0	0	0	0
K01520	95	134	135	122	154	110	117	86	87
K01521	0	0	0	0	0	0	0	0	0
K01522	0	0	0	0	0	0	0	0	0
K01523	3	4	5	2	5	3	4	2	4
K01524	35	30	56	54	52	33	44	37	37
K01525	0	1	1	0	1	0	1	0	0
K01526	0	0	0	0	0	0	0	0	0
K01527	0	0	0	0	0	0	0	0	0
K01528	0	0	0	0	0	0	0	0	0
K01529	2	4	1	1	1	0	0	0	1
K01530	0	0	0	0	0	0	0	0	0
K01531	5	3	2	4	3	4	2	3	3
K01532	0	0	0	0	0	0	0	0	0
K01533	58	68	89	67	84	57	59	46	49
K01534	57	64	82	63	88	59	66	37	41
K01535	0	0	0	0	0	0	0	0	0
K01536	0	0	0	0	0	0	0	0	0
K01537	22	28	34	27	32	24	25	15	16
K01538	0	0	0	0	0	0	0	0	0
K01539	1	1	1	1	1	1	1	1	1
K01540	0	0	0	0	0	0	0	0	0
K01541	0	0	0	0	0	0	0	0	0
K01542	0	0	0	0	0	0	0	0	0
K01543	0	0	0	0	0	0	0	0	0
K01544	0	0	0	0	0	0	0	0	0
K01545	0	0	0	0	0	0	0	0	0
K01546	4	3	3	1	3	3	1	4	4
K01547	4	3	3	3	2	2	1	3	4
K01548	4	3	2	2	3	1	1	3	5
K01549	0	0	0	0	0	0	0	0	0
K01550	0	0	0	0	0	0	0	0	0
K01551	2	4	2	8	8	4	4	7	6
K01552	0	0	0	0	0	0	0	0	0
K01553	0	0	0	0	0	0	0	0	0
K01554	0	0	0	0	0	0	0	0	0
K01555	0	0	0	0	0	0	0	0	0
K01556	0	0	0	0	0	0	0	0	0
K01557	0	0	0	0	0	0	0	0	0
K01558	0	0	0	0	0	0	0	0	0
K01559	0	0	0	0	0	0	0	0	0
K01560	1	1	1	2	1	2	2	1	1
K01561	0	0	0	0	0	1	0	0	0
K01562	0	0	0	0	0	0	0	0	0
K01563	0	0	0	0	0	0	0	0	0
K01564	0	0	0	0	0	0	0	0	0
K01565	0	0	0	0	0	0	0	0	0
K01566	0	0	0	0	0	0	0	0	0
K01567	53	75	77	65	74	59	69	28	36
K01568	0	0	0	0	0	0	0	0	0
K01569	0	0	0	0	0	0	0	0	0
K01570	0	0	0	0	0	0	0	0	0
K01571	0	0	0	0	0	0	0	0	0
K01572	0	0	0	0	0	0	0	0	0
K01573	2	2	1	1	2	1	2	1	2
K01574	0	4	1	3	2	2	0	1	0
K01575	2	1	2	2	3	2	2	2	2
K01576	0	0	0	0	0	0	0	0	0
K01577	5	10	4	7	10	5	6	10	10
K01578	0	0	0	0	1	0	0	0	0
K01579	29	38	31	35	36	31	34	25	27
K01580	5	9	4	8	8	6	7	9	9
K01581	0	0	0	0	0	0	0	0	0
K01582	0	0	0	0	0	0	0	0	0
K01583	0	0	0	0	0	0	0	0	0
K01584	0	0	0	0	0	0	0	0	0
K01585	8	12	6	12	13	10	12	13	16
K01586	68	79	92	80	95	66	84	50	56
K01587	0	0	0	0	0	0	0	0	0
K01588	76	91	107	97	107	83	102	59	68
K01589	3	5	4	3	3	3	3	1	2
K01590	0	0	0	0	0	0	0	0	0
K01591	70	90	107	91	100	81	92	59	59
K01592	0	0	0	0	0	0	0	0	0
K01593	0	0	0	0	0	0	0	0	0
K01594	0	0	0	0	0	0	0	0	0
K01595	2	2	4	1	2	1	1	1	1
K01596	16	15	26	12	17	16	17	12	15
K01597	1	1	0	1	1	0	1	1	1
K01598	0	0	0	0	0	0	0	0	0
K01599	2	3	2	4	3	2	2	2	3
K01600	0	0	0	0	0	0	0	0	0
K01601	2	3	0	2	5	1	2	2	1
K01602	0	0	0	0	0	0	0	0	0
K01603	0	0	0	0	0	0	0	0	0
K01604	9	14	9	13	12	11	12	14	14
K01605	0	0	0	0	0	0	0	0	0
K01606	0	0	0	0	0	0	0	0	0
K01607	84	103	103	88	126	88	107	55	62
K01608	0	0	0	0	0	0	0	0	0
K01609	14	18	14	16	21	13	17	8	8
K01610	62	72	86	77	98	74	76	52	53
K01611	14	11	15	10	11	13	12	6	9
K01612	0	0	0	0	1	0	0	0	0
K01613	41	52	39	41	51	33	48	34	43
K01614	0	0	0	0	0	0	0	0	0
K01615	1	2	2	2	3	3	4	3	0
K01616	0	0	0	0	0	0	0	0	0
K01617	0	1	1	0	0	0	0	0	0
K01618	0	0	0	0	0	0	0	0	0
K01619	94	113	119	101	139	91	106	63	73
K01620	46	72	78	52	83	52	67	33	30
K01621	9	16	10	11	15	6	5	6	9
K01622	0	0	0	0	0	0	0	0	0
K01623	0	0	1	0	0	0	0	0	0
K01624	173	190	221	182	262	186	181	114	125
K01625	82	98	123	105	116	92	105	60	56
K01626	64	62	72	67	80	60	74	42	40
K01627	12	17	13	24	27	15	20	17	18
K01628	35	40	53	47	59	45	46	22	25
K01629	24	28	32	30	39	27	27	25	24
K01630	0	0	0	0	0	0	0	0	0
K01631	0	0	0	0	0	0	0	0	0
K01632	0	0	0	0	0	0	0	0	0
K01633	43	37	52	41	45	41	42	30	28
K01634	0	0	0	0	0	0	0	0	0
K01635	1	1	1	1	1	1	1	1	1
K01636	0	0	0	0	0	0	0	0	0
K01637	0	0	0	0	0	0	0	0	0
K01638	0	0	0	0	0	0	0	0	0
K01639	28	32	52	37	35	39	35	23	20
K01640	4	3	5	3	3	6	6	2	1
K01641	1	1	1	1	1	1	1	1	1
K01642	0	0	0	0	0	0	0	0	0
K01643	10	20	30	21	24	19	19	8	11
K01644	12	20	30	23	28	22	23	16	8
K01645	0	0	0	0	0	0	0	0	0
K01646	9	18	26	14	24	18	20	9	9
K01647	1	1	0	0	0	0	0	0	1
K01648	0	0	0	0	0	0	0	0	0
K01649	65	73	87	70	98	75	77	44	54
K01650	0	0	0	0	0	0	0	0	0
K01651	0	0	0	0	0	0	0	0	0
K01652	128	145	163	140	179	131	147	88	84
K01653	106	139	148	134	164	127	131	76	82
K01654	45	45	47	49	62	32	47	28	28
K01655	0	0	0	0	0	0	0	0	0
K01656	0	0	0	0	0	0	0	0	0
K01657	21	28	17	19	34	26	30	18	15
K01658	26	30	19	22	37	27	30	19	16
K01659	0	0	0	0	0	0	0	0	0
K01660	0	0	0	0	0	0	0	0	0
K01661	8	14	7	12	16	11	14	14	16
K01662	91	124	125	106	132	95	115	73	83
K01663	0	0	0	0	0	0	0	0	0
K01664	0	0	0	0	0	0	0	0	0
K01665	2	3	2	3	8	2	3	3	2
K01666	59	54	72	63	65	53	59	34	38
K01667	6	8	11	8	8	7	8	6	7
K01668	0	0	0	1	1	1	1	0	0
K01669	0	0	0	0	0	0	0	0	0
K01670	0	0	0	0	0	0	0	0	0
K01671	0	0	0	0	0	0	0	0	0
K01672	0	0	0	0	0	0	0	0	0
K01673	28	35	31	33	37	25	33	22	29
K01674	0	0	0	0	0	0	0	0	0
K01675	0	0	0	0	0	0	0	0	0
K01676	9	14	8	13	14	10	14	14	17
K01677	55	58	79	57	75	55	59	36	31
K01678	51	53	75	58	70	53	60	37	38
K01679	6	10	12	10	14	9	10	6	7
K01680	0	0	0	0	0	0	0	0	0
K01681	1	1	1	0	0	0	0	1	1
K01682	0	0	0	0	0	0	0	0	0
K01683	0	0	0	0	0	0	0	0	0
K01684	8	19	15	7	12	10	7	3	7
K01685	32	35	42	37	44	33	37	27	18
K01686	94	115	126	124	141	120	130	94	87
K01687	68	79	98	77	102	80	87	56	45
K01688	0	0	0	0	0	0	0	0	0
K01689	100	98	104	91	129	84	102	58	63
K01690	0	0	0	0	0	0	0	0	0
K01691	0	0	0	0	0	0	0	0	0
K01692	32	43	53	34	38	37	48	18	16
K01693	35	46	60	52	60	43	42	30	27
K01694	0	0	0	0	0	0	0	0	0
K01695	32	38	32	36	44	27	37	20	23
K01696	21	30	23	22	33	24	31	13	22
K01697	1	0	1	1	0	1	0	0	0
K01698	28	43	40	37	49	34	43	18	18
K01699	2	3	3	3	3	2	5	0	1
K01700	0	0	0	0	0	0	0	0	0
K01701	0	0	0	0	0	0	0	0	0
K01702	0	0	0	0	0	0	0	0	0
K01703	63	72	75	69	98	70	74	42	48
K01704	72	89	90	80	114	79	94	54	50
K01705	0	0	0	0	0	0	0	0	0
K01706	0	0	0	1	2	3	3	0	0
K01707	0	0	0	0	0	0	0	0	0
K01708	3	4	2	5	7	5	5	3	3
K01709	44	45	60	51	70	44	50	27	29
K01710	57	63	85	71	87	67	71	45	47
K01711	54	58	53	60	85	66	62	39	46
K01712	7	20	17	15	10	13	12	15	13
K01713	0	1	1	0	0	0	1	0	1
K01714	82	117	133	108	145	97	116	81	85
K01715	24	37	44	27	29	29	35	15	13
K01716	0	0	0	0	0	0	0	0	0
K01717	0	0	0	0	0	0	0	0	0
K01718	0	0	0	0	0	0	0	0	0
K01719	44	63	57	65	82	49	60	37	39
K01720	1	1	0	1	1	0	0	0	0
K01721	0	0	0	0	0	0	0	0	0
K01722	0	0	0	0	0	0	0	0	0
K01723	0	0	0	0	0	0	0	0	0
K01724	0	0	0	0	0	0	0	0	0
K01725	1	0	0	1	1	0	0	0	0
K01726	17	25	21	25	29	22	21	18	21
K01727	6	4	4	3	6	6	4	1	1
K01728	1	0	1	0	2	1	2	1	1
K01729	3	2	1	3	2	1	2	2	3
K01730	1	1	7	2	4	8	7	2	1
K01731	0	0	0	0	0	0	0	0	0
K01732	1	0	0	0	1	1	1	1	1
K01733	71	94	106	91	124	84	100	60	70
K01734	74	89	97	85	114	80	94	60	48
K01735	78	91	110	93	127	81	97	66	71
K01736	81	99	113	96	127	89	100	67	67
K01737	37	35	41	41	50	39	40	32	45
K01738	60	93	97	86	101	76	81	55	53
K01739	1	1	2	1	0	0	1	0	0
K01740	100	124	142	116	156	123	124	87	78
K01741	0	0	0	0	0	0	0	0	0
K01742	0	0	0	0	0	0	0	0	0
K01743	0	0	0	0	0	0	0	0	0
K01744	8	9	14	13	16	9	11	5	5
K01745	10	17	20	14	10	10	11	12	12
K01746	1	2	6	1	1	2	1	1	1
K01747	0	0	0	0	0	0	0	0	0
K01748	0	0	0	0	0	0	0	0	0
K01749	36	51	47	52	76	38	44	24	22
K01750	0	0	0	0	0	0	0	0	0
K01751	16	24	23	18	30	19	20	7	7
K01752	85	115	140	104	120	88	106	70	70
K01753	5	10	10	10	17	12	12	5	5
K01754	56	73	78	75	95	66	78	48	49
K01755	74	91	110	83	108	85	92	57	62
K01756	73	82	99	75	98	77	75	55	55
K01757	0	0	0	0	0	0	0	0	0
K01758	0	0	0	0	0	0	0	0	0
K01759	21	30	34	32	54	32	34	16	19
K01760	3	3	5	2	5	1	2	0	0
K01761	2	3	4	3	2	1	2	0	0
K01762	0	0	0	0	0	0	0	0	0
K01763	0	0	0	0	0	0	0	0	0
K01764	0	0	0	0	0	0	0	0	0
K01765	0	0	0	0	0	0	0	0	0
K01766	0	0	0	0	0	0	0	0	0
K01767	0	0	0	0	0	0	0	0	0
K01768	18	21	19	18	23	14	15	12	5
K01769	0	0	0	0	0	0	0	0	0
K01770	64	83	81	66	94	70	76	45	54
K01771	3	3	4	3	8	6	3	3	6
K01772	2	2	1	1	1	0	1	1	0
K01773	0	0	0	0	0	0	0	0	0
K01774	0	0	0	0	0	0	0	0	0
K01775	137	189	194	161	202	138	150	106	106
K01776	79	110	114	100	122	88	92	66	67
K01777	1	1	4	2	6	3	1	1	0
K01778	105	139	149	124	156	114	130	79	93
K01779	31	46	53	31	42	28	34	23	22
K01780	2	2	5	1	3	1	1	1	1
K01781	0	0	0	0	0	0	0	0	0
K01782	0	0	0	0	0	0	0	0	0
K01783	75	86	106	87	104	76	86	61	64
K01784	95	119	110	106	136	92	107	74	89
K01785	97	135	129	120	139	106	116	87	82
K01786	0	0	0	0	0	0	0	0	0
K01787	11	19	24	16	22	17	19	12	14
K01788	30	36	45	32	47	36	35	22	19
K01789	0	0	0	0	0	0	0	0	0
K01790	88	107	114	106	126	87	110	59	67
K01791	88	92	109	99	128	97	101	67	62
K01792	1	1	1	0	1	0	0	0	2
K01793	0	0	0	0	0	0	0	0	0
K01794	0	0	0	0	0	0	0	0	0
K01795	0	0	0	0	0	0	0	0	0
K01796	0	0	0	0	0	1	0	1	0
K01797	0	0	0	0	0	0	0	0	0
K01798	0	0	0	0	0	0	0	0	0
K01799	6	6	9	2	3	2	5	4	1
K01800	0	0	0	0	0	0	0	0	0
K01801	0	0	0	0	0	0	0	0	0
K01802	0	0	0	0	0	0	0	0	0
K01803	95	117	132	112	143	99	109	73	77
K01804	55	70	70	53	76	55	58	41	36
K01805	21	23	22	26	24	23	24	20	17
K01806	0	0	0	0	0	0	0	0	0
K01807	4	8	5	5	2	4	4	4	4
K01808	88	105	114	103	128	96	111	67	71
K01809	89	99	92	97	136	77	105	70	75
K01810	79	76	106	85	98	79	85	54	62
K01811	49	73	74	69	84	51	64	60	47
K01812	68	97	87	73	88	80	88	62	55
K01813	26	33	40	30	36	23	31	25	20
K01814	57	78	85	74	92	67	83	47	51
K01815	36	45	43	35	44	37	44	29	31
K01816	11	13	12	10	15	12	13	8	5
K01817	107	134	128	120	165	114	131	80	95
K01818	33	40	41	33	47	35	40	21	24
K01819	2	2	2	2	2	0	2	2	2
K01820	0	0	0	0	0	0	0	0	0
K01821	45	49	52	47	52	43	53	34	33
K01822	0	0	0	0	0	0	0	0	0
K01823	49	66	50	51	57	46	46	30	34
K01824	0	0	0	0	0	0	0	0	0
K01825	0	0	0	0	0	0	0	0	0
K01826	0	0	0	0	0	0	0	0	0
K01827	0	0	0	0	0	0	0	0	0
K01828	0	0	0	0	0	0	0	0	0
K01829	0	0	0	0	0	0	0	0	0
K01830	0	0	0	0	0	0	0	0	0
K01831	0	0	0	0	0	0	0	0	0
K01832	0	0	0	0	0	0	0	0	0
K01833	0	0	0	0	0	0	0	0	0
K01834	8	13	9	12	12	9	12	11	12
K01835	62	67	75	76	96	69	82	49	51
K01836	0	0	0	0	0	0	0	0	0
K01837	0	0	0	0	0	0	0	0	0
K01838	20	18	17	14	25	12	18	7	9
K01839	63	71	77	64	96	56	64	32	39
K01840	0	0	0	0	0	0	0	0	0
K01841	33	28	35	28	38	39	33	20	17
K01842	0	0	0	0	0	0	0	0	0
K01843	4	3	4	2	3	5	3	0	1
K01844	0	1	2	1	2	1	1	1	0
K01845	34	40	46	48	59	40	49	19	21
K01846	0	3	5	2	1	2	1	1	0
K01847	10	14	7	14	14	11	12	15	15
K01848	0	0	0	0	0	0	0	0	0
K01849	0	0	0	0	0	0	0	0	0
K01850	0	0	0	0	0	0	0	0	0
K01851	0	0	0	0	0	0	0	0	0
K01852	0	0	0	0	0	0	0	0	0
K01853	0	0	0	0	0	0	0	0	0
K01854	85	98	115	99	121	89	88	58	63
K01855	0	0	0	0	0	0	0	0	0
K01856	1	1	0	0	2	0	1	0	1
K01857	0	0	0	0	0	0	0	0	0
K01858	9	13	8	14	13	11	15	16	14
K01859	0	0	0	0	0	0	0	0	0
K01860	0	0	0	0	0	0	0	0	0
K01861	0	0	0	0	0	0	0	0	0
K01862	0	0	0	0	0	0	0	0	0
K01863	0	0	0	0	0	0	0	0	0
K01864	0	0	0	0	0	0	0	0	0
K01865	0	0	0	0	0	0	0	0	0
K01866	87	117	124	105	140	98	107	64	87
K01867	83	101	122	103	120	90	107	65	74
K01868	109	136	151	119	150	103	127	83	92
K01869	93	112	123	107	134	103	105	68	81
K01870	81	92	97	87	107	77	84	60	72
K01871	0	0	0	0	0	0	0	0	0
K01872	105	138	159	135	172	117	143	84	99
K01873	83	92	105	88	101	83	88	61	69
K01874	99	130	145	128	159	104	130	82	96
K01875	95	128	132	118	155	105	115	81	88
K01876	98	119	124	103	128	104	112	64	83
K01877	0	0	0	0	0	0	0	0	0
K01878	2	4	3	2	5	1	3	2	3
K01879	2	4	2	2	4	1	3	3	3
K01880	91	121	126	103	122	96	103	70	79
K01881	91	109	116	99	130	99	111	72	81
K01882	0	0	0	0	0	0	0	0	0
K01883	69	79	97	80	101	73	90	56	68
K01884	0	0	0	0	0	0	0	0	0
K01885	86	104	125	106	133	100	107	79	80
K01886	56	71	87	77	81	63	74	48	50
K01887	99	132	138	114	144	107	118	82	92
K01888	0	0	0	0	0	0	0	0	0
K01889	82	103	117	94	118	86	91	65	76
K01890	98	124	136	116	140	101	119	75	94
K01891	0	0	0	0	0	0	0	0	0
K01892	72	94	105	91	105	81	89	56	68
K01893	62	78	98	82	100	73	82	57	63
K01894	10	18	21	16	17	17	19	17	13
K01895	0	0	0	0	0	0	0	0	0
K01896	0	0	0	0	0	0	0	0	0
K01897	13	21	15	21	17	11	22	15	21
K01898	0	0	0	0	0	0	0	0	0
K01899	0	0	0	0	0	0	0	0	0
K01900	1	0	0	0	0	0	0	0	1
K01901	0	0	0	0	0	0	0	0	0
K01902	4	4	7	4	5	3	5	1	4
K01903	2	2	2	1	1	1	2	1	3
K01904	0	0	0	0	0	0	0	0	0
K01905	0	0	0	0	0	0	0	0	0
K01906	7	4	3	6	4	5	4	4	2
K01907	0	0	0	0	0	0	0	0	0
K01908	0	0	0	0	0	0	0	0	0
K01909	0	0	0	0	0	0	0	0	0
K01910	21	24	39	30	31	35	29	16	13
K01911	0	1	1	0	0	0	1	0	1
K01912	86	91	110	92	124	75	72	59	54
K01913	0	0	0	0	0	0	0	0	0
K01914	60	68	88	71	86	64	66	49	41
K01915	201	244	258	220	267	199	209	149	160
K01916	1	2	2	1	1	1	2	1	2
K01917	0	0	0	0	0	0	0	0	0
K01918	32	38	32	36	44	32	38	27	32
K01919	8	10	9	2	11	2	7	2	3
K01920	0	0	0	0	0	0	0	0	0
K01921	127	164	192	146	184	122	155	99	100
K01922	0	0	0	0	0	0	0	0	0
K01923	74	78	96	82	103	77	94	53	64
K01924	71	87	104	90	118	80	95	53	76
K01925	63	80	101	82	98	69	82	49	55
K01926	69	81	96	84	104	79	94	61	60
K01927	0	0	0	0	0	0	0	0	0
K01928	90	116	134	109	134	91	104	72	82
K01929	61	73	81	64	88	60	62	35	42
K01930	0	0	0	1	0	1	1	0	0
K01931	0	0	0	0	0	0	0	0	0
K01932	6	5	6	4	5	6	7	4	2
K01933	94	99	125	100	121	99	100	63	68
K01934	84	89	111	97	121	82	90	65	63
K01935	21	29	26	29	41	24	30	25	24
K01936	0	0	0	0	0	0	0	0	0
K01937	100	131	138	118	146	98	130	87	94
K01938	63	63	89	70	86	60	69	50	47
K01939	102	128	130	113	127	102	119	73	79
K01940	72	94	105	87	102	83	94	60	61
K01941	0	0	0	0	0	0	0	0	0
K01942	0	0	0	0	0	0	0	0	0
K01943	0	0	0	0	0	0	0	0	0
K01944	0	0	0	0	0	0	0	0	0
K01945	79	99	111	95	120	76	101	72	66
K01946	0	0	0	0	0	0	0	0	0
K01947	0	0	0	0	0	0	0	0	0
K01948	0	0	0	0	0	0	0	0	0
K01949	0	0	0	0	0	0	0	0	0
K01950	53	55	75	69	81	55	62	41	46
K01951	112	154	164	138	175	130	150	86	93
K01952	50	54	77	64	81	65	61	43	48
K01953	141	182	173	144	191	137	151	90	98
K01954	0	0	0	0	0	0	0	0	0
K01955	51	52	62	65	74	54	59	42	42
K01956	63	69	82	73	92	69	76	50	52
K01957	0	0	0	0	0	0	0	0	0
K01958	3	2	2	4	10	2	3	0	2
K01959	0	0	0	0	0	0	0	0	0
K01960	0	0	0	0	0	0	0	0	0
K01961	27	29	34	33	50	37	34	15	15
K01962	41	53	63	54	71	49	56	25	30
K01963	41	46	62	51	70	49	51	23	24
K01964	0	0	0	0	0	0	0	0	0
K01965	0	0	0	0	0	0	0	0	0
K01966	11	16	9	15	14	11	14	16	16
K01967	0	0	0	0	0	0	0	0	0
K01968	0	0	0	0	0	0	0	0	0
K01969	0	0	0	0	0	0	0	0	0
K01970	0	0	0	0	0	0	0	0	0
K01971	6	10	12	14	13	7	7	7	15
K01972	154	191	210	169	211	168	187	110	123
K01973	0	0	0	0	0	0	0	0	0
K01974	0	0	1	0	0	0	1	0	1
K01975	5	8	7	7	11	2	4	1	6
K01976	0	0	0	0	0	0	0	0	0
K01977	0	0	0	0	0	0	0	0	0
K01978	0	0	0	0	0	0	0	0	0
K01979	0	0	0	0	0	0	0	0	0
K01980	0	0	0	0	0	0	0	0	0
K01981	0	0	0	0	0	0	0	0	0
K01982	0	0	0	0	0	0	0	0	0
K01983	0	0	0	0	0	0	0	0	0
K01984	0	0	0	0	0	0	0	0	0
K01985	0	0	0	0	0	0	0	0	0
K01986	0	0	0	0	0	0	0	0	0
K01987	0	0	0	0	0	0	0	0	0
K01988	0	0	0	0	0	0	0	0	0
K01989	57	56	67	56	89	62	71	35	39
K01990	509	558	713	553	671	495	553	325	342
K01991	21	36	19	37	40	33	39	40	41
K01992	134	160	155	165	191	133	162	96	111
K01993	11	16	11	15	17	13	17	15	17
K01994	2	4	2	2	4	0	0	0	2
K01995	36	64	69	56	92	61	59	32	25
K01996	37	54	64	51	96	57	59	27	30
K01997	44	75	77	63	107	74	66	41	32
K01998	40	53	63	55	92	60	63	32	30
K01999	40	62	66	61	93	72	73	36	30
[truncated: 21,998 more rows]

## Sheet: Consensus Bin Genome Copies
ID	1202	1208	1257	1340	1342	1344	1345	1346	1350	1351	1354	1357
Group	S	NS	NS	S	NS	S	NS	S	NS	NS	S	S
d__Bacteria;p__Actinobacteriota;c__Actinobacteria;o__Actinomycetales;f__Bifidobacteriaceae;g__Bifidobacterium;s__Bifidobacterium pseudolongum_A	1.62449	2.07422	3.77584	1.60277	0	0	0	0	0	0	0	0
d__Bacteria;p__Actinobacteriota;c__Coriobacteriia;o__Coriobacteriales;f__Atopobiaceae;g__;s__	0.009599	0.022192	0.012293	0.009446	4.99383	0.008788	0.017812	0.013365	0.012554	1.7866	0.008173	0.012315
d__Bacteria;p__Actinobacteriota;c__Coriobacteriia;o__Coriobacteriales;f__Eggerthellaceae;g__;s__	0.04504	5.37422	0.027067	0.027891	5.14714	0.03192	0.047979	1.44897	2.87026	0.064091	0.017629	0.047094
d__Bacteria;p__Actinobacteriota;c__Coriobacteriia;o__Coriobacteriales;f__Eggerthellaceae;g__Adlercreutzia;s__	2.61215	4.60395	0.983796	1.88902	2.02188	1.30737	1.19037	4.95237	2.35484	3.69409	0.257367	1.14409
d__Bacteria;p__Bacteroidota;c__Bacteroidia;o__Bacteroidales;f__Bacteroidaceae;g__Bacteroides;s__Bacteroides thetaiotaomicron	13.0636	28.2713	111.678	17.3545	31.3407	140.444	93.5148	72.4932	17.4275	69.5199	126.726	66.2096
d__Bacteria;p__Bacteroidota;c__Bacteroidia;o__Bacteroidales;f__Muribaculaceae;g__CAG-485;s__CAG-485 sp002362485	143.973	2.81119	117.712	8.63437	0.636481	1.80243	3.78038	1.65166	45.1166	42.9522	5.35503	39.2589
d__Bacteria;p__Bacteroidota;c__Bacteroidia;o__Bacteroidales;f__Muribaculaceae;g__CAG-485;s__CAG-485 sp002493045	0.333932	424.753	0.389254	0.647895	309.602	490.792	0.613162	917.671	686.092	1.02957	0.478055	0.436661
d__Bacteria;p__Bacteroidota;c__Bacteroidia;o__Bacteroidales;f__Muribaculaceae;g__CAG-873;s__1	0.14762	303.556	0.176348	1.05831	212.685	0.376312	1.18931	866.407	117.303	0.462041	0.223125	0.199641
d__Bacteria;p__Bacteroidota;c__Bacteroidia;o__Bacteroidales;f__Muribaculaceae;g__CAG-873;s__2	15.8808	4.35311	161.46	27.7785	1.03616	39.903	14.0459	4.59816	4.46613	1.34975	152.53	14.0052
d__Bacteria;p__Bacteroidota;c__Bacteroidia;o__Bacteroidales;f__Muribaculaceae;g__CAG-873;s__3	0.208539	4.32399	0.151737	59.8601	1.18256	0.505287	2.6966	5.65704	4.51184	437.797	643.844	1.33577
d__Bacteria;p__Bacteroidota;c__Bacteroidia;o__Bacteroidales;f__Muribaculaceae;g__CAG-873;s__4	0.017849	47.9627	0.0237	0.650276	24.4087	0.050141	0.770928	73.9865	63.4839	0.689273	0.031496	0.02845
d__Bacteria;p__Bacteroidota;c__Bacteroidia;o__Bacteroidales;f__Muribaculaceae;g__CAG-873;s__5	167.065	40.6243	354.216	102.681	20.199	429.721	224.078	63.6659	277.631	670.812	413.022	1172.61
d__Bacteria;p__Bacteroidota;c__Bacteroidia;o__Bacteroidales;f__Muribaculaceae;g__Duncaniella;s__1	0.07839	8.05305	0.094199	4.8866	2.61676	5.08755	5.84925	7.7839	12.7482	439.42	151.506	163.033
d__Bacteria;p__Bacteroidota;c__Bacteroidia;o__Bacteroidales;f__Muribaculaceae;g__Duncaniella;s__2	131.942	10.9324	0.155891	22.7231	11.6392	0.278846	13.2817	26.3529	24.9814	552.78	88.7681	244.09
d__Bacteria;p__Bacteroidota;c__Bacteroidia;o__Bacteroidales;f__Muribaculaceae;g__Duncaniella;s__3	641.394	1072.29	0.594794	137.676	365.573	132.301	242.913	7.12751	412.969	3.63762	432.189	1.00255
d__Bacteria;p__Bacteroidota;c__Bacteroidia;o__Bacteroidales;f__Muribaculaceae;g__Duncaniella;s__Duncaniella sp001689575	0.500538	311.752	0.515404	299.296	171.347	227	261.52	347.893	908.294	1337.42	1.14905	0.999152
d__Bacteria;p__Bacteroidota;c__Bacteroidia;o__Bacteroidales;f__Muribaculaceae;g__Muribaculum;s__Muribaculum intestinale	0.159097	188.944	0.195593	120.775	92.5223	184.239	110.386	271.942	362.894	0.85021	0.23843	0.214526
d__Bacteria;p__Bacteroidota;c__Bacteroidia;o__Bacteroidales;f__Muribaculaceae;g__Paramuribaculum;s__1	37.651	82.2148	99.8583	74.7518	52.8824	10.7629	31.059	73.7686	137.543	416.852	166.922	78.248
d__Bacteria;p__Bacteroidota;c__Bacteroidia;o__Bacteroidales;f__Muribaculaceae;g__Paramuribaculum;s__2	0.242889	3.09074	0.067441	1.65296	0.723657	0.188358	149.688	3.32071	3.10806	2.34524	0.321914	183.043
d__Bacteria;p__Bacteroidota;c__Bacteroidia;o__Bacteroidales;f__Muribaculaceae;g__UBA7173;s__UBA7173 sp001689485	0.561389	364.336	149.645	156.759	244.283	290.479	418.122	607.523	563.857	1549.93	0.72152	58.2044
d__Bacteria;p__Bacteroidota;c__Bacteroidia;o__Bacteroidales;f__Muribaculaceae;g__UBA7173;s__UBA7173 sp001689685	0.081377	3.99429	0.107464	1.29731	11.6576	0.136251	72.4595	3.67897	28.4699	665.979	0.116497	0.737291
d__Bacteria;p__Bacteroidota;c__Bacteroidia;o__Bacteroidales;f__Rikenellaceae;g__Alistipes;s__Alistipes sp002428825	194.266	337.596	347.17	218.298	302.804	533.175	169.058	109.76	548.075	187.902	452.274	438.338
d__Bacteria;p__Firmicutes;c__Bacilli;o__Acholeplasmatales;f__CAG-307;g__;s__	24.9731	32.8772	8.88158	31.3549	1.27051	0.125177	0.023873	15.5603	23.4884	1.13204	3.37215	51.6269
d__Bacteria;p__Firmicutes;c__Bacilli;o__Erysipelotrichales;f__Erysipelotrichaceae;g__;s__1	2.10291	0.009729	0.006814	2.01512	0.586682	0.87256	2.24956	0.012648	0.043671	1.69845	10.4101	1.50315
d__Bacteria;p__Firmicutes;c__Bacilli;o__Erysipelotrichales;f__Erysipelotrichaceae;g__;s__2	2.14793	1.98982	0.076767	0.182232	0.024077	8.08304	2.25076	1.01405	0.731906	1.20942	0.034509	1.02941
d__Bacteria;p__Firmicutes;c__Bacilli;o__Erysipelotrichales;f__Erysipelotrichaceae;g__Faecalibaculum;s__Faecalibaculum rodentium	0.00602	6.20406	0.008053	0.064425	0.703941	0.013441	0.006023	28.0326	0.025288	0.006093	0.010587	0.009363
d__Bacteria;p__Firmicutes;c__Bacilli;o__Haloplasmatales;f__Turicibacteraceae;g__Turicibacter;s__Turicibacter sp002311155	11.1604	13.9749	6.68187	0.081115	8.71962	0.013664	1.463	0.813207	0.022639	15.6213	0.008972	0.065209
d__Bacteria;p__Firmicutes;c__Bacilli;o__Lactobacillales;f__Lactobacillaceae;g__Lactobacillus;s__Lactobacillus johnsonii	52.5714	21.377	3.53613	6.47255	32.7978	2.8318	29.1216	59.9699	41.6519	18.0508	1.62456	21.0857
d__Bacteria;p__Firmicutes;c__Bacilli;o__RF39;f__CAG-1000;g__CAG-582;s__	21.1599	52.9755	5.05065	0.011801	0.023138	0.188066	0.006892	0.015102	0.083403	9.22487	0.021804	0.015492
d__Bacteria;p__Firmicutes;c__Bacilli;o__RF39;f__CAG-1000;g__CAG-776;s__1	0.579425	0.506981	0.009286	0.011054	2.08896	0.610588	0.21573	0.025026	3.08199	20.2892	14.7573	0.01011
d__Bacteria;p__Firmicutes;c__Bacilli;o__RF39;f__CAG-1000;g__CAG-776;s__2	0.005387	10.8763	0.00686	0.009343	2.41635	0.007287	0.005294	0.002261	0.510682	0.01252	0.017496	0.008625
d__Bacteria;p__Firmicutes;c__Bacilli;o__RF39;f__CAG-1000;g__CAG-776;s__3	0.009009	0.047004	0.544503	3.02227	1.84021	0.008567	0.078187	0.008458	19.7347	0.023301	0.688224	1.4491
d__Bacteria;p__Firmicutes;c__Bacilli;o__RF39;f__CAG-1000;g__CAG-776;s__4	1.08183	0.02669	0	5.54726	0.767255	0.496916	0.105774	1.1504	1.42813	0.037621	0.026528	0
d__Bacteria;p__Firmicutes;c__Bacilli;o__RF39;f__CAG-611;g__;s__	0.009818	0.109662	0.009523	0.004306	13.5715	0.014246	0.003305	0.007263	2.47193	0.054686	0.028905	0.010403
d__Bacteria;p__Firmicutes;c__Bacilli;o__RF39;f__CAG-822;g__UBA5364;s__	0.909276	10.5731	0.100966	0.008252	0.02305	0.006793	0	0	0.023894	0.015162	0.497236	0.006195
d__Bacteria;p__Firmicutes_A;c__Clostridia;o__4C28d-15;f__CAG-314;g__CAG-1435;s__1	0.012429	0.017863	0.040904	18.1363	0.011939	0.008908	0.01908	0.014325	0.033961	0.007801	0.008108	0.012593
d__Bacteria;p__Firmicutes_A;c__Clostridia;o__4C28d-15;f__CAG-314;g__CAG-1435;s__2	0.04025	0.050633	0.047521	0.033896	0.049483	0.445904	0.016072	0.033592	93.3395	0.06155	0.027332	0.031548
d__Bacteria;p__Firmicutes_A;c__Clostridia;o__4C28d-15;f__CAG-552;g__;s__1	3.60728	2.31481	0.004904	0.021303	9.45135	0.003083	0.012849	0.008836	6.06923	0.004818	0.00461	0.008731
d__Bacteria;p__Firmicutes_A;c__Clostridia;o__4C28d-15;f__CAG-552;g__;s__2	0.128729	5.94628	4.22656	52.1017	0.55375	0.055178	47.9501	5.1495	0.217059	7.35931	38.6943	0.149142
d__Bacteria;p__Firmicutes_A;c__Clostridia;o__4C28d-15;f__CAG-552;g__;s__3	0.15486	0.132878	0.070865	0.09342	0.207009	0.130182	0.020123	13.9653	41.8265	0.039078	0.101317	0.022569
d__Bacteria;p__Firmicutes_A;c__Clostridia;o__4C28d-15;f__CAG-552;g__;s__4	0.487003	0.486689	1.35057	6.45291	4.22877	0.021409	0.016337	7.30742	6.32884	0.911649	2.86949	0.007215
d__Bacteria;p__Firmicutes_A;c__Clostridia;o__4C28d-15;f__CAG-552;g__;s__5	1.35054	1.31266	11.2292	59.0335	3.46163	23.8678	3.51101	1.80166	1.52818	1.38135	16.7932	6.73177
d__Bacteria;p__Firmicutes_A;c__Clostridia;o__4C28d-15;f__CAG-552;g__;s__6	1.47969	2.45663	1.42919	7.28219	9.6908	66.8862	22.2012	26.4254	7.38983	0.058951	30.6549	20.6861
d__Bacteria;p__Firmicutes_A;c__Clostridia;o__4C28d-15;f__CAG-552;g__;s__7	0.536466	0.092628	4.02504	0.843438	0.146434	2.04824	1.03996	0.40656	0.221388	0.15864	0.173955	0.982546
d__Bacteria;p__Firmicutes_A;c__Clostridia;o__4C28d-15;f__CAG-552;g__;s__8	1.17181	0.525131	0.09743	35.7612	2.43228	0.286462	25.98	4.19799	2.9141	0.034329	3.79286	8.20371
d__Bacteria;p__Firmicutes_A;c__Clostridia;o__4C28d-15;f__CAG-552;g__;s__9	0.060305	4.25715	1.44955	0.018111	0.019633	23.1537	0.034189	33.5836	8.57032	0.42717	0.016782	0.032243
d__Bacteria;p__Firmicutes_A;c__Clostridia;o__4C28d-15;f__CAG-552;g__;s__10	1.64004	1.38365	0.020375	1.20832	0.045126	0.012626	9.30386	3.67618	0.014725	0.01073	0.004943	9.46908
d__Bacteria;p__Firmicutes_A;c__Clostridia;o__4C28d-15;f__CAG-552;g__;s__11	0.113353	0.462079	0.060051	1.0974	0.311855	3.01048	1.50328	1.8597	22.078	1.30155	0.214698	0.412541
d__Bacteria;p__Firmicutes_A;c__Clostridia;o__4C28d-15;f__CAG-552;g__;s__12	0.151964	0.105039	3.98869	0.11957	0.703251	0.180456	99.814	152.103	0.211904	2.09128	0.062917	11.1352
d__Bacteria;p__Firmicutes_A;c__Clostridia;o__4C28d-15;f__CAG-727;g__UBA11940;s__1	5.12662	1.85692	13.0764	6.76	0.435409	12.3897	0.921759	12.5596	4.20364	2.90104	0.148053	54.8713
d__Bacteria;p__Firmicutes_A;c__Clostridia;o__4C28d-15;f__CAG-727;g__UBA11940;s__2	13.4258	0.435926	71.7274	44.8218	0.751082	0.086361	53.9242	0.253742	0.238402	14.0997	16.2444	91.0514
d__Bacteria;p__Firmicutes_A;c__Clostridia;o__4C28d-15;f__CAG-727;g__UBA11940;s__3	0.206664	0.472041	5.30488	18.4484	0.175984	0.909757	4.0084	24.7195	2.39137	1.01857	2.93714	9.60277
d__Bacteria;p__Firmicutes_A;c__Clostridia;o__4C28d-15;f__CAG-727;g__UBA11940;s__4	82.5315	0.052176	12.7304	0.256511	24.0457	0.034681	0.085975	0.085897	0.191181	0.045318	0.069867	0.054539
d__Bacteria;p__Firmicutes_A;c__Clostridia;o__4C28d-15;f__CAG-727;g__UBA11940;s__5	0.508101	3.41119	7.24104	149.475	16.0693	104.308	22.8309	0.598559	81.6945	0.430263	29.2661	158.985
d__Bacteria;p__Firmicutes_A;c__Clostridia;o__4C28d-15;f__CAG-727;g__UBA11940;s__6	0.010609	0.015093	30.2843	0.006781	0.009776	0.006949	2.51387	0.006422	15.5432	0.013791	0.007205	0.004504
d__Bacteria;p__Firmicutes_A;c__Clostridia;o__4C28d-15;f__CAG-727;g__UBA11940;s__7	0.671473	0.071279	0.594867	63.1149	0.286617	0.325233	0.436077	0.305379	0.35264	0.10155	0.320928	0.329436
d__Bacteria;p__Firmicutes_A;c__Clostridia;o__4C28d-15;f__CAG-727;g__UBA11940;s__8	0.008543	2.01833	0.047333	0.012544	1.58487	1.79329	0.033436	12.3288	0.260685	0.005021	0.007607	0.006597
d__Bacteria;p__Firmicutes_A;c__Clostridia;o__4C28d-15;f__UBA1242;g__UBA11517;s__	0	0	0	6.63008	0.07631	2.92866	0	0	8.8692	2.70871	0	0
d__Bacteria;p__Firmicutes_A;c__Clostridia;o__4C28d-15;f__UBA3700;g__;s__1	0.021847	0.032658	91.6526	0.018069	39.9445	0.028371	0.016655	4.72969	0.056404	8.45102	0.024551	0.251647
d__Bacteria;p__Firmicutes_A;c__Clostridia;o__4C28d-15;f__UBA3700;g__;s__2	0.020962	0.262132	61.2827	0.036256	10.6633	0.018571	0.02245	0.105936	0.374839	0.042527	3.93279	0.067032
d__Bacteria;p__Firmicutes_A;c__Clostridia;o__4C28d-15;f__UBA3700;g__;s__3	0.480091	0.563368	0.855506	23.9971	0.238474	1.38502	0.378275	2.5046	17.6459	1.11384	0.104352	34.5872
d__Bacteria;p__Firmicutes_A;c__Clostridia;o__Lachnospirales;f__Anaerotignaceae;g__Anaerotignum;s__	0.440835	0	5.14925	0.996954	0.255344	0.098083	1.02238	0.118436	0.233782	0.330453	0.392357	0.375918
d__Bacteria;p__Firmicutes_A;c__Clostridia;o__Lachnospirales;f__Anaerotignaceae;g__ASF356;s__1	0.010183	0.02099	1.64538	6.17274	13.0046	0.658569	0.16725	1.6639	6.54806	0.021451	0.010726	6.35839
d__Bacteria;p__Firmicutes_A;c__Clostridia;o__Lachnospirales;f__Anaerotignaceae;g__ASF356;s__2	0.335134	7.24686	0.018434	0.066847	0.099888	0.019188	26.2979	0.095636	0.361874	0.701962	0.019982	0.066983
d__Bacteria;p__Firmicutes_A;c__Clostridia;o__Lachnospirales;f__CAG-274;g__;s__	8.0237	8.60539	7.01069	1.88872	0.814912	13.9017	0.014053	2.46681	0.019018	0.015804	23.2675	3.49543
d__Bacteria;p__Firmicutes_A;c__Clostridia;o__Lachnospirales;f__Lachnospiraceae;g__;s__1	6.94471	3.53596	12.8128	10.788	9.59614	13.9283	18.4256	1.21551	3.46598	3.55307	0.172569	0.522626
d__Bacteria;p__Firmicutes_A;c__Clostridia;o__Lachnospirales;f__Lachnospiraceae;g__;s__2	0.458243	4.73444	143.823	0.307794	3.1032	0.440775	0.437046	0.149236	0.215153	0.143064	0.343336	0.283007
d__Bacteria;p__Firmicutes_A;c__Clostridia;o__Lachnospirales;f__Lachnospiraceae;g__;s__3	0.94388	5.81782	1.55911	16.9281	31.0906	0.361757	0.538248	14.4134	7.78263	0.454061	0.284722	18.6992
d__Bacteria;p__Firmicutes_A;c__Clostridia;o__Lachnospirales;f__Lachnospiraceae;g__;s__4	8.78547	0.014446	0.010872	0.01195	0.014517	0.010284	0.014702	0.007459	0.012443	4.58654	0.007674	0.012094
d__Bacteria;p__Firmicutes_A;c__Clostridia;o__Lachnospirales;f__Lachnospiraceae;g__;s__5	0.045038	10.2653	0.042069	0.057059	0.066603	0.044587	0.086006	2.25717	0.050551	0.021282	0.025914	0.040604
d__Bacteria;p__Firmicutes_A;c__Clostridia;o__Lachnospirales;f__Lachnospiraceae;g__;s__6	0.052599	0.091087	6.54025	0.059151	0.077095	0.055543	12.3335	0.039546	0.082433	0.217294	0.02938	0.067323
d__Bacteria;p__Firmicutes_A;c__Clostridia;o__Lachnospirales;f__Lachnospiraceae;g__;s__7	6.34059	0	1.39286	0	1.09169	0.995091	1.67449	0	0	0.205337	0	2.2342
d__Bacteria;p__Firmicutes_A;c__Clostridia;o__Lachnospirales;f__Lachnospiraceae;g__;s__8	0.048373	0.075744	0.064953	0.054704	0.083652	4.82844	0.109506	0.030844	0.034418	0.0246	0.018968	0.048913
d__Bacteria;p__Firmicutes_A;c__Clostridia;o__Lachnospirales;f__Lachnospiraceae;g__;s__9	15.8294	5.08477	0.253238	0.117551	0.117298	0.102993	0.142483	0.080779	0.125491	0.076038	0.061632	0.187707
d__Bacteria;p__Firmicutes_A;c__Clostridia;o__Lachnospirales;f__Lachnospiraceae;g__;s__10	4.00833	1.67255	1.34784	3.99646	6.71849	0.212242	0.123762	0.170561	1.06422	0.161813	11.3487	0.115464
d__Bacteria;p__Firmicutes_A;c__Clostridia;o__Lachnospirales;f__Lachnospiraceae;g__;s__11	0.496515	0.030402	0.330475	9.31341	0.469447	19.2526	32.14	0.021442	1.00093	0.023173	0.022034	12.3785
d__Bacteria;p__Firmicutes_A;c__Clostridia;o__Lachnospirales;f__Lachnospiraceae;g__;s__12	3.62713	6.40304	0.155765	1.68201	3.51595	6.59656	4.52962	1.17604	0.343607	2.4231	0.076688	3.78229
d__Bacteria;p__Firmicutes_A;c__Clostridia;o__Lachnospirales;f__Lachnospiraceae;g__;s__13	0.888207	0.649159	1.12281	3.50212	5.17046	1.62173	5.69901	1.04093	0.330129	1.83	0.436506	3.76534
d__Bacteria;p__Firmicutes_A;c__Clostridia;o__Lachnospirales;f__Lachnospiraceae;g__;s__14	0.825657	0.467568	8.92118	5.01848	30.6254	1.30891	0.646552	1.68439	0.795304	0.985158	6.12047	0.970278
d__Bacteria;p__Firmicutes_A;c__Clostridia;o__Lachnospirales;f__Lachnospiraceae;g__;s__15	1.65951	5.61322	6.39249	0.735087	0.3914	0.094942	0.215816	0.712091	0.156952	0.063796	0.488669	0.109869
d__Bacteria;p__Firmicutes_A;c__Clostridia;o__Lachnospirales;f__Lachnospiraceae;g__;s__16	0.108259	0.368133	0.132355	0.036025	9.80816	0.69803	0.550191	0.035602	0.040465	0.026251	0.050383	0.228204
d__Bacteria;p__Firmicutes_A;c__Clostridia;o__Lachnospirales;f__Lachnospiraceae;g__;s__17	0.169726	0.089473	0.174765	0.115113	3.15448	0.044695	0.043358	0.0458645	0.048785	0.063988	0.399627	0.119593
d__Bacteria;p__Firmicutes_A;c__Clostridia;o__Lachnospirales;f__Lachnospiraceae;g__;s__18	0.963032	1.6901	12.6217	2.25289	1.88225	4.21808	8.84891	0.745187	1.98573	9.27319	0.19859	9.15362
d__Bacteria;p__Firmicutes_A;c__Clostridia;o__Lachnospirales;f__Lachnospiraceae;g__;s__19	1.09462	5.15029	0.063322	0.014193	0.051456	2.90394	9.30039	0.01766	0.02878	0.014847	0.231392	0.762527
d__Bacteria;p__Firmicutes_A;c__Clostridia;o__Lachnospirales;f__Lachnospiraceae;g__;s__20	0.909972	2.56453	1.95983	2.39228	26.7015	2.85635	4.99473	1.13344	2.46177	2.69256	0.259495	1.95647
d__Bacteria;p__Firmicutes_A;c__Clostridia;o__Lachnospirales;f__Lachnospiraceae;g__;s__21	0.08373	0.068087	0.114464	27.4102	0.094343	0.058726	0.068689	8.32906	5.77967	0.044976	0.034102	15.7425
d__Bacteria;p__Firmicutes_A;c__Clostridia;o__Lachnospirales;f__Lachnospiraceae;g__;s__22	2.14468	5.36155	1.48401	19.2219	1.9232	5.98205	4.49041	0.64943	0.647283	0.113002	1.57919	3.47286
d__Bacteria;p__Firmicutes_A;c__Clostridia;o__Lachnospirales;f__Lachnospiraceae;g__;s__23	0.270957	0.06449	6.29758	0.044329	0.665513	0.037398	0.083045	0.117006	0.45915	2.24724	0.158869	0.044716
d__Bacteria;p__Firmicutes_A;c__Clostridia;o__Lachnospirales;f__Lachnospiraceae;g__;s__24	0.111533	14.2785	5.08802	0.051167	5.36571	0.705788	0.654551	0.039746	0.049203	3.85353	0.149771	0.108227
d__Bacteria;p__Firmicutes_A;c__Clostridia;o__Lachnospirales;f__Lachnospiraceae;g__;s__25	2.18243	0.891977	2.56483	2.15925	4.51209	2.42388	0.895595	1.30797	1.05419	4.40661	11.7803	3.55863
d__Bacteria;p__Firmicutes_A;c__Clostridia;o__Lachnospirales;f__Lachnospiraceae;g__;s__26	7.62022	6.1252	0.443787	4.02148	0.817634	0.104184	2.99224	2.39815	2.15311	1.47627	0.022786	5.38003
d__Bacteria;p__Firmicutes_A;c__Clostridia;o__Lachnospirales;f__Lachnospiraceae;g__14-2;s__1	0.140539	1.41336	0.567668	21.9344	0.349889	7.76462	0.346293	0.079519	0.271898	0.071616	0.634158	0.229055
d__Bacteria;p__Firmicutes_A;c__Clostridia;o__Lachnospirales;f__Lachnospiraceae;g__14-2;s__2	3.10143	70.5549	349.116	0.287668	0.415028	1.06095	4.5199	0.176569	3.59737	0.178378	7.47923	21.4149
d__Bacteria;p__Firmicutes_A;c__Clostridia;o__Lachnospirales;f__Lachnospiraceae;g__14-2;s__3	3.56184	2.29094	39.5984	0.108013	0.33272	0.196432	0.587722	0.153413	1.21976	1.01699	5.02884	13.3936
d__Bacteria;p__Firmicutes_A;c__Clostridia;o__Lachnospirales;f__Lachnospiraceae;g__14-2;s__4	44.5596	0.406931	0.88585	0.325703	0.453615	0.307059	0.421042	0.183213	0.166725	0.218769	0.191074	0.404646
d__Bacteria;p__Firmicutes_A;c__Clostridia;o__Lachnospirales;f__Lachnospiraceae;g__14-2;s__5	1.34402	0.176824	21.5233	0.071494	0.088342	5.35522	0.139322	0.093229	0.112034	0.035996	0.033666	1.63219
d__Bacteria;p__Firmicutes_A;c__Clostridia;o__Lachnospirales;f__Lachnospiraceae;g__14-2;s__6	0.005019	7.9239	0	0.028967	0.014921	0.009581	0	0	0.091903	0	0.209201	0
d__Bacteria;p__Firmicutes_A;c__Clostridia;o__Lachnospirales;f__Lachnospiraceae;g__14-2;s__7	0.03775	0.176755	0.104642	0.097195	15.3389	0.100769	0.066634	0.039235	1.71131	0.030692	4.18912	0.07869
d__Bacteria;p__Firmicutes_A;c__Clostridia;o__Lachnospirales;f__Lachnospiraceae;g__14-2;s__8	1.34638	0.318222	16.272	0.101113	0.133202	0.117606	0.19599	0.062283	0.0650625	0.054363	0.055943	0.069891
d__Bacteria;p__Firmicutes_A;c__Clostridia;o__Lachnospirales;f__Lachnospiraceae;g__14-2;s__9	3.48043	3.84463	2.96433	3.84039	0.089754	9.58611	0.058691	3.05356	0.100628	0.746185	0.020301	0.043201
d__Bacteria;p__Firmicutes_A;c__Clostridia;o__Lachnospirales;f__Lachnospiraceae;g__14-2;s__10	6.98559	0.446299	0.090034	0.17067	0.055141	2.61672	5.03934	0.858069	0.053154	1.24604	0.01824	0.149609
d__Bacteria;p__Firmicutes_A;c__Clostridia;o__Lachnospirales;f__Lachnospiraceae;g__14-2;s__14-2 sp000403315_1	0.355762	0.389988	1.25656	1.66407	0.267693	4.89597	66.4153	0.238897	0.734859	6.49149	0.152064	1.94576
d__Bacteria;p__Firmicutes_A;c__Clostridia;o__Lachnospirales;f__Lachnospiraceae;g__14-2;s__14-2 sp000403315_2	0.615769	0.02187	4.06629	10.2996	0.019428	3.45614	0.145986	0.011349	0.018577	0.028383	0.012852	1.98209
d__Bacteria;p__Firmicutes_A;c__Clostridia;o__Lachnospirales;f__Lachnospiraceae;g__Acetatifactor;s__1	6.34155	5.75475	13.8238	5.3452	2.66699	16.8916	27.7788	4.31232	3.99587	1.1664	10.6739	9.6422
d__Bacteria;p__Firmicutes_A;c__Clostridia;o__Lachnospirales;f__Lachnospiraceae;g__Acetatifactor;s__2	8.3969	10.1075	36.0696	2.8578	0.335952	15.6704	25.4658	7.52462	6.81399	2.30178	0.136188	89.8174
d__Bacteria;p__Firmicutes_A;c__Clostridia;o__Lachnospirales;f__Lachnospiraceae;g__Acetatifactor;s__3	0.999444	10.9247	32.5116	0.38718	1.03714	0.373229	0.44133	0.409043	3.35405	2.08257	0.157541	0.314637
d__Bacteria;p__Firmicutes_A;c__Clostridia;o__Lachnospirales;f__Lachnospiraceae;g__Acetatifactor;s__4	278.02	0.566565	176.973	158.225	25.9433	0.393691	0.391736	0.347182	0.4122	0.250672	0.391171	0.43022
d__Bacteria;p__Firmicutes_A;c__Clostridia;o__Lachnospirales;f__Lachnospiraceae;g__Acetatifactor;s__5	13.2873	8.12293	30.7762	17.1406	2.85958	43.6896	29.5958	7.35828	3.79198	0.790865	4.00095	23.4897
d__Bacteria;p__Firmicutes_A;c__Clostridia;o__Lachnospirales;f__Lachnospiraceae;g__Acetatifactor;s__6	0.294369	2.52375	12.5234	0.694191	2.08032	1.36271	0.416033	0.144952	0.147273	0.044148	0.067901	0.270708
d__Bacteria;p__Firmicutes_A;c__Clostridia;o__Lachnospirales;f__Lachnospiraceae;g__Acetatifactor;s__7	11.998	0.12317	0.211581	22.6656	0.099386	18.4547	0.125458	18.1512	3.52645	0.103842	0.066609	11.1883
d__Bacteria;p__Firmicutes_A;c__Clostridia;o__Lachnospirales;f__Lachnospiraceae;g__Acetatifactor;s__Acetatifactor muris	1.58289	2.10077	14.9261	0.310834	1.02392	4.88137	5.08156	0.526491	1.56763	0.150653	0.038383	1.92008
d__Bacteria;p__Firmicutes_A;c__Clostridia;o__Lachnospirales;f__Lachnospiraceae;g__CAG-303;s__	79.5034	55.8492	0.155485	3.81172	55.4242	0.887762	65.5016	0.14873	39.6028	17.2014	0.145342	0.203552
d__Bacteria;p__Firmicutes_A;c__Clostridia;o__Lachnospirales;f__Lachnospiraceae;g__CAG-56;s__	2.10592	1.5924	0.137999	12.3795	4.08792	7.62979	2.64033	14.7471	48.0527	12.6968	25.6558	16.3748
d__Bacteria;p__Firmicutes_A;c__Clostridia;o__Lachnospirales;f__Lachnospiraceae;g__CAG-603;s__	0.406191	0.152728	0.343015	0.31905	0.350832	0.165581	17.3644	0.111572	0.107239	0.071535	0.125203	0.193567
d__Bacteria;p__Firmicutes_A;c__Clostridia;o__Lachnospirales;f__Lachnospiraceae;g__CAG-95;s__1	0.589739	4.07276	34.424	13.147	8.05447	121.338	84.214	9.51051	9.20724	5.01069	1.19031	73.5743
d__Bacteria;p__Firmicutes_A;c__Clostridia;o__Lachnospirales;f__Lachnospiraceae;g__CAG-95;s__2	0.49417	12.4424	25.8702	0.282627	0.225207	0.245284	0.268223	0.135616	0.136695	0.071118	0.556932	0.206632
d__Bacteria;p__Firmicutes_A;c__Clostridia;o__Lachnospirales;f__Lachnospiraceae;g__Clostridium_Q;s__1	0.346334	0.219396	0.07981	7.88373	2.48753	1.40522	0.695793	3.20862	0.160327	5.70847	2.3286	12.6863
d__Bacteria;p__Firmicutes_A;c__Clostridia;o__Lachnospirales;f__Lachnospiraceae;g__Clostridium_Q;s__2	10.6632	8.94062	0.392594	0.07905	30.6542	0.170057	9.82987	0.150901	4.58103	0.046114	0.118037	0.103201
d__Bacteria;p__Firmicutes_A;c__Clostridia;o__Lachnospirales;f__Lachnospiraceae;g__COE1;s__1	0.073128	0.106313	9.25489	0.0786495	0.430607	0.045835	36.3181	0.043388	0.413022	0.024104	0.026782	0.645507
d__Bacteria;p__Firmicutes_A;c__Clostridia;o__Lachnospirales;f__Lachnospiraceae;g__COE1;s__2	0.07061	0.154408	10.0468	0.263913	4.85079	0.072568	0.636095	0.02893	14.3387	0.054955	0.01592	0.0907205
d__Bacteria;p__Firmicutes_A;c__Clostridia;o__Lachnospirales;f__Lachnospiraceae;g__COE1;s__3	53.832	0.185589	0.106502	57.8191	3.86813	0.123505	0.069261	0.065723	0.083017	0.110043	0.109124	0.620873
d__Bacteria;p__Firmicutes_A;c__Clostridia;o__Lachnospirales;f__Lachnospiraceae;g__COE1;s__4	0.573737	0.176382	0.048187	0.539932	0.178077	0.049218	0.048964	0.041415	0.028796	1.85414	0.863536	27.5111
d__Bacteria;p__Firmicutes_A;c__Clostridia;o__Lachnospirales;f__Lachnospiraceae;g__COE1;s__COE1 sp000403215_1	28.8694	1.11844	24.4358	1.37459	1.47949	2.54328	5.57007	0.448609	0.497587	0.199536	1.77572	1.38246
d__Bacteria;p__Firmicutes_A;c__Clostridia;o__Lachnospirales;f__Lachnospiraceae;g__COE1;s__COE1 sp000403215_2	669.056	158.236	2.23353	442.396	514.177	393.971	1.04968	134.372	67.2724	53.4008	0.948409	328.129
d__Bacteria;p__Firmicutes_A;c__Clostridia;o__Lachnospirales;f__Lachnospiraceae;g__COE1;s__COE1 sp000403335	0	0	0	0	0.00779	0	0	0	0	7.81717	0	0
d__Bacteria;p__Firmicutes_A;c__Clostridia;o__Lachnospirales;f__Lachnospiraceae;g__COE1;s__COE1 sp002358575	0.662561	285.363	0.126436	0.558264	0.23933	0.3114	0.122915	0.176171	0.168887	0.146139	0.173819	0.424295
d__Bacteria;p__Firmicutes_A;c__Clostridia;o__Lachnospirales;f__Lachnospiraceae;g__COE1;s__COE1 sp002490665	0.65398	80.3046	213.966	0.637807	0.540113	0.646551	0.29853	0.353467	0.348897	0.294035	864.927	0.633085
d__Bacteria;p__Firmicutes_A;c__Clostridia;o__Lachnospirales;f__Lachnospiraceae;g__Dorea;s__1	0.417769	0.598987	1.01436	0.190423	2.42191	0.537169	0.125384	0.079889	2.16132	0.080548	75.7435	0.146332
d__Bacteria;p__Firmicutes_A;c__Clostridia;o__Lachnospirales;f__Lachnospiraceae;g__Dorea;s__2	0.103269	1.44947	11.6918	0.220325	0.140327	0.058812	0.130163	0.043551	0.855713	0.023173	0.037436	0.089092
d__Bacteria;p__Firmicutes_A;c__Clostridia;o__Lachnospirales;f__Lachnospiraceae;g__Dorea;s__3	0.420274	0.788752	0.063568	0.503177	6.77751	0.308675	0.639773	0.937654	0.160217	0.20496	0.06916	1.19002
d__Bacteria;p__Firmicutes_A;c__Clostridia;o__Lachnospirales;f__Lachnospiraceae;g__Dorea;s__4	2.01326	1.72913	7.46584	2.14699	6.79645	3.17848	2.75673	0.631674	1.89706	0.499202	0.153457	0.16166
d__Bacteria;p__Firmicutes_A;c__Clostridia;o__Lachnospirales;f__Lachnospiraceae;g__Dorea;s__5	0.316074	0.147659	0.34394	0.208277	5.75814	0.419172	0.630187	0.34276	0.134712	0.136873	1.16003	0.490458
d__Bacteria;p__Firmicutes_A;c__Clostridia;o__Lachnospirales;f__Lachnospiraceae;g__Dorea;s__6	0.53075	0.535081	3.20039	0.89165	0.67432	0.068287	0.063042	0.21237	0.783452	0.380081	9.59897	0.792256
d__Bacteria;p__Firmicutes_A;c__Clostridia;o__Lachnospirales;f__Lachnospiraceae;g__Dorea;s__7	1.35723	4.1586	0.948184	8.77675	4.71748	1.96909	0.979228	0.913265	0.880199	2.15703	0.431287	3.50073
d__Bacteria;p__Firmicutes_A;c__Clostridia;o__Lachnospirales;f__Lachnospiraceae;g__Dorea;s__8	0.842669	0.517962	0.581656	1.73968	0.994995	0.833683	18.8974	0.292505	0.297355	0.058668	0.162337	0.44249
d__Bacteria;p__Firmicutes_A;c__Clostridia;o__Lachnospirales;f__Lachnospiraceae;g__Dorea;s__Dorea sp000403455	6.50501	3.78578	3.19785	0.917009	15.2452	4.16854	0.997572	0.459646	0.272409	0.694313	0.14398	2.80296
d__Bacteria;p__Firmicutes_A;c__Clostridia;o__Lachnospirales;f__Lachnospiraceae;g__Eubacterium_F;s__1	0.142145	30.7484	0.338808	28.6547	0.105976	0.115546	0.13473	10.2012	0.073965	0.14534	0.057265	34.1678
d__Bacteria;p__Firmicutes_A;c__Clostridia;o__Lachnospirales;f__Lachnospiraceae;g__Eubacterium_F;s__2	0.699853	0.256984	12.6857	0.09565	23.8351	43.374	40.886	0.078182	1.72155	9.08309	0.059352	0.22958
d__Bacteria;p__Firmicutes_A;c__Clostridia;o__Lachnospirales;f__Lachnospiraceae;g__Eubacterium_F;s__3	0.061707	0.153208	0.130899	9.76298	0.122995	0.078597	0.106578	2.62887	2.17386	0.045642	0.07005	24.5273
d__Bacteria;p__Firmicutes_A;c__Clostridia;o__Lachnospirales;f__Lachnospiraceae;g__Eubacterium_F;s__4	0.455397	25.9	0.496181	0.537765	0.595257	0.382976	0.472376	0.172542	0.099087	0.147776	0.149805	0.542482
d__Bacteria;p__Firmicutes_A;c__Clostridia;o__Lachnospirales;f__Lachnospiraceae;g__Eubacterium_F;s__5	0.182307	1.63553	19.7652	1.61746	0.236905	0.123914	0.19397	1.74941	0.106687	0.067262	0.221886	2.07916
d__Bacteria;p__Firmicutes_A;c__Clostridia;o__Lachnospirales;f__Lachnospiraceae;g__Eubacterium_G;s__1	0.045397	0.078769	7.98254	3.12019	16.817	14.3374	6.82818	1.40843	22.268	49.5976	39.319	8.39049
d__Bacteria;p__Firmicutes_A;c__Clostridia;o__Lachnospirales;f__Lachnospiraceae;g__Eubacterium_G;s__2	22.0084	39.4146	0.076105	0.038676	0.092826	0.056991	0.054107	0.034437	0.065842	0.083409	0.084215	0.056342
d__Bacteria;p__Firmicutes_A;c__Clostridia;o__Lachnospirales;f__Lachnospiraceae;g__Eubacterium_J;s__1	0.306274	5.69001	6.07043	0.011179	0.03351	0.018443	3.18667	1.08013	3.80684	0.832732	0.0168955	2.61823
d__Bacteria;p__Firmicutes_A;c__Clostridia;o__Lachnospirales;f__Lachnospiraceae;g__Eubacterium_J;s__2	0.669011	0.60243	0.443332	0.493812	0.858718	156.039	355.684	0.360614	0.283773	7.60997	0.273651	18.8289
d__Bacteria;p__Firmicutes_A;c__Clostridia;o__Lachnospirales;f__Lachnospiraceae;g__Eubacterium_J;s__3	8.00012	0.296801	0.042642	6.7769	1.02261	1.33603	0.040172	0.706479	0.464142	0.785838	0.016241	0.032028
d__Bacteria;p__Firmicutes_A;c__Clostridia;o__Lachnospirales;f__Lachnospiraceae;g__Eubacterium_J;s__4	9.34926	0.085923	0.068685	0.079641	45.4212	0.135941	0.107939	0.654581	1.19178	0.298778	0.051835	0.100369
d__Bacteria;p__Firmicutes_A;c__Clostridia;o__Lachnospirales;f__Lachnospiraceae;g__Eubacterium_J;s__5	0.006097	0	1.72271	1.84066	0.010965	0	0	5.77336	2.03249	0	0	0
d__Bacteria;p__Firmicutes_A;c__Clostridia;o__Lachnospirales;f__Lachnospiraceae;g__Faecalicatena;s__1	0.418983	0.361339	0.406168	0.567881	2.33232	0.392997	0.326072	0.147441	0.121317	0.852509	41.2951	0.369211
d__Bacteria;p__Firmicutes_A;c__Clostridia;o__Lachnospirales;f__Lachnospiraceae;g__Faecalicatena;s__2	1.83302	14.1766	0.472839	13.3678	12.8163	0.793321	0.223518	4.13992	2.01333	4.1223	1.91967	0.689426
d__Bacteria;p__Firmicutes_A;c__Clostridia;o__Lachnospirales;f__Lachnospiraceae;g__Faecalicatena;s__3	2.80604	5.69675	2.88397	31.798	32.6354	28.3613	6.88447	5.07336	0.859422	0.280337	0.764749	15.5787
d__Bacteria;p__Firmicutes_A;c__Clostridia;o__Lachnospirales;f__Lachnospiraceae;g__Hungatella_A;s__1	16.6992	9.6155	0.467469	19.1897	53.6328	0.386129	0.386587	0.226639	1.34177	0.156618	17.2174	0.489482
d__Bacteria;p__Firmicutes_A;c__Clostridia;o__Lachnospirales;f__Lachnospiraceae;g__Hungatella_A;s__2	0.726306	0.335525	1.1063	2.35269	4.68329	0.382025	0.391928	0.600785	0.212901	0.460384	0.126953	13.7485
d__Bacteria;p__Firmicutes_A;c__Clostridia;o__Lachnospirales;f__Lachnospiraceae;g__Hungatella_A;s__3	1.10948	1.85659	1.90309	0.662764	0.595829	6.35058	3.72214	0.468607	0.167191	0.530138	1.18067	1.61532
d__Bacteria;p__Firmicutes_A;c__Clostridia;o__Lachnospirales;f__Lachnospiraceae;g__Hungatella_A;s__Hungatella_A sp002358555	39.9445	1.31055	0.531311	19.0595	124.016	0.447411	40.6848	1.28817	11.2928	2.68893	96.2749	2.87871
d__Bacteria;p__Firmicutes_A;c__Clostridia;o__Lachnospirales;f__Lachnospiraceae;g__Kineothrix;s__	4.41418	8.23218	18.6251	5.99676	18.0826	18.9593	13.0291	5.27848	3.25696	4.79202	0.353673	3.94758
d__Bacteria;p__Firmicutes_A;c__Clostridia;o__Lachnospirales;f__Lachnospiraceae;g__Lachnospira;s__1	22.4796	5.69352	0.202042	0.307619	0.055721	0.145623	0.054084	0.092544	0.054363	0.016513	0.012092	0.155119
d__Bacteria;p__Firmicutes_A;c__Clostridia;o__Lachnospirales;f__Lachnospiraceae;g__Lachnospira;s__2	0.487617	0.188857	0.054096	0.219004	12.9404	62.3349	21.8428	42.0339	13.472	0.108564	0.051812	76.6494
d__Bacteria;p__Firmicutes_A;c__Clostridia;o__Lachnospirales;f__Lachnospiraceae;g__SZUA-378;s__	0.154929	13.9433	17.7793	0.226152	0.228819	0.813112	1.08865	3.29039	0.116137	0.047784	16.3465	0.18891
d__Bacteria;p__Firmicutes_A;c__Clostridia;o__Lachnospirales;f__Lachnospiraceae;g__TF01-11;s__	3.85795	0.611269	0.720527	0.314614	0	0	0	0.058294	0.023739	0.188183	0.022136	0
d__Bacteria;p__Firmicutes_A;c__Clostridia;o__Lachnospirales;f__Lachnospiraceae;g__UBA3282;s__1	1.56314	20.5967	251.582	132.934	3.31076	41.0215	10.413	55.3363	19.7333	0.455068	0.248646	55.3669
d__Bacteria;p__Firmicutes_A;c__Clostridia;o__Lachnospirales;f__Lachnospiraceae;g__UBA3282;s__2	0.119586	0.17005	0.168301	0.135324	30.1935	1.55166	0.209378	0.081371	0.085096	0.510179	16.9738	0.314911
d__Bacteria;p__Firmicutes_A;c__Clostridia;o__Lachnospirales;f__Lachnospiraceae;g__UBA3282;s__3	0.252358	13.4181	0.053205	0.157476	0.081708	0.05081	0.089985	0.037562	0.059786	0.025261	0.026941	0.096372
d__Bacteria;p__Firmicutes_A;c__Clostridia;o__Lachnospirales;f__Lachnospiraceae;g__UBA3282;s__4	34.5155	0.481818	0.595384	0.866806	0.581742	0.589211	0.233097	0.792058	5.72104	21.3375	0.386247	1.47786
d__Bacteria;p__Firmicutes_A;c__Clostridia;o__Lachnospirales;f__Lachnospiraceae;g__UBA7050;s__	16.5019	4.72563	8.85956	106.344	7.44306	25.4056	67.8363	33.4496	20.3405	2.40644	19.1159	15.1328
d__Bacteria;p__Firmicutes_A;c__Clostridia;o__Lachnospirales;f__Lachnospiraceae;g__UBA7182;s__1	0.201315	0.394442	0.226261	0.196908	101.382	0.308472	0.619743	24.2927	0.121634	0.128542	0.649403	0.518782
d__Bacteria;p__Firmicutes_A;c__Clostridia;o__Lachnospirales;f__Lachnospiraceae;g__UBA7182;s__2	0.910966	4.39112	0.135501	8.5633	2.40686	0.140444	13.7145	1.90198	0.947787	3.31411	0.074277	18.805
d__Bacteria;p__Firmicutes_A;c__Clostridia;o__Lachnospirales;f__Lachnospiraceae;g__UBA7182;s__3	8.19875	5.8023	10.8203	1.02745	10.0124	1.73222	6.64162	24.271	7.72223	2.08047	0.927716	1.83964
d__Bacteria;p__Firmicutes_A;c__Clostridia;o__Lachnospirales;f__Lachnospiraceae;g__UBA7182;s__4	6.11264	3.99911	0.905768	22.198	7.65531	23.1134	3.5748	3.28773	1.68998	1.42533	0.098929	14.1812
d__Bacteria;p__Firmicutes_A;c__Clostridia;o__Lachnospirales;f__Lachnospiraceae;g__UBA7182;s__5	1.96287	11.6138	1.96906	0.153087	0.29124	4.4575	9.80285	0.107826	0.622311	0.290701	0.062403	6.2507
d__Bacteria;p__Firmicutes_A;c__Clostridia;o__Lachnospirales;f__Lachnospiraceae;g__UBA9502;s__1	0.197372	0.256892	1.86116	36.5583	29.6486	13.2898	4.34809	14.5841	6.9984	5.32146	0.07246	31.5506
d__Bacteria;p__Firmicutes_A;c__Clostridia;o__Lachnospirales;f__Lachnospiraceae;g__UBA9502;s__2	0.149204	0.157311	0.148778	0.344029	0.941372	1.08125	15.1567	0.254082	0.305775	0.246257	0.188778	0.199611
d__Bacteria;p__Firmicutes_A;c__Clostridia;o__Lachnospirales;f__Lachnospiraceae;g__UBA9502;s__3	3.30639	0.875491	0.593803	26.0785	1.12777	0.752269	6.28873	8.92093	1.64208	1.174	150.324	14.2628
d__Bacteria;p__Firmicutes_A;c__Clostridia;o__Lachnospirales;f__Lachnospiraceae;g__UBA9502;s__4	0.215985	3.13106	1.08243	0.020504	3.06216	0.028388	0.029011	0.017107	0.097276	0	0	0.024556
d__Bacteria;p__Firmicutes_A;c__Clostridia;o__Lachnospirales;f__Lachnospiraceae;g__UBA9502;s__5	0.190273	28.4002	0.138997	1.00483	1.24004	0.531703	0.512349	0.398604	0.241182	0.242053	0.262775	0.59421
d__Bacteria;p__Firmicutes_A;c__Clostridia;o__Lachnospirales;f__Lachnospiraceae;g__UBA9502;s__6	2.08034	0.33124	0.086676	0.521061	10.5985	0.080255	0.164471	0.359117	0.05636	0.195873	0.173688	0.082296
d__Bacteria;p__Firmicutes_A;c__Clostridia;o__Lachnospirales;f__Lachnospiraceae;g__UBA9502;s__7	1.23929	2.78168	1.19393	1.63379	0.807577	6.47414	2.20478	3.71051	0.327533	0.747563	8.16127	1.88611
d__Bacteria;p__Firmicutes_A;c__Clostridia;o__Lachnospirales;f__Lachnospiraceae;g__UBA9502;s__8	0.981487	2.17278	7.02491	1.58237	8.74042	11.7602	17.2182	1.61954	1.68391	0.787364	0.62423	4.78225
d__Bacteria;p__Firmicutes_A;c__Clostridia;o__Lachnospirales;f__Lachnospiraceae;g__UBA9502;s__9	0.193948	0.839394	0.194913	3.04167	14.5183	0.588751	0.447111	0.313898	2.42946	0.086281	0.618684	0.262472
d__Bacteria;p__Firmicutes_A;c__Clostridia;o__Lachnospirales;f__Lachnospiraceae;g__UBA9502;s__10	18.3554	0.106634	0.120877	0.366592	0.324999	0.1666	0.246425	0.15765	15.3634	2.15476	0.139672	10.7371
d__Bacteria;p__Firmicutes_A;c__Clostridia;o__Monoglobales;f__UBA1381;g__CAG-41;s__	5.1823	4.68148	0.201818	0.046121	2.57077	0.055037	3.20142	0.078428	0.541597	5.31712	3.77366	0.0897205
d__Bacteria;p__Firmicutes_A;c__Clostridia;o__Oscillospirales;f__Acutalibacteraceae;g__Acutalibacter;s__1	11.7703	31.0071	6.96434	0.410289	26.1099	0.322816	23.4963	12.9729	16.7459	2.92464	19.8235	1.40207
d__Bacteria;p__Firmicutes_A;c__Clostridia;o__Oscillospirales;f__Acutalibacteraceae;g__Acutalibacter;s__2	0.380382	3.62663	6.41446	0.150697	0.412073	4.77646	0.442542	0.187261	0.777704	0.280455	226.328	0.236969
d__Bacteria;p__Firmicutes_A;c__Clostridia;o__Oscillospirales;f__Acutalibacteraceae;g__Acutalibacter;s__3	2.50072	3.39974	0.287023	0.175102	1.13748	6.67639	0.06618	0.293875	0.728496	0.199151	2.86406	0.490019
d__Bacteria;p__Firmicutes_A;c__Clostridia;o__Oscillospirales;f__Acutalibacteraceae;g__Acutalibacter;s__4	0.588075	0.767022	0.733941	0.185611	1.06847	23.7232	0.965429	0.279457	0.504859	0.200559	0.973486	0.207622
d__Bacteria;p__Firmicutes_A;c__Clostridia;o__Oscillospirales;f__Acutalibacteraceae;g__Acutalibacter;s__Acutalibacter muris_1	86.4499	9.41262	4.83405	81.0749	43.1204	51.0659	103.734	8.71974	3.15274	0.955685	15.0717	82.1529
d__Bacteria;p__Firmicutes_A;c__Clostridia;o__Oscillospirales;f__Acutalibacteraceae;g__Acutalibacter;s__Acutalibacter muris_2	1.32045	0.226613	0.170618	0.251903	0.091759	0.853575	0.08184	0.080826	0.355456	13.6009	0.848078	0.121148
d__Bacteria;p__Firmicutes_A;c__Clostridia;o__Oscillospirales;f__Acutalibacteraceae;g__Eubacterium_R;s__1	24.8647	0.16616	0.144776	7.46973	3.30549	5.72659	11.1549	19.3953	18.9019	24.2152	63.5215	11.6079
d__Bacteria;p__Firmicutes_A;c__Clostridia;o__Oscillospirales;f__Acutalibacteraceae;g__Eubacterium_R;s__2	0.01632	17.8272	0.019115	0.017377	0.49543	2.67573	4.95548	0.015622	0.450007	13.6706	1.19036	0.014793
d__Bacteria;p__Firmicutes_A;c__Clostridia;o__Oscillospirales;f__Butyricicoccaceae;g__;s__1	1.42885	9.98363	3.43167	1.14579	0.114246	2.87821	0.382176	0.159932	0.41065	0.163568	0.638134	1.75328
d__Bacteria;p__Firmicutes_A;c__Clostridia;o__Oscillospirales;f__Butyricicoccaceae;g__;s__2	2.07014	3.56436	6.28762	0.028166	1.16868	0.595921	0.169213	1.86956	2.52973	0.254246	5.74895	1.81318
d__Bacteria;p__Firmicutes_A;c__Clostridia;o__Oscillospirales;f__Oscillospiraceae;g__;s__1	32.9499	2.30847	242.422	38.4543	23.9812	0.869486	1.36788	1.66576	16.4118	0.252553	0.827866	0.888137
d__Bacteria;p__Firmicutes_A;c__Clostridia;o__Oscillospirales;f__Oscillospiraceae;g__;s__2	3.16326	1.98051	1.30434	0.065097	2.76857	1.14708	1.51422	1.13462	2.18377	0.47196	6.64988	1.38159
d__Bacteria;p__Firmicutes_A;c__Clostridia;o__Oscillospirales;f__Oscillospiraceae;g__;s__3	1.76386	4.95131	9.45201	3.71425	3.84971	3.97121	115.107	2.50272	18.7543	9.56052	3.26296	24.9852
d__Bacteria;p__Firmicutes_A;c__Clostridia;o__Oscillospirales;f__Oscillospiraceae;g__;s__4	2.75306	42.5927	7.42737	38.5045	0.378743	0.603482	0.767945	1.61942	0.340532	0.140931	0.650831	0.742255
d__Bacteria;p__Firmicutes_A;c__Clostridia;o__Oscillospirales;f__Oscillospiraceae;g__;s__5	0.066928	0.206643	4.23767	0.08209	5.53279	0.091747	0.101507	0.09746	0.051191	0.028638	0.143565	0.123535
d__Bacteria;p__Firmicutes_A;c__Clostridia;o__Oscillospirales;f__Oscillospiraceae;g__Lawsonibacter;s__1	2.16702	4.09966	45.7615	72.4168	1.22916	2.45127	3.6393	2.08963	1.62225	0.519543	2.90693	2.61147
d__Bacteria;p__Firmicutes_A;c__Clostridia;o__Oscillospirales;f__Oscillospiraceae;g__Lawsonibacter;s__2	7.28206	7.91514	32.8757	3.75562	2.11539	39.0938	81.7193	3.18655	2.98789	8.35533	12.4567	14.5358
d__Bacteria;p__Firmicutes_A;c__Clostridia;o__Oscillospirales;f__Oscillospiraceae;g__Lawsonibacter;s__3	1.74643	3.99879	28.1878	0.429067	1.69489	14.6318	52.6391	0.368078	0.615981	0.128765	5.22	4.08523
d__Bacteria;p__Firmicutes_A;c__Clostridia;o__Oscillospirales;f__Oscillospiraceae;g__Lawsonibacter;s__4	22.8442	16.9368	69.4014	4.05133	8.1465	15.5659	24.0587	33.6331	13.3929	4.18481	25.3711	16.7569
d__Bacteria;p__Firmicutes_A;c__Clostridia;o__Oscillospirales;f__Oscillospiraceae;g__Marseille-P3106;s__	20.4511	20.7675	9.65152	7.00978	24.3736	10.6473	9.63765	9.4208	21.7464	11.7659	7.72331	15.2617
d__Bacteria;p__Firmicutes_A;c__Clostridia;o__Oscillospirales;f__Oscillospiraceae;g__Oscillibacter;s__1	1.021	2.26704	5.62451	0.499087	0.639804	0.443389	0.453025	2.48594	1.19995	0.080242	13.6289	0.381496
d__Bacteria;p__Firmicutes_A;c__Clostridia;o__Oscillospirales;f__Oscillospiraceae;g__Oscillibacter;s__2	0.397435	1.06269	1.10015	8.93239	0.221264	2.27245	0.529444	2.19631	1.12988	0.296065	1.15301	2.51471
d__Bacteria;p__Firmicutes_A;c__Clostridia;o__Oscillospirales;f__Oscillospiraceae;g__Oscillibacter;s__3	2.21475	8.84912	14.17	6.94186	3.00503	35.5626	14.5254	4.67544	3.92976	2.9634	4.99547	8.06557
d__Bacteria;p__Firmicutes_A;c__Clostridia;o__Oscillospirales;f__Oscillospiraceae;g__Oscillibacter;s__4	0.040756	0.163966	0.134119	0.161471	0.089809	0.476222	9.66143	0.218916	0.104262	0.060743	0.707222	0.268883
d__Bacteria;p__Firmicutes_A;c__Clostridia;o__Oscillospirales;f__Oscillospiraceae;g__Oscillibacter;s__5	0.383814	1.31159	3.04984	2.69432	0.491076	1.07046	2.43853	12.9555	0.340463	0.195898	1.41366	1.28828
d__Bacteria;p__Firmicutes_A;c__Clostridia;o__Oscillospirales;f__Oscillospiraceae;g__Oscillibacter;s__6	1.42924	0.413241	0.65737	0.47415	62.0049	0.93082	1.20574	31.2254	9.59086	6.30076	1.60997	1.18122
d__Bacteria;p__Firmicutes_A;c__Clostridia;o__Oscillospirales;f__Oscillospiraceae;g__Oscillibacter;s__7	0.288825	6.33085	0.6992	18.8596	1.3418	60.0669	1.90276	0.627809	0.250473	0.223665	1.28763	24.1117
d__Bacteria;p__Firmicutes_A;c__Clostridia;o__Oscillospirales;f__Oscillospiraceae;g__Oscillibacter;s__8	46.1151	24.361	240.747	37.907	12.3372	6.35495	17.7871	3.17483	5.63926	3.26118	72.9855	16.6107
d__Bacteria;p__Firmicutes_A;c__Clostridia;o__Oscillospirales;f__Oscillospiraceae;g__UBA5446;s__	0	0.025399	0.018482	0	4.03903	0	0	0	0	0	0	0
d__Bacteria;p__Firmicutes_A;c__Clostridia;o__Oscillospirales;f__Oscillospiraceae;g__UBA9475;s__1	1.04764	3.19498	10.7221	0.862481	0.896959	1.26873	0.968295	0.557483	0.675623	0.253438	68.1393	1.82174
d__Bacteria;p__Firmicutes_A;c__Clostridia;o__Oscillospirales;f__Oscillospiraceae;g__UBA9475;s__2	50.3269	22.9534	37.3861	0.550719	35.1429	40.3743	134.496	5.89274	20.07	7.32471	7.89264	33.1819
d__Bacteria;p__Firmicutes_A;c__Clostridia;o__Oscillospirales;f__Oscillospiraceae;g__UBA9475;s__3	0.782434	0.97553	2.99714	0.163763	0.376023	13.6775	0.835492	0.24675	0.399675	0.226882	15.8895	46.0585
d__Bacteria;p__Firmicutes_A;c__Clostridia;o__Oscillospirales;f__Ruminococcaceae;g__;s__1	21.1035	19.2542	0.082488	5.77551	17.7379	3.58656	5.37497	0.634292	2.64297	1.36979	0.103037	10.6442
d__Bacteria;p__Firmicutes_A;c__Clostridia;o__Oscillospirales;f__Ruminococcaceae;g__;s__2	3.46728	1.31185	1.4013	0.033437	5.08185	1.47113	3.56627	0.033234	0.027534	1.57634	0.115241	4.75092
d__Bacteria;p__Firmicutes_A;c__Clostridia;o__Oscillospirales;f__Ruminococcaceae;g__Anaerotruncus;s__Anaerotruncus sp000403395	1.90528	1.3152	10.109	3.99918	22.106	8.18167	1.88097	1.37774	0.581307	0.483178	0.503969	1.27889
d__Bacteria;p__Firmicutes_A;c__Clostridia;o__Oscillospirales;f__Ruminococcaceae;g__Angelakisella;s__1	0.558242	0.545198	2.6233	22.3855	6.93263	0.30287	0.204349	0.16715	0.141906	0.517428	0.139797	0.600984
d__Bacteria;p__Firmicutes_A;c__Clostridia;o__Oscillospirales;f__Ruminococcaceae;g__Angelakisella;s__2	4.56759	4.14253	9.85172	1.11767	2.81314	18.7597	5.06057	1.73364	4.26929	1.53036	6.311	11.5811
d__Bacteria;p__Firmicutes_A;c__Clostridia;o__Oscillospirales;f__Ruminococcaceae;g__Angelakisella;s__3	0.203278	3.37478	25.4045	0.16841	1.03364	12.3761	2.51734	1.49275	5.79707	0.414437	0.213793	1.96208
d__Bacteria;p__Firmicutes_A;c__Clostridia;o__Oscillospirales;f__Ruminococcaceae;g__Angelakisella;s__4	0.041088	1.58806	13.6462	0.305884	0.337398	0.103101	0.124826	0.098729	0.059747	0.140879	0.087393	0.081619
d__Bacteria;p__Firmicutes_A;c__Clostridia;o__Oscillospirales;f__Ruminococcaceae;g__CAG-115;s__	0.010099	0.354574	0.01778	0.007524	12.0395	0.011549	0.013968	0.012743	0.017429	0.004844	0.010635	0.013964
d__Bacteria;p__Firmicutes_A;c__Clostridia;o__Oscillospirales;f__Ruminococcaceae;g__Ruminiclostridium_E;s__	8.29505	0.031135	4.76919	0.020563	0.043512	0.021324	23.1693	0.024765	0.029737	0.019217	33.2904	0.024589
d__Bacteria;p__Firmicutes_A;c__Clostridia;o__Oscillospirales;f__Ruminococcaceae;g__Ruthenibacterium;s__	2.07021	0.120534	0.150304	0.08295	60.4516	0.067622	0.087687	0.053116	0.057294	0.036508	0.076505	0.075679
d__Bacteria;p__Firmicutes_A;c__Clostridia;o__Oscillospirales;f__Ruminococcaceae;g__UBA1394;s__	0.006974	0.010748	2.13439	0.423952	0.642691	1.20633	0.626425	0.007488	7.97987	8.20095	12.2687	0.008383
d__Bacteria;p__Firmicutes_A;c__Clostridia;o__Oscillospirales;f__Ruminococcaceae;g__UBA1405;s__	1.37915	3.18321	12.3892	2.89444	7.39536	5.77922	4.69998	2.17714	1.1315	0.999061	0.954113	7.73092
d__Bacteria;p__Firmicutes_A;c__Clostridia;o__Oscillospirales;f__Ruminococcaceae;g__UBA3818;s__	0	0	0	4.91858	0	0	0	0	0	0	0	0
d__Bacteria;p__Firmicutes_A;c__Clostridia;o__TANB77;f__CAG-508;g__CAG-269;s__	6.76236	1.39479	0.218898	0.488177	0.240275	0.05162	0.086539	0.049646	0.445967	0.40938	0.199894	0.204072
d__Bacteria;p__Firmicutes_A;c__Clostridia;o__TANB77;f__CAG-508;g__UBA7001;s__	0.113009	23.8308	0.046724	0.228144	0.049056	0.042939	0.044949	0.022999	0.133733	0.218826	0.259584	0.105381
d__Bacteria;p__Firmicutes_B;c__Dehalobacteriia;o__UBA4068;f__UBA5755;g__;s__1	11.3631	7.62747	3.77693	13.801	0.772085	3.46094	18.8885	3.28111	9.27156	4.10359	6.82357	7.01754
d__Bacteria;p__Firmicutes_B;c__Dehalobacteriia;o__UBA4068;f__UBA5755;g__;s__2	0.075066	0.05414	0.024796	0.059521	13.283	0.050274	0.129365	0.043929	0.050466	0.028484	0.066952	0.069301
d__Bacteria;p__Proteobacteria;c__Gammaproteobacteria;o__Burkholderiales;f__Burkholderiaceae;g__Parasutterella;s__Parasutterella excrementihominis	0.070669	8.0344	7.93734	1.86685	1.7701	1.61682	7.77841	1.35824	3.916	22.449	0.273335	0.353053
d__Bacteria;p__Verrucomicrobiota;c__Verrucomicrobiae;o__Verrucomicrobiales;f__Akkermansiaceae;g__Akkermansia;s__Akkermansia muciniphila	18.4399	0.127098	0.325153	0.786104	0.031471	1.45718	0.456589	0.044264	43.6414	174.912	0.039811	1.35975

## Sheet: All Bin Succinate Metabolism
		DSR - K00370+K00371 OR K02567+K02568				Gluconeogenesis	Phenylalanine						Tyrosine						succinyl-coa synthetase I (needs both)		succinyl-coa synthetase II (needs both)		succinyl-coA:acetate coa transferase	Fumarate reductase				Succinate dehydrogenase/Fumarate reductase				succinate dehydrogenase				fumarate hydratase			malate dehydrogenases (only requires 1)
SampleID_bin	GTDB Taxonomy	K00370	K00371	K02567	K02568	K03841	K00832	K00838	K00838.1	K01713	K05359	K04518	K00832.1	K00838.2	K00838.3	K00220	K24018	K15226	K01899	K01900	K01902	K01903	K18118	K00244	K00245	K00246	K00247	K00239	K00240	K00241	K00242	K00234	K00235	K00236	K00237	K01677	K01678	K01679	K00116	K00025	K00026	K00024
1351_bin.13.orig.fa	d__Bacteria;p__Verrucomicrobiota;c__Verrucomicrobiae;o__Verrucomicrobiales;f__Akkermansiaceae;g__Akkermansia;s__Akkermansia muciniphila	0	0	0	0	0	0	0	0	0	0	1	0	0	0	0	0	0	0	1	1	1	0	0	0	0	0	1	1	1	0	0	0	0	0	0	0	0	0	0	0	1
1202_bin.44.strict.fa	d__Bacteria;p__Verrucomicrobiota;c__Verrucomicrobiae;o__Verrucomicrobiales;f__Akkermansiaceae;g__Akkermansia;s__Akkermansia muciniphila	0	0	0	0	0	0	0	0	0	0	1	0	0	0	0	0	0	0	1	1	1	0	0	0	0	0	1	1	1	0	0	0	0	0	0	0	0	0	0	0	1
1350_bin.17.permissive.fa	d__Bacteria;p__Verrucomicrobiota;c__Verrucomicrobiae;o__Verrucomicrobiales;f__Akkermansiaceae;g__Akkermansia;s__Akkermansia muciniphila	0	0	0	0	0	0	0	0	0	0	1	0	0	0	0	0	0	0	1	1	1	0	0	0	0	0	1	1	1	0	0	0	0	0	0	0	0	0	0	0	1
1257_bin.66.orig.fa	d__Bacteria;p__Bacteroidota;c__Bacteroidia;o__Bacteroidales;f__Bacteroidaceae;g__Bacteroides;s__Bacteroides thetaiotaomicron	0	0	0	0	0	0	0	0	0	0	1	0	0	0	0	0	0	0	0	1	1	0	0	0	0	0	1	1	1	0	0	0	0	0	0	0	0	0	0	0	1
1351_bin.22.orig.fa	d__Bacteria;p__Bacteroidota;c__Bacteroidia;o__Bacteroidales;f__Bacteroidaceae;g__Bacteroides;s__Bacteroides thetaiotaomicron	0	0	0	0	0	0	0	0	0	0	1	0	0	0	0	0	0	0	0	1	1	0	0	0	0	0	1	1	1	0	0	0	0	0	0	0	0	0	0	0	1
1344_bin.43.orig.fa	d__Bacteria;p__Bacteroidota;c__Bacteroidia;o__Bacteroidales;f__Bacteroidaceae;g__Bacteroides;s__Bacteroides thetaiotaomicron	0	0	0	0	0	0	0	0	0	0	1	0	0	0	0	0	0	0	0	1	1	0	0	0	0	0	1	1	1	0	0	0	0	0	0	0	0	0	0	0	1
1208_bin.29.orig.fa	d__Bacteria;p__Bacteroidota;c__Bacteroidia;o__Bacteroidales;f__Bacteroidaceae;g__Bacteroides;s__Bacteroides thetaiotaomicron	0	0	0	0	0	0	0	0	0	0	1	0	0	0	0	0	0	0	0	1	1	0	0	0	0	0	1	1	1	0	0	0	0	0	0	0	0	0	0	0	1
1357_bin.50.orig.fa	d__Bacteria;p__Bacteroidota;c__Bacteroidia;o__Bacteroidales;f__Bacteroidaceae;g__Bacteroides;s__Bacteroides thetaiotaomicron	0	0	0	0	0	0	0	0	0	0	1	0	0	0	0	0	0	0	0	1	1	0	0	0	0	0	1	1	1	0	0	0	0	0	0	0	0	0	0	0	1
1202_bin.2.strict.fa	d__Bacteria;p__Bacteroidota;c__Bacteroidia;o__Bacteroidales;f__Bacteroidaceae;g__Bacteroides;s__Bacteroides thetaiotaomicron	0	0	0	0	0	0	0	0	0	0	1	0	0	0	0	0	0	0	0	1	1	0	0	0	0	0	1	1	1	0	0	0	0	0	0	0	0	0	0	0	1
1346_bin.31.orig.fa	d__Bacteria;p__Bacteroidota;c__Bacteroidia;o__Bacteroidales;f__Bacteroidaceae;g__Bacteroides;s__Bacteroides thetaiotaomicron	0	0	0	0	0	0	0	0	0	0	1	0	0	0	0	0	0	0	0	1	1	0	0	0	0	0	1	1	1	0	0	0	0	0	0	0	0	0	0	0	1
1340_bin.24.orig.fa	d__Bacteria;p__Bacteroidota;c__Bacteroidia;o__Bacteroidales;f__Bacteroidaceae;g__Bacteroides;s__Bacteroides thetaiotaomicron	0	0	0	0	0	0	0	0	0	0	1	0	0	0	0	0	0	0	0	1	1	0	0	0	0	0	1	1	1	0	0	0	0	0	0	0	0	0	0	0	1
1354_bin.31.orig.fa	d__Bacteria;p__Bacteroidota;c__Bacteroidia;o__Bacteroidales;f__Bacteroidaceae;g__Bacteroides;s__Bacteroides thetaiotaomicron	0	0	0	0	0	0	0	0	0	0	1	0	0	0	0	0	0	0	0	1	1	0	0	0	0	0	1	1	1	0	0	0	0	0	0	0	0	0	0	0	1
1257_bin.13.orig.fa	d__Bacteria;p__Actinobacteriota;c__Actinobacteria;o__Actinomycetales;f__Bifidobacteriaceae;g__Bifidobacterium;s__Bifidobacterium pseudolongum_A	0	0	0	0	0	0	0	0	0	0	1	0	0	0	0	0	0	0	0	1	0	0	0	0	0	0	1	1	0	0	0	0	0	0	0	0	0	0	0	0	0
1340_bin.49.orig.fa	d__Bacteria;p__Firmicutes_B;c__Dehalobacteriia;o__UBA4068;f__UBA5755;g__;s__	0	0	0	0	0	0	0	0	0	0	1	0	0	0	0	0	0	0	0	0	0	1	0	0	0	0	1	1	1	0	0	0	0	0	1	1	0	0	0	0	0
1342_bin.51.orig.fa	d__Bacteria;p__Firmicutes_B;c__Dehalobacteriia;o__UBA4068;f__UBA5755;g__;s__	0	0	0	0	0	0	0	0	0	0	1	0	0	0	0	0	0	0	0	0	0	1	0	0	0	0	1	1	1	0	0	0	0	0	1	1	0	0	0	0	0
1345_bin.31.strict.fa	d__Bacteria;p__Firmicutes_B;c__Dehalobacteriia;o__UBA4068;f__UBA5755;g__;s__	0	0	0	0	0	0	0	0	0	0	1	0	0	0	0	0	0	0	0	0	0	1	0	0	0	0	1	1	1	0	0	0	0	0	1	1	0	0	0	0	0
1202_bin.16.strict.fa	d__Bacteria;p__Firmicutes_B;c__Dehalobacteriia;o__UBA4068;f__UBA5755;g__;s__	0	0	0	0	0	0	0	0	0	0	1	0	0	0	0	0	0	0	0	0	0	1	0	0	0	0	1	1	1	0	0	0	0	0	1	1	0	0	0	0	0
1350_bin.26.strict.fa	d__Bacteria;p__Firmicutes_B;c__Dehalobacteriia;o__UBA4068;f__UBA5755;g__;s__	0	0	0	0	0	0	0	0	0	0	1	0	0	0	0	0	0	0	0	0	0	1	0	0	0	0	1	1	1	0	0	0	0	0	1	1	0	0	0	0	0
1354_bin.39.orig.fa	d__Bacteria;p__Firmicutes_B;c__Dehalobacteriia;o__UBA4068;f__UBA5755;g__;s__	0	0	0	0	0	0	0	0	0	0	1	0	0	0	0	0	0	0	0	0	0	1	0	0	0	0	1	0	1	0	0	0	0	0	0	1	0	0	0	0	0
1357_bin.11.orig.fa	d__Bacteria;p__Firmicutes_B;c__Dehalobacteriia;o__UBA4068;f__UBA5755;g__;s__	0	0	0	0	0	0	0	0	0	0	1	0	0	0	0	0	0	0	0	0	0	1	0	0	0	0	1	1	0	0	0	0	0	0	1	1	0	0	0	0	0
1357_bin.23.orig.fa	d__Bacteria;p__Bacteroidota;c__Bacteroidia;o__Bacteroidales;f__Muribaculaceae;g__Paramuribaculum;s__	0	0	0	0	0	0	0	0	0	0	1	0	0	0	0	0	0	0	0	0	0	0	0	0	0	0	1	1	1	0	0	0	0	0	0	0	0	0	0	0	1
1346_bin.5.orig.fa	d__Bacteria;p__Bacteroidota;c__Bacteroidia;o__Bacteroidales;f__Muribaculaceae;g__Muribaculum;s__Muribaculum intestinale	0	0	0	0	0	0	0	0	0	0	1	0	0	0	0	0	0	0	0	0	0	0	0	0	0	0	1	1	1	0	0	0	0	0	0	0	0	0	0	0	1
1350_bin.28.orig.fa	d__Bacteria;p__Bacteroidota;c__Bacteroidia;o__Bacteroidales;f__Bacteroidaceae;g__Bacteroides;s__Bacteroides thetaiotaomicron	0	0	0	0	0	0	0	0	0	0	1	0	0	0	0	0	0	0	0	0	0	0	0	0	0	0	1	1	1	0	0	0	0	0	0	0	0	0	0	0	1
1342_bin.54.orig.fa	d__Bacteria;p__Bacteroidota;c__Bacteroidia;o__Bacteroidales;f__Muribaculaceae;g__CAG-485;s__CAG-485 sp002493045	0	0	0	0	0	0	0	0	0	0	1	0	0	0	0	0	0	0	0	0	0	0	0	0	0	0	1	1	1	0	0	0	0	0	0	0	0	0	0	0	1
1350_bin.41.orig.fa	d__Bacteria;p__Bacteroidota;c__Bacteroidia;o__Bacteroidales;f__Muribaculaceae;g__CAG-485;s__CAG-485 sp002493045	0	0	0	0	0	0	0	0	0	0	1	0	0	0	0	0	0	0	0	0	0	0	0	0	0	0	1	1	1	0	0	0	0	0	0	0	0	0	0	0	1
1354_bin.29.orig.fa	d__Bacteria;p__Bacteroidota;c__Bacteroidia;o__Bacteroidales;f__Muribaculaceae;g__Duncaniella;s__	0	0	0	0	0	0	0	0	0	0	1	0	0	0	0	0	0	0	0	0	0	0	0	0	0	0	1	1	1	0	0	0	0	0	0	0	0	0	0	0	1
1344_bin.49.orig.fa	d__Bacteria;p__Bacteroidota;c__Bacteroidia;o__Bacteroidales;f__Muribaculaceae;g__CAG-485;s__CAG-485 sp002493045	0	0	0	0	0	0	0	0	0	0	1	0	0	0	0	0	0	0	0	0	0	0	0	0	0	0	1	1	1	0	0	0	0	0	0	0	0	0	0	0	1
1208_bin.10.orig.fa	d__Bacteria;p__Bacteroidota;c__Bacteroidia;o__Bacteroidales;f__Muribaculaceae;g__Muribaculum;s__Muribaculum intestinale	0	0	0	0	0	0	0	0	0	0	1	0	0	0	0	0	0	0	0	0	0	0	0	0	0	0	1	1	1	0	0	0	0	0	0	0	0	0	0	0	1
1344_bin.25.orig.fa	d__Bacteria;p__Bacteroidota;c__Bacteroidia;o__Bacteroidales;f__Muribaculaceae;g__Muribaculum;s__Muribaculum intestinale	0	0	0	0	0	0	0	0	0	0	1	0	0	0	0	0	0	0	0	0	0	0	0	0	0	0	1	1	1	0	0	0	0	0	0	0	0	0	0	0	1
1202_bin.39.orig.fa	d__Bacteria;p__Bacteroidota;c__Bacteroidia;o__Bacteroidales;f__Muribaculaceae;g__Duncaniella;s__	0	0	0	0	0	0	0	0	0	0	1	0	0	0	0	0	0	0	0	0	0	0	0	0	0	0	1	1	1	0	0	0	0	0	0	0	0	0	0	0	1
1346_bin.23.orig.fa	d__Bacteria;p__Bacteroidota;c__Bacteroidia;o__Bacteroidales;f__Muribaculaceae;g__CAG-485;s__CAG-485 sp002493045	0	0	0	0	0	0	0	0	0	0	1	0	0	0	0	0	0	0	0	0	0	0	0	0	0	0	1	1	1	0	0	0	0	0	0	0	0	0	0	0	1
1350_bin.24.orig.fa	d__Bacteria;p__Bacteroidota;c__Bacteroidia;o__Bacteroidales;f__Muribaculaceae;g__Muribaculum;s__Muribaculum intestinale	0	0	0	0	0	0	0	0	0	0	1	0	0	0	0	0	0	0	0	0	0	0	0	0	0	0	1	1	1	0	0	0	0	0	0	0	0	0	0	0	1
1202_bin.43.orig.fa	d__Bacteria;p__Bacteroidota;c__Bacteroidia;o__Bacteroidales;f__Muribaculaceae;g__CAG-873;s__	0	0	0	0	0	0	0	0	0	0	0	0	0	0	0	0	0	0	0	0	0	0	0	0	0	0	1	1	1	0	0	0	0	0	0	0	0	0	0	0	1
1357_bin.1.strict.fa	d__Bacteria;p__Bacteroidota;c__Bacteroidia;o__Bacteroidales;f__Muribaculaceae;g__CAG-873;s__	0	0	0	0	0	0	0	0	0	0	0	0	0	0	0	0	0	0	0	0	0	0	0	0	0	0	1	1	1	0	0	0	0	0	0	0	0	0	0	0	1
1340_bin.50.orig.fa	d__Bacteria;p__Bacteroidota;c__Bacteroidia;o__Bacteroidales;f__Rikenellaceae;g__Alistipes;s__Alistipes sp002428825	0	0	0	0	0	0	0	0	0	0	0	0	0	0	0	0	0	0	0	0	0	0	0	0	0	0	1	1	1	0	0	0	0	0	0	0	0	0	0	0	1
1357_bin.52.permissive.fa	d__Bacteria;p__Bacteroidota;c__Bacteroidia;o__Bacteroidales;f__Rikenellaceae;g__Alistipes;s__Alistipes sp002428825	0	0	0	0	0	0	0	0	0	0	0	0	0	0	0	0	0	0	0	0	0	0	0	0	0	0	1	1	1	0	0	0	0	0	0	0	0	0	0	0	1
1351_bin.21.orig.fa	d__Bacteria;p__Bacteroidota;c__Bacteroidia;o__Bacteroidales;f__Muribaculaceae;g__CAG-873;s__	0	0	0	0	0	0	0	0	0	0	0	0	0	0	0	0	0	0	0	0	0	0	0	0	0	0	1	1	1	0	0	0	0	0	0	0	0	0	0	0	1
1344_bin.1.orig.fa	d__Bacteria;p__Bacteroidota;c__Bacteroidia;o__Bacteroidales;f__Muribaculaceae;g__CAG-873;s__	0	0	0	0	0	0	0	0	0	0	0	0	0	0	0	0	0	0	0	0	0	0	0	0	0	0	1	1	1	0	0	0	0	0	0	0	0	0	0	0	1
1357_bin.33.orig.fa	d__Bacteria;p__Bacteroidota;c__Bacteroidia;o__Bacteroidales;f__Muribaculaceae;g__Duncaniella;s__	0	0	0	0	0	0	0	0	0	0	0	0	0	0	0	0	0	0	0	0	0	0	0	0	0	0	1	1	1	0	0	0	0	0	0	0	0	0	0	0	1
1202_bin.13.orig.fa	d__Bacteria;p__Bacteroidota;c__Bacteroidia;o__Bacteroidales;f__Rikenellaceae;g__Alistipes;s__Alistipes sp002428825	0	0	0	0	0	0	0	0	0	0	0	0	0	0	0	0	0	0	0	0	0	0	0	0	0	0	1	1	1	0	0	0	0	0	0	0	0	0	0	0	1
1208_bin.45.orig.fa	d__Bacteria;p__Bacteroidota;c__Bacteroidia;o__Bacteroidales;f__Rikenellaceae;g__Alistipes;s__Alistipes sp002428825	0	0	0	0	0	0	0	0	0	0	0	0	0	0	0	0	0	0	0	0	0	0	0	0	0	0	1	1	1	0	0	0	0	0	0	0	0	0	0	0	1
1202_bin.48.strict.fa	d__Bacteria;p__Bacteroidota;c__Bacteroidia;o__Bacteroidales;f__Muribaculaceae;g__CAG-485;s__CAG-485 sp002362485	0	0	0	0	0	0	0	0	0	0	0	0	0	0	0	0	0	0	0	0	0	0	0	0	0	0	1	1	1	0	0	0	0	0	0	0	0	0	0	0	1
1340_bin.28.strict.fa	d__Bacteria;p__Bacteroidota;c__Bacteroidia;o__Bacteroidales;f__Muribaculaceae;g__CAG-485;s__CAG-485 sp002362485	0	0	0	0	0	0	0	0	0	0	0	0	0	0	0	0	0	0	0	0	0	0	0	0	0	0	1	1	1	0	0	0	0	0	0	0	0	0	0	0	1
1357_bin.55.orig.fa	d__Bacteria;p__Bacteroidota;c__Bacteroidia;o__Bacteroidales;f__Muribaculaceae;g__CAG-873;s__	0	0	0	0	0	0	0	0	0	0	0	0	0	0	0	0	0	0	0	0	0	0	0	0	0	0	1	1	1	0	0	0	0	0	0	0	0	0	0	0	1
1257_bin.62.orig.fa	d__Bacteria;p__Bacteroidota;c__Bacteroidia;o__Bacteroidales;f__Rikenellaceae;g__Alistipes;s__Alistipes sp002428825	0	0	0	0	0	0	0	0	0	0	0	0	0	0	0	0	0	0	0	0	0	0	0	0	0	0	1	1	1	0	0	0	0	0	0	0	0	0	0	0	1
1350_bin.32.orig.fa	d__Bacteria;p__Bacteroidota;c__Bacteroidia;o__Bacteroidales;f__Rikenellaceae;g__Alistipes;s__Alistipes sp002428825	0	0	0	0	0	0	0	0	0	0	0	0	0	0	0	0	0	0	0	0	0	0	0	0	0	0	1	1	1	0	0	0	0	0	0	0	0	0	0	0	1
1351_bin.17.orig.fa	d__Bacteria;p__Bacteroidota;c__Bacteroidia;o__Bacteroidales;f__Muribaculaceae;g__CAG-485;s__CAG-485 sp002362485	0	0	0	0	0	0	0	0	0	0	0	0	0	0	0	0	0	0	0	0	0	0	0	0	0	0	1	1	1	0	0	0	0	0	0	0	0	0	0	0	1
1344_bin.46.orig.fa	d__Bacteria;p__Bacteroidota;c__Bacteroidia;o__Bacteroidales;f__Rikenellaceae;g__Alistipes;s__Alistipes sp002428825	0	0	0	0	0	0	0	0	0	0	0	0	0	0	0	0	0	0	0	0	0	0	0	0	0	0	1	1	1	0	0	0	0	0	0	0	0	0	0	0	1
1345_bin.45.orig.fa	d__Bacteria;p__Bacteroidota;c__Bacteroidia;o__Bacteroidales;f__Rikenellaceae;g__Alistipes;s__Alistipes sp002428825	0	0	0	0	0	0	0	0	0	0	0	0	0	0	0	0	0	0	0	0	0	0	0	0	0	0	1	1	1	0	0	0	0	0	0	0	0	0	0	0	1
1208_bin.15.orig.fa	d__Bacteria;p__Bacteroidota;c__Bacteroidia;o__Bacteroidales;f__Muribaculaceae;g__CAG-873;s__	0	0	0	0	0	0	0	0	0	0	0	0	0	0	0	0	0	0	0	0	0	0	0	0	0	0	1	1	1	0	0	0	0	0	0	0	0	0	0	0	1
1202_bin.42.strict.fa	d__Bacteria;p__Bacteroidota;c__Bacteroidia;o__Bacteroidales;f__Muribaculaceae;g__CAG-873;s__	0	0	0	0	0	0	0	0	0	0	0	0	0	0	0	0	0	0	0	0	0	0	0	0	0	0	1	1	1	0	0	0	0	0	0	0	0	0	0	0	1
1342_bin.8.orig.fa	d__Bacteria;p__Bacteroidota;c__Bacteroidia;o__Bacteroidales;f__Muribaculaceae;g__CAG-873;s__	0	0	0	0	0	0	0	0	0	0	0	0	0	0	0	0	0	0	0	0	0	0	0	0	0	0	1	1	1	0	0	0	0	0	0	0	0	0	0	0	1
1351_bin.25.orig.fa	d__Bacteria;p__Bacteroidota;c__Bacteroidia;o__Bacteroidales;f__Rikenellaceae;g__Alistipes;s__Alistipes sp002428825	0	0	0	0	0	0	0	0	0	0	0	0	0	0	0	0	0	0	0	0	0	0	0	0	0	0	1	1	1	0	0	0	0	0	0	0	0	0	0	0	1
1357_bin.54.orig.fa	d__Bacteria;p__Bacteroidota;c__Bacteroidia;o__Bacteroidales;f__Muribaculaceae;g__CAG-485;s__CAG-485 sp002362485	0	0	0	0	0	0	0	0	0	0	0	0	0	0	0	0	0	0	0	0	0	0	0	0	0	0	1	1	1	0	0	0	0	0	0	0	0	0	0	0	1
1354_bin.18.orig.fa	d__Bacteria;p__Bacteroidota;c__Bacteroidia;o__Bacteroidales;f__Rikenellaceae;g__Alistipes;s__Alistipes sp002428825	0	0	0	0	0	0	0	0	0	0	0	0	0	0	0	0	0	0	0	0	0	0	0	0	0	0	1	1	1	0	0	0	0	0	0	0	0	0	0	0	1
1208_bin.13.strict.fa	d__Bacteria;p__Firmicutes_B;c__Dehalobacteriia;o__UBA4068;f__UBA5755;g__;s__	0	0	0	0	0	0	0	0	0	0	1	0	0	0	0	0	0	0	0	0	0	0	0	0	0	0	1	1	1	0	0	0	0	0	0	1	0	0	0	0	0
1257_bin.23.orig.fa	d__Bacteria;p__Bacteroidota;c__Bacteroidia;o__Bacteroidales;f__Muribaculaceae;g__Paramuribaculum;s__	0	0	0	0	0	0	0	0	0	0	1	0	0	0	0	0	0	0	0	0	0	0	0	0	0	0	1	1	1	0	0	0	0	0	0	0	0	0	0	0	0
1342_bin.35.orig.fa	d__Bacteria;p__Bacteroidota;c__Bacteroidia;o__Bacteroidales;f__Muribaculaceae;g__Duncaniella;s__	0	0	0	0	0	0	0	0	0	0	1	0	0	0	0	0	0	0	0	0	0	0	0	0	0	0	1	1	1	0	0	0	0	0	0	0	0	0	0	0	0
1345_bin.34.orig.fa	d__Bacteria;p__Bacteroidota;c__Bacteroidia;o__Bacteroidales;f__Muribaculaceae;g__Paramuribaculum;s__	0	0	0	0	0	0	0	0	0	0	1	0	0	0	0	0	0	0	0	0	0	0	0	0	0	0	1	1	1	0	0	0	0	0	0	0	0	0	0	0	0
1344_bin.15.orig.fa	d__Bacteria;p__Bacteroidota;c__Bacteroidia;o__Bacteroidales;f__Muribaculaceae;g__Paramuribaculum;s__	0	0	0	0	0	0	0	0	0	0	1	0	0	0	0	0	0	0	0	0	0	0	0	0	0	0	1	1	1	0	0	0	0	0	0	0	0	0	0	0	0
1342_bin.61.orig.fa	d__Bacteria;p__Bacteroidota;c__Bacteroidia;o__Bacteroidales;f__Muribaculaceae;g__CAG-873;s__	0	0	0	0	0	0	0	0	0	0	1	0	0	0	0	0	0	0	0	0	0	0	0	0	0	0	1	1	1	0	0	0	0	0	0	0	0	0	0	0	0
1342_bin.14.orig.fa	d__Bacteria;p__Bacteroidota;c__Bacteroidia;o__Bacteroidales;f__Muribaculaceae;g__Paramuribaculum;s__	0	0	0	0	0	0	0	0	0	0	1	0	0	0	0	0	0	0	0	0	0	0	0	0	0	0	1	1	1	0	0	0	0	0	0	0	0	0	0	0	0
1340_bin.11.orig.fa	d__Bacteria;p__Bacteroidota;c__Bacteroidia;o__Bacteroidales;f__Muribaculaceae;g__Paramuribaculum;s__	0	0	0	0	0	0	0	0	0	0	1	0	0	0	0	0	0	0	0	0	0	0	0	0	0	0	1	1	1	0	0	0	0	0	0	0	0	0	0	0	0
1350_bin.40.orig.fa	d__Bacteria;p__Bacteroidota;c__Bacteroidia;o__Bacteroidales;f__Muribaculaceae;g__Duncaniella;s__	0	0	0	0	0	0	0	0	0	0	1	0	0	0	0	0	0	0	0	0	0	0	0	0	0	0	1	1	1	0	0	0	0	0	0	0	0	0	0	0	0
1350_bin.37.orig.fa	d__Bacteria;p__Bacteroidota;c__Bacteroidia;o__Bacteroidales;f__Muribaculaceae;g__Paramuribaculum;s__	0	0	0	0	0	0	0	0	0	0	1	0	0	0	0	0	0	0	0	0	0	0	0	0	0	0	1	1	1	0	0	0	0	0	0	0	0	0	0	0	0
1344_bin.44.orig.fa	d__Bacteria;p__Bacteroidota;c__Bacteroidia;o__Bacteroidales;f__Muribaculaceae;g__Duncaniella;s__	0	0	0	0	0	0	0	0	0	0	1	0	0	0	0	0	0	0	0	0	0	0	0	0	0	0	1	1	1	0	0	0	0	0	0	0	0	0	0	0	0
1354_bin.38.orig.fa	d__Bacteria;p__Bacteroidota;c__Bacteroidia;o__Bacteroidales;f__Muribaculaceae;g__Duncaniella;s__	0	0	0	0	0	0	0	0	0	0	1	0	0	0	0	0	0	0	0	0	0	0	0	0	0	0	1	1	1	0	0	0	0	0	0	0	0	0	0	0	0
1345_bin.44.orig.fa	d__Bacteria;p__Bacteroidota;c__Bacteroidia;o__Bacteroidales;f__Muribaculaceae;g__Duncaniella;s__	0	0	0	0	0	0	0	0	0	0	1	0	0	0	0	0	0	0	0	0	0	0	0	0	0	0	1	1	1	0	0	0	0	0	0	0	0	0	0	0	0
1357_bin.34.orig.fa	d__Bacteria;p__Bacteroidota;c__Bacteroidia;o__Bacteroidales;f__Muribaculaceae;g__Paramuribaculum;s__	0	0	0	0	0	0	0	0	0	0	1	0	0	0	0	0	0	0	0	0	0	0	0	0	0	0	1	1	1	0	0	0	0	0	0	0	0	0	0	0	0
1354_bin.2.orig.fa	d__Bacteria;p__Bacteroidota;c__Bacteroidia;o__Bacteroidales;f__Muribaculaceae;g__Paramuribaculum;s__	0	0	0	0	0	0	0	0	0	0	1	0	0	0	0	0	0	0	0	0	0	0	0	0	0	0	1	1	1	0	0	0	0	0	0	0	0	0	0	0	0
1340_bin.52.orig.fa	d__Bacteria;p__Bacteroidota;c__Bacteroidia;o__Bacteroidales;f__Muribaculaceae;g__Duncaniella;s__	0	0	0	0	0	0	0	0	0	0	1	0	0	0	0	0	0	0	0	0	0	0	0	0	0	0	1	1	1	0	0	0	0	0	0	0	0	0	0	0	0
1208_bin.46.orig.fa	d__Bacteria;p__Bacteroidota;c__Bacteroidia;o__Bacteroidales;f__Muribaculaceae;g__Duncaniella;s__	0	0	0	0	0	0	0	0	0	0	1	0	0	0	0	0	0	0	0	0	0	0	0	0	0	0	1	1	1	0	0	0	0	0	0	0	0	0	0	0	0
1208_bin.41.orig.fa	d__Bacteria;p__Bacteroidota;c__Bacteroidia;o__Bacteroidales;f__Muribaculaceae;g__K10;s__	0	0	0	0	0	0	0	0	0	0	1	0	0	0	0	0	0	0	0	0	0	0	0	0	0	0	1	1	1	0	0	0	0	0	0	0	0	0	0	0	0
1346_bin.33.orig.fa	d__Bacteria;p__Bacteroidota;c__Bacteroidia;o__Bacteroidales;f__Muribaculaceae;g__Paramuribaculum;s__	0	0	0	0	0	0	0	0	0	0	1	0	0	0	0	0	0	0	0	0	0	0	0	0	0	0	1	1	1	0	0	0	0	0	0	0	0	0	0	0	0
1202_bin.46.orig.fa	d__Bacteria;p__Bacteroidota;c__Bacteroidia;o__Bacteroidales;f__Muribaculaceae;g__Duncaniella;s__	0	0	0	0	0	0	0	0	0	0	1	0	0	0	0	0	0	0	0	0	0	0	0	0	0	0	1	1	1	0	0	0	0	0	0	0	0	0	0	0	0
1340_bin.42.orig.fa	d__Bacteria;p__Bacteroidota;c__Bacteroidia;o__Bacteroidales;f__Muribaculaceae;g__Muribaculum;s__Muribaculum intestinale	0	0	0	0	0	0	0	0	0	0	1	0	0	0	0	0	0	0	0	0	0	0	0	0	0	0	1	1	1	0	0	0	0	0	0	0	0	0	0	0	0
1350_bin.39.orig.fa	d__Bacteria;p__Bacteroidota;c__Bacteroidia;o__Bacteroidales;f__Muribaculaceae;g__UBA7173;s__UBA7173 sp001689485	0	0	0	0	0	0	0	0	0	0	0	0	0	0	0	0	0	0	0	0	0	0	0	0	0	0	1	1	1	0	0	0	0	0	0	0	0	0	0	0	0
1354_bin.33.orig.fa	d__Bacteria;p__Bacteroidota;c__Bacteroidia;o__Bacteroidales;f__Muribaculaceae;g__CAG-485;s__CAG-485 sp002362485	0	0	0	0	0	0	0	0	0	0	0	0	0	0	0	0	0	0	0	0	0	0	0	0	0	0	1	1	1	0	0	0	0	0	0	0	0	0	0	0	0
1257_bin.58.orig.fa	d__Bacteria;p__Bacteroidota;c__Bacteroidia;o__Bacteroidales;f__Muribaculaceae;g__UBA7173;s__UBA7173 sp001689485	0	0	0	0	0	0	0	0	0	0	0	0	0	0	0	0	0	0	0	0	0	0	0	0	0	0	1	1	1	0	0	0	0	0	0	0	0	0	0	0	0
1350_bin.18.orig.fa	d__Bacteria;p__Bacteroidota;c__Bacteroidia;o__Bacteroidales;f__Muribaculaceae;g__CAG-873;s__	0	0	0	0	0	0	0	0	0	0	0	0	0	0	0	0	0	0	0	0	0	0	0	0	0	0	1	1	1	0	0	0	0	0	0	0	0	0	0	0	0
1357_bin.25.strict.fa	d__Bacteria;p__Bacteroidota;c__Bacteroidia;o__Bacteroidales;f__Muribaculaceae;g__UBA7173;s__UBA7173 sp001689485	0	0	0	0	0	0	0	0	0	0	0	0	0	0	0	0	0	0	0	0	0	0	0	0	0	0	1	1	1	0	0	0	0	0	0	0	0	0	0	0	0
1350_bin.11.orig.fa	d__Bacteria;p__Bacteroidota;c__Bacteroidia;o__Bacteroidales;f__Muribaculaceae;g__UBA7173;s__UBA7173 sp001689685	0	0	0	0	0	0	0	0	0	0	0	0	0	0	0	0	0	0	0	0	0	0	0	0	0	0	1	1	1	0	0	0	0	0	0	0	0	0	0	0	0
1340_bin.30.orig.fa	d__Bacteria;p__Bacteroidota;c__Bacteroidia;o__Bacteroidales;f__Muribaculaceae;g__CAG-873;s__	0	0	0	0	0	0	0	0	0	0	0	0	0	0	0	0	0	0	0	0	0	0	0	0	0	0	1	1	1	0	0	0	0	0	0	0	0	0	0	0	0
1345_bin.23.orig.fa	d__Bacteria;p__Bacteroidota;c__Bacteroidia;o__Bacteroidales;f__Muribaculaceae;g__UBA7173;s__UBA7173 sp001689485	0	0	0	0	0	0	0	0	0	0	0	0	0	0	0	0	0	0	0	0	0	0	0	0	0	0	1	1	1	0	0	0	0	0	0	0	0	0	0	0	0
1340_bin.55.orig.fa	d__Bacteria;p__Bacteroidota;c__Bacteroidia;o__Bacteroidales;f__Muribaculaceae;g__UBA7173;s__UBA7173 sp001689485	0	0	0	0	0	0	0	0	0	0	0	0	0	0	0	0	0	0	0	0	0	0	0	0	0	0	1	1	1	0	0	0	0	0	0	0	0	0	0	0	0
1208_bin.47.orig.fa	d__Bacteria;p__Bacteroidota;c__Bacteroidia;o__Bacteroidales;f__Muribaculaceae;g__UBA7173;s__UBA7173 sp001689485	0	0	0	0	0	0	0	0	0	0	0	0	0	0	0	0	0	0	0	0	0	0	0	0	0	0	1	1	1	0	0	0	0	0	0	0	0	0	0	0	0
1342_bin.49.orig.fa	d__Bacteria;p__Bacteroidota;c__Bacteroidia;o__Bacteroidales;f__Muribaculaceae;g__UBA7173;s__UBA7173 sp001689685	0	0	0	0	0	0	0	0	0	0	0	0	0	0	0	0	0	0	0	0	0	0	0	0	0	0	1	1	1	0	0	0	0	0	0	0	0	0	0	0	0
1357_bin.41.orig.fa	d__Bacteria;p__Bacteroidota;c__Bacteroidia;o__Bacteroidales;f__Muribaculaceae;g__Duncaniella;s__	0	0	0	0	0	0	0	0	0	0	0	0	0	0	0	0	0	0	0	0	0	0	0	0	0	0	1	1	1	0	0	0	0	0	0	0	0	0	0	0	0
1344_bin.31.orig.fa	d__Bacteria;p__Bacteroidota;c__Bacteroidia;o__Bacteroidales;f__Muribaculaceae;g__UBA7173;s__UBA7173 sp001689485	0	0	0	0	0	0	0	0	0	0	0	0	0	0	0	0	0	0	0	0	0	0	0	0	0	0	1	1	1	0	0	0	0	0	0	0	0	0	0	0	0
1351_bin.23.orig.fa	d__Bacteria;p__Bacteroidota;c__Bacteroidia;o__Bacteroidales;f__Muribaculaceae;g__UBA7173;s__UBA7173 sp001689485	0	0	0	0	0	0	0	0	0	0	0	0	0	0	0	0	0	0	0	0	0	0	0	0	0	0	1	1	1	0	0	0	0	0	0	0	0	0	0	0	0
1342_bin.46.orig.fa	d__Bacteria;p__Bacteroidota;c__Bacteroidia;o__Bacteroidales;f__Muribaculaceae;g__UBA7173;s__UBA7173 sp001689485	0	0	0	0	0	0	0	0	0	0	0	0	0	0	0	0	0	0	0	0	0	0	0	0	0	0	1	1	1	0	0	0	0	0	0	0	0	0	0	0	0
1346_bin.29.orig.fa	d__Bacteria;p__Bacteroidota;c__Bacteroidia;o__Bacteroidales;f__Muribaculaceae;g__UBA7173;s__UBA7173 sp001689485	0	0	0	0	0	0	0	0	0	0	0	0	0	0	0	0	0	0	0	0	0	0	0	0	0	0	1	1	1	0	0	0	0	0	0	0	0	0	0	0	0
1351_bin.19.orig.fa	d__Bacteria;p__Proteobacteria;c__Gammaproteobacteria;o__Burkholderiales;f__Burkholderiaceae;g__Parasutterella;s__Parasutterella excrementihominis	1	1	1	1	1	1	0	0	1	0	1	1	0	0	0	0	0	0	0	1	1	0	1	1	1	0	0	1	0	1	0	0	0	0	0	0	0	0	0	0	1
1257_bin.34.permissive.fa	d__Bacteria;p__Proteobacteria;c__Gammaproteobacteria;o__Burkholderiales;f__Burkholderiaceae;g__Parasutterella;s__Parasutterella excrementihominis	1	1	1	1	1	1	0	0	1	0	1	1	0	0	0	0	0	0	0	1	1	0	1	1	1	0	0	1	0	1	0	0	0	0	0	0	0	0	0	0	1
1208_bin.40.permissive.fa	d__Bacteria;p__Proteobacteria;c__Gammaproteobacteria;o__Burkholderiales;f__Burkholderiaceae;g__Parasutterella;s__Parasutterella excrementihominis	1	1	1	1	1	0	0	0	1	0	1	0	0	0	0	0	0	0	0	1	1	0	1	1	1	0	0	1	0	1	0	0	0	0	0	0	0	0	0	0	1
1345_bin.37.permissive.fa	d__Bacteria;p__Proteobacteria;c__Gammaproteobacteria;o__Burkholderiales;f__Burkholderiaceae;g__Parasutterella;s__Parasutterella excrementihominis	1	1	1	1	1	1	0	0	1	0	1	1	0	0	0	0	0	0	0	1	1	0	1	0	1	0	0	1	0	1	0	0	0	0	0	0	0	0	0	0	1
1350_bin.35.orig.fa	d__Bacteria;p__Proteobacteria;c__Gammaproteobacteria;o__Burkholderiales;f__Burkholderiaceae;g__Parasutterella;s__Parasutterella excrementihominis	1	1	0	1	1	0	0	0	1	0	1	0	0	0	0	0	0	0	0	1	1	0	1	0	0	0	0	0	0	0	0	0	0	0	0	0	0	0	0	0	0
1340_bin.40.orig.fa	d__Bacteria;p__Firmicutes_A;c__Clostridia;o__Oscillospirales;f__Oscillospiraceae;g__Oscillibacter;s__	0	0	0	0	0	0	0	0	0	0	1	0	0	0	0	0	0	0	0	1	0	0	0	0	0	0	0	0	0	0	0	0	0	0	0	0	1	0	0	0	0
1345_bin.10.orig.fa	d__Bacteria;p__Firmicutes_A;c__Clostridia;o__Oscillospirales;f__Oscillospiraceae;g__UBA9475;s__	0	0	0	0	0	0	0	0	0	0	1	0	0	0	0	0	0	0	0	1	0	0	0	0	0	0	0	0	0	0	0	0	0	0	1	1	0	0	0	0	0
1202_bin.38.orig.fa	d__Bacteria;p__Firmicutes_A;c__Clostridia;o__Oscillospirales;f__Oscillospiraceae;g__UBA9475;s__	0	0	0	0	0	0	0	0	0	0	1	0	0	0	0	0	0	0	0	1	0	0	0	0	0	0	0	0	0	0	0	0	0	0	1	1	0	0	0	0	0
1257_bin.27.strict.fa	d__Bacteria;p__Firmicutes_A;c__Clostridia;o__Lachnospirales;f__Lachnospiraceae;g__;s__	0	0	0	0	0	0	0	0	0	0	1	0	0	0	0	0	0	0	0	1	0	0	0	0	0	0	0	0	0	0	0	0	0	0	1	1	0	0	0	0	0
1345_bin.17.orig.fa	d__Bacteria;p__Firmicutes_A;c__Clostridia;o__Lachnospirales;f__Lachnospiraceae;g__;s__	0	0	0	0	0	0	0	0	0	0	1	0	0	0	0	0	0	0	0	1	0	0	0	0	0	0	0	0	0	0	0	0	0	0	1	1	0	0	0	0	0
1340_bin.19.orig.fa	d__Bacteria;p__Firmicutes_A;c__Clostridia;o__Lachnospirales;f__Lachnospiraceae;g__;s__	0	0	0	0	0	0	0	0	0	0	1	0	0	0	0	0	0	0	0	1	0	0	0	0	0	0	0	0	0	0	0	0	0	0	0	0	0	0	0	0	0
1346_bin.24.orig.fa	d__Bacteria;p__Bacteroidota;c__Bacteroidia;o__Bacteroidales;f__Muribaculaceae;g__Duncaniella;s__	0	0	0	0	0	0	0	0	0	0	1	0	0	0	0	0	0	0	0	0	0	0	0	0	0	0	0	1	1	0	0	0	0	0	0	0	0	0	0	0	1
1340_bin.4.orig.fa	d__Bacteria;p__Bacteroidota;c__Bacteroidia;o__Bacteroidales;f__Muribaculaceae;g__Duncaniella;s__	0	0	0	0	0	0	0	0	0	0	1	0	0	0	0	0	0	0	0	0	0	0	0	0	0	0	0	1	1	0	0	0	0	0	0	0	0	0	0	0	1
1345_bin.2.orig.fa	d__Bacteria;p__Bacteroidota;c__Bacteroidia;o__Bacteroidales;f__Muribaculaceae;g__CAG-873;s__	0	0	0	0	0	0	0	0	0	0	0	0	0	0	0	0	0	0	0	0	0	0	0	0	0	0	0	1	1	0	0	0	0	0	0	0	0	0	0	0	1
1257_bin.61.strict.fa	d__Bacteria;p__Firmicutes_B;c__Dehalobacteriia;o__UBA4068;f__UBA5755;g__;s__	0	0	0	0	0	0	0	0	0	0	1	0	0	0	0	0	0	0	0	0	0	0	0	0	0	0	0	1	1	0	0	0	0	0	1	1	0	0	0	0	0
1344_bin.40.orig.fa	d__Bacteria;p__Bacteroidota;c__Bacteroidia;o__Bacteroidales;f__Muribaculaceae;g__Duncaniella;s__	0	0	0	0	0	0	0	0	0	0	1	0	0	0	0	0	0	0	0	0	0	0	0	0	0	0	0	0	1	0	0	0	0	0	0	0	0	0	0	0	0
1346_bin.3.orig.fa	d__Bacteria;p__Actinobacteriota;c__Coriobacteriia;o__Coriobacteriales;f__Eggerthellaceae;g__Adlercreutzia;s__	0	0	1	1	0	0	0	0	0	0	1	0	0	0	0	0	0	0	0	0	0	0	1	0	0	0	0	1	0	0	0	0	0	0	1	0	0	0	0	0	0
1342_bin.62.strict.fa	d__Bacteria;p__Firmicutes_A;c__Clostridia;o__Lachnospirales;f__Lachnospiraceae;g__UBA9502;s__	0	0	0	0	0	0	0	0	0	0	1	0	0	0	0	0	0	0	0	0	0	0	1	0	0	0	0	0	0	0	0	0	0	0	0	0	1	0	0	0	0
1346_bin.32.orig.fa	d__Bacteria;p__Firmicutes;c__Bacilli;o__Lactobacillales;f__Lactobacillaceae;g__Lactobacillus;s__Lactobacillus johnsonii	0	0	0	0	0	0	0	0	0	0	0	0	0	0	0	0	0	0	0	0	0	0	1	0	0	0	0	0	0	0	0	0	0	0	0	0	1	0	0	0	0
1345_bin.46.orig.fa	d__Bacteria;p__Firmicutes;c__Bacilli;o__Lactobacillales;f__Lactobacillaceae;g__Lactobacillus;s__Lactobacillus johnsonii	0	0	0	0	0	0	0	0	0	0	0	0	0	0	0	0	0	0	0	0	0	0	1	0	0	0	0	0	0	0	0	0	0	0	0	0	1	0	0	0	0
1257_bin.31.orig.fa	d__Bacteria;p__Firmicutes;c__Bacilli;o__Lactobacillales;f__Lactobacillaceae;g__Lactobacillus;s__Lactobacillus johnsonii	0	0	0	0	0	0	0	0	0	0	0	0	0	0	0	0	0	0	0	0	0	0	1	0	0	0	0	0	0	0	0	0	0	0	0	0	1	0	0	0	0
1208_bin.1.permissive.fa	d__Bacteria;p__Firmicutes;c__Bacilli;o__Lactobacillales;f__Lactobacillaceae;g__Lactobacillus;s__Lactobacillus johnsonii	0	0	0	0	0	0	0	0	0	0	0	0	0	0	0	0	0	0	0	0	0	0	1	0	0	0	0	0	0	0	0	0	0	0	0	0	1	0	0	0	0
1342_bin.56.strict.fa	d__Bacteria;p__Firmicutes;c__Bacilli;o__Lactobacillales;f__Lactobacillaceae;g__Lactobacillus;s__Lactobacillus johnsonii	0	0	0	0	0	0	0	0	0	0	0	0	0	0	0	0	0	0	0	0	0	0	1	0	0	0	0	0	0	0	0	0	0	0	0	0	1	0	0	0	0
1350_bin.38.permissive.fa	d__Bacteria;p__Firmicutes;c__Bacilli;o__Lactobacillales;f__Lactobacillaceae;g__Lactobacillus;s__Lactobacillus johnsonii	0	0	0	0	0	0	0	0	0	0	0	0	0	0	0	0	0	0	0	0	0	0	1	0	0	0	0	0	0	0	0	0	0	0	0	0	1	0	0	0	0
1357_bin.51.strict.fa	d__Bacteria;p__Firmicutes;c__Bacilli;o__Lactobacillales;f__Lactobacillaceae;g__Lactobacillus;s__Lactobacillus johnsonii	0	0	0	0	0	0	0	0	0	0	0	0	0	0	0	0	0	0	0	0	0	0	1	0	0	0	0	0	0	0	0	0	0	0	0	0	1	0	0	0	0
1202_bin.47.permissive.fa	d__Bacteria;p__Firmicutes;c__Bacilli;o__Lactobacillales;f__Lactobacillaceae;g__Lactobacillus;s__Lactobacillus johnsonii	0	0	0	0	0	0	0	0	0	0	0	0	0	0	0	0	0	0	0	0	0	0	1	0	0	0	0	0	0	0	0	0	0	0	0	0	1	0	0	0	0
1340_bin.43.orig.fa	d__Bacteria;p__Firmicutes_A;c__Clostridia;o__Lachnospirales;f__Lachnospiraceae;g__Hungatella_A;s__	0	0	0	0	0	0	0	0	0	0	1	0	0	0	0	0	0	0	0	0	0	0	1	0	0	0	0	0	0	0	0	0	0	0	1	1	0	0	0	0	0
1344_bin.37.orig.fa	d__Bacteria;p__Firmicutes_A;c__Clostridia;o__Lachnospirales;f__Lachnospiraceae;g__UBA9502;s__	0	0	0	0	0	0	0	0	0	0	1	0	0	0	0	0	0	0	0	0	0	0	1	0	0	0	0	0	0	0	0	0	0	0	1	1	0	0	0	0	0
1342_bin.29.orig.fa	d__Bacteria;p__Firmicutes_A;c__Clostridia;o__Lachnospirales;f__Lachnospiraceae;g__Hungatella_A;s__	0	0	0	0	0	0	0	0	0	0	1	0	0	0	0	0	0	0	0	0	0	0	1	0	0	0	0	0	0	0	0	0	0	0	1	1	0	0	0	0	0
1340_bin.25.orig.fa	d__Bacteria;p__Firmicutes_A;c__Clostridia;o__Lachnospirales;f__Lachnospiraceae;g__Faecalicatena;s__	0	0	0	0	0	0	0	0	0	0	1	0	0	0	0	0	0	0	0	0	0	0	1	0	0	0	0	0	0	0	0	0	0	0	1	1	0	0	0	0	0
1342_bin.39.orig.fa	d__Bacteria;p__Firmicutes_A;c__Clostridia;o__Lachnospirales;f__Lachnospiraceae;g__Hungatella_A;s__Hungatella_A sp002358555	0	0	0	0	0	0	0	0	0	0	1	0	0	0	0	0	0	0	0	0	0	0	1	0	0	0	0	0	0	0	0	0	0	0	1	1	0	0	0	0	0
1350_bin.5.orig.fa	d__Bacteria;p__Firmicutes_A;c__Clostridia;o__Lachnospirales;f__Lachnospiraceae;g__Hungatella_A;s__Hungatella_A sp002358555	0	0	0	0	0	0	0	0	0	0	1	0	0	0	0	0	0	0	0	0	0	0	1	0	0	0	0	0	0	0	0	0	0	0	1	1	0	0	0	0	0
1351_bin.26.orig.fa	d__Bacteria;p__Firmicutes_A;c__Clostridia;o__Oscillospirales;f__Oscillospiraceae;g__Marseille-P3106;s__	0	0	0	0	0	0	0	0	0	0	1	0	0	0	0	0	0	0	0	0	0	0	1	0	0	0	0	0	0	0	0	0	0	0	1	1	0	0	0	0	0
1340_bin.38.orig.fa	d__Bacteria;p__Firmicutes_A;c__Clostridia;o__Lachnospirales;f__Lachnospiraceae;g__Hungatella_A;s__Hungatella_A sp002358555	0	0	0	0	0	0	0	0	0	0	1	0	0	0	0	0	0	0	0	0	0	0	1	0	0	0	0	0	0	0	0	0	0	0	1	1	0	0	0	0	0
1345_bin.1.strict.fa	d__Bacteria;p__Firmicutes_A;c__Clostridia;o__Lachnospirales;f__Lachnospiraceae;g__Clostridium_Q;s__	0	0	0	0	0	0	0	0	0	0	1	0	0	0	0	0	0	0	0	0	0	0	1	0	0	0	0	0	0	0	0	0	0	0	1	1	0	0	0	0	0
1350_bin.1.strict.fa	d__Bacteria;p__Firmicutes_A;c__Clostridia;o__Lachnospirales;f__Lachnospiraceae;g__UBA9502;s__	0	0	0	0	0	0	0	0	0	0	1	0	0	0	0	0	0	0	0	0	0	0	1	0	0	0	0	0	0	0	0	0	0	0	1	1	0	0	0	0	0
1202_bin.32.orig.fa	d__Bacteria;p__Firmicutes_A;c__Clostridia;o__Lachnospirales;f__Lachnospiraceae;g__Hungatella_A;s__	0	0	0	0	0	0	0	0	0	0	1	0	0	0	0	0	0	0	0	0	0	0	1	0	0	0	0	0	0	0	0	0	0	0	1	1	0	0	0	0	0
1354_bin.16.strict.fa	d__Bacteria;p__Firmicutes_A;c__Clostridia;o__Lachnospirales;f__Lachnospiraceae;g__Hungatella_A;s__	0	0	0	0	0	0	0	0	0	0	1	0	0	0	0	0	0	0	0	0	0	0	1	0	0	0	0	0	0	0	0	0	0	0	1	1	0	0	0	0	0
1202_bin.20.orig.fa	d__Bacteria;p__Firmicutes_A;c__Clostridia;o__Lachnospirales;f__Lachnospiraceae;g__Hungatella_A;s__Hungatella_A sp002358555	0	0	0	0	0	0	0	0	0	0	1	0	0	0	0	0	0	0	0	0	0	0	1	0	0	0	0	0	0	0	0	0	0	0	1	1	0	0	0	0	0
1354_bin.12.strict.fa	d__Bacteria;p__Firmicutes_A;c__Clostridia;o__Lachnospirales;f__Lachnospiraceae;g__UBA9502;s__	0	0	0	0	0	0	0	0	0	0	1	0	0	0	0	0	0	0	0	0	0	0	1	0	0	0	0	0	0	0	0	0	0	0	1	1	0	0	0	0	0
1345_bin.18.strict.fa	d__Bacteria;p__Firmicutes_A;c__Clostridia;o__Lachnospirales;f__Lachnospiraceae;g__Hungatella_A;s__Hungatella_A sp002358555	0	0	0	0	0	0	0	0	0	0	1	0	0	0	0	0	0	0	0	0	0	0	1	0	0	0	0	0	0	0	0	0	0	0	1	1	0	0	0	0	0
1342_bin.42.strict.fa	d__Bacteria;p__Firmicutes_A;c__Clostridia;o__Lachnospirales;f__Lachnospiraceae;g__;s__	0	0	0	0	0	0	0	0	0	0	1	0	0	0	0	0	0	0	0	0	0	0	1	0	0	0	0	0	0	0	0	0	0	0	1	1	0	0	0	0	0
1340_bin.26.orig.fa	d__Bacteria;p__Firmicutes_A;c__Clostridia;o__Lachnospirales;f__Lachnospiraceae;g__UBA9502;s__	0	0	0	0	0	0	0	0	0	0	1	0	0	0	0	0	0	0	0	0	0	0	1	0	0	0	0	0	0	0	0	0	0	0	1	1	0	0	0	0	0
1346_bin.10.strict.fa	d__Bacteria;p__Firmicutes_A;c__Clostridia;o__Lachnospirales;f__Lachnospiraceae;g__UBA9502;s__	0	0	0	0	0	0	0	0	0	0	1	0	0	0	0	0	0	0	0	0	0	0	1	0	0	0	0	0	0	0	0	0	0	0	1	1	0	0	0	0	0
1344_bin.11.strict.fa	d__Bacteria;p__Firmicutes_A;c__Clostridia;o__Lachnospirales;f__Lachnospiraceae;g__Hungatella_A;s__	0	0	0	0	0	0	0	0	0	0	1	0	0	0	0	0	0	0	0	0	0	0	1	0	0	0	0	0	0	0	0	0	0	0	1	1	0	0	0	0	0
1342_bin.15.orig.fa	d__Bacteria;p__Firmicutes_A;c__Clostridia;o__Lachnospirales;f__Lachnospiraceae;g__Eubacterium_J;s__	0	0	0	0	0	0	0	0	0	0	1	0	0	0	0	0	0	0	0	0	0	0	1	0	0	0	0	0	0	0	0	0	0	0	1	1	0	0	0	0	0
1354_bin.15.permissive.fa	d__Bacteria;p__Firmicutes_A;c__Clostridia;o__Lachnospirales;f__Lachnospiraceae;g__UBA9502;s__	0	0	0	0	0	0	0	0	0	0	1	0	0	0	0	0	0	0	0	0	0	0	1	0	0	0	0	0	0	0	0	0	0	0	1	1	0	0	0	0	0
1342_bin.28.orig.fa	d__Bacteria;p__Firmicutes_A;c__Clostridia;o__Lachnospirales;f__Lachnospiraceae;g__;s__	0	0	0	0	0	0	0	0	0	0	1	0	0	0	0	0	0	0	0	0	0	0	1	0	0	0	0	0	0	0	0	0	0	0	1	1	0	0	0	0	0
1208_bin.19.strict.fa	d__Bacteria;p__Firmicutes_A;c__Clostridia;o__Lachnospirales;f__Lachnospiraceae;g__Hungatella_A;s__	0	0	0	0	0	0	0	0	0	0	1	0	0	0	0	0	0	0	0	0	0	0	1	0	0	0	0	0	0	0	0	0	0	0	1	1	0	0	0	0	0
1357_bin.29.strict.fa	d__Bacteria;p__Firmicutes_A;c__Clostridia;o__Lachnospirales;f__Lachnospiraceae;g__Faecalicatena;s__	0	0	0	0	0	0	0	0	0	0	1	0	0	0	0	0	0	0	0	0	0	0	1	0	0	0	0	0	0	0	0	0	0	0	1	1	0	0	0	0	0
1354_bin.27.orig.fa	d__Bacteria;p__Firmicutes_A;c__Clostridia;o__Lachnospirales;f__Lachnospiraceae;g__Hungatella_A;s__Hungatella_A sp002358555	0	0	0	0	0	0	0	0	0	0	1	0	0	0	0	0	0	0	0	0	0	0	1	0	0	0	0	0	0	0	0	0	0	0	1	1	0	0	0	0	0
1342_bin.41.orig.fa	d__Bacteria;p__Firmicutes_A;c__Clostridia;o__Lachnospirales;f__Lachnospiraceae;g__UBA9502;s__	0	0	0	0	0	0	0	0	0	0	1	0	0	0	0	0	0	0	0	0	0	0	1	0	0	0	0	0	0	0	0	0	0	0	1	0	0	0	0	0	0
1202_bin.36.orig.fa	d__Bacteria;p__Firmicutes_A;c__Clostridia;o__Lachnospirales;f__Lachnospiraceae;g__Eubacterium_J;s__	0	0	0	0	0	0	0	0	0	0	1	0	0	0	0	0	0	0	0	0	0	0	1	0	0	0	0	0	0	0	0	0	0	0	0	0	0	0	0	0	0
1344_bin.3.strict.fa	d__Bacteria;p__Firmicutes_A;c__Clostridia;o__Lachnospirales;f__Lachnospiraceae;g__Faecalicatena;s__	0	0	0	0	0	0	0	0	0	0	1	0	0	0	0	0	0	0	0	0	0	0	1	0	0	0	0	0	0	0	0	0	0	0	0	0	0	0	0	0	0
1357_bin.17.orig.fa	d__Bacteria;p__Firmicutes_A;c__Clostridia;o__Lachnospirales;f__Lachnospiraceae;g__Hungatella_A;s__	0	0	0	0	0	0	0	0	0	0	1	0	0	0	0	0	0	0	0	0	0	0	1	0	0	0	0	0	0	0	0	0	0	0	0	0	0	0	0	0	0
1202_bin.24.orig.fa	d__Bacteria;p__Firmicutes_A;c__Clostridia;o__Lachnospirales;f__Lachnospiraceae;g__14-2;s__	0	0	0	0	0	0	0	0	0	0	1	0	0	0	0	0	0	0	0	0	0	0	1	0	0	0	0	0	0	0	0	0	0	0	0	0	0	0	0	0	0
1344_bin.14.orig.fa	d__Bacteria;p__Firmicutes;c__Bacilli;o__Lactobacillales;f__Lactobacillaceae;g__Lactobacillus;s__Lactobacillus johnsonii	0	0	0	0	0	0	0	0	0	0	0	0	0	0	0	0	0	0	0	0	0	0	1	0	0	0	0	0	0	0	0	0	0	0	0	0	0	0	0	0	0
1208_bin.34.orig.fa	d__Bacteria;p__Actinobacteriota;c__Coriobacteriia;o__Coriobacteriales;f__Eggerthellaceae;g__;s__	1	0	0	0	0	0	0	0	0	0	1	0	0	0	0	0	0	0	0	0	0	0	0	0	0	0	0	0	0	0	0	0	0	0	1	0	0	0	0	0	0
1342_bin.16.strict.fa	d__Bacteria;p__Actinobacteriota;c__Coriobacteriia;o__Coriobacteriales;f__Eggerthellaceae;g__;s__	1	0	0	0	0	0	0	0	0	0	1	0	0	0	0	0	0	0	0	0	0	0	0	0	0	0	0	0	0	0	0	0	0	0	1	0	0	0	0	0	0
1340_bin.34.orig.fa	d__Bacteria;p__Bacteroidota;c__Bacteroidia;o__Bacteroidales;f__Muribaculaceae;g__Duncaniella;s__Duncaniella sp001689575	0	0	0	0	0	0	0	0	0	0	0	0	0	0	0	0	0	0	0	0	0	0	0	0	0	0	0	0	0	0	0	0	0	0	0	0	0	0	0	0	1
1342_bin.25.orig.fa	d__Bacteria;p__Bacteroidota;c__Bacteroidia;o__Bacteroidales;f__Muribaculaceae;g__Duncaniella;s__Duncaniella sp001689575	0	0	0	0	0	0	0	0	0	0	0	0	0	0	0	0	0	0	0	0	0	0	0	0	0	0	0	0	0	0	0	0	0	0	0	0	0	0	0	0	1
1208_bin.16.orig.fa	d__Bacteria;p__Bacteroidota;c__Bacteroidia;o__Bacteroidales;f__Muribaculaceae;g__Duncaniella;s__Duncaniella sp001689575	0	0	0	0	0	0	0	0	0	0	0	0	0	0	0	0	0	0	0	0	0	0	0	0	0	0	0	0	0	0	0	0	0	0	0	0	0	0	0	0	1
1346_bin.8.orig.fa	d__Bacteria;p__Bacteroidota;c__Bacteroidia;o__Bacteroidales;f__Muribaculaceae;g__Duncaniella;s__Duncaniella sp001689575	0	0	0	0	0	0	0	0	0	0	0	0	0	0	0	0	0	0	0	0	0	0	0	0	0	0	0	0	0	0	0	0	0	0	0	0	0	0	0	0	1
1350_bin.13.orig.fa	d__Bacteria;p__Bacteroidota;c__Bacteroidia;o__Bacteroidales;f__Muribaculaceae;g__Duncaniella;s__Duncaniella sp001689575	0	0	0	0	0	0	0	0	0	0	0	0	0	0	0	0	0	0	0	0	0	0	0	0	0	0	0	0	0	0	0	0	0	0	0	0	0	0	0	0	1
1208_bin.32.orig.fa	d__Bacteria;p__Firmicutes_A;c__Clostridia;o__Oscillospirales;f__Oscillospiraceae;g__;s__	0	0	0	0	0	0	0	0	0	0	1	0	0	0	0	0	0	0	0	0	0	0	0	0	0	0	0	0	0	0	0	0	0	0	0	0	1	0	0	0	0
1208_bin.26.orig.fa	d__Bacteria;p__Firmicutes_A;c__Clostridia;o__Lachnospirales;f__Lachnospiraceae;g__CAG-303;s__	0	0	0	0	0	0	0	0	0	0	1	0	0	0	0	0	0	0	0	0	0	0	0	0	0	0	0	0	0	0	0	0	0	0	0	0	1	0	0	0	0
1357_bin.46.orig.fa	d__Bacteria;p__Firmicutes_A;c__Clostridia;o__Oscillospirales;f__Oscillospiraceae;g__Oscillibacter;s__	0	0	0	0	0	0	0	0	0	0	1	0	0	0	0	0	0	0	0	0	0	0	0	0	0	0	0	0	0	0	0	0	0	0	0	0	1	0	0	0	0
1351_bin.11.strict.fa	d__Bacteria;p__Firmicutes_A;c__Clostridia;o__Lachnospirales;f__Lachnospiraceae;g__CAG-303;s__	0	0	0	0	0	0	0	0	0	0	1	0	0	0	0	0	0	0	0	0	0	0	0	0	0	0	0	0	0	0	0	0	0	0	0	0	1	0	0	0	0
1257_bin.39.orig.fa	d__Bacteria;p__Firmicutes_A;c__Clostridia;o__Oscillospirales;f__Ruminococcaceae;g__Angelakisella;s__	0	0	0	0	0	0	0	0	0	0	1	0	0	0	0	0	0	0	0	0	0	0	0	0	0	0	0	0	0	0	0	0	0	0	0	0	1	0	0	0	0
1357_bin.15.orig.fa	d__Bacteria;p__Firmicutes_A;c__Clostridia;o__Oscillospirales;f__Oscillospiraceae;g__;s__	0	0	0	0	0	0	0	0	0	0	1	0	0	0	0	0	0	0	0	0	0	0	0	0	0	0	0	0	0	0	0	0	0	0	0	0	1	0	0	0	0
1344_bin.22.orig.fa	d__Bacteria;p__Firmicutes_A;c__Clostridia;o__Oscillospirales;f__Acutalibacteraceae;g__Eubacterium_R;s__	0	0	0	0	0	0	0	0	0	0	1	0	0	0	0	0	0	0	0	0	0	0	0	0	0	0	0	0	0	0	0	0	0	0	0	0	1	0	0	0	0
1350_bin.2.orig.fa	d__Bacteria;p__Firmicutes_A;c__Clostridia;o__Oscillospirales;f__Acutalibacteraceae;g__Eubacterium_R;s__	0	0	0	0	0	0	0	0	0	0	1	0	0	0	0	0	0	0	0	0	0	0	0	0	0	0	0	0	0	0	0	0	0	0	0	0	1	0	0	0	0
1344_bin.52.orig.fa	d__Bacteria;p__Firmicutes_A;c__Clostridia;o__Oscillospirales;f__Oscillospiraceae;g__Oscillibacter;s__	0	0	0	0	0	0	0	0	0	0	1	0	0	0	0	0	0	0	0	0	0	0	0	0	0	0	0	0	0	0	0	0	0	0	0	0	1	0	0	0	0
1345_bin.39.orig.fa	d__Bacteria;p__Firmicutes_A;c__Clostridia;o__Lachnospirales;f__Lachnospiraceae;g__CAG-303;s__	0	0	0	0	0	0	0	0	0	0	1	0	0	0	0	0	0	0	0	0	0	0	0	0	0	0	0	0	0	0	0	0	0	0	0	0	1	0	0	0	0
1344_bin.28.orig.fa	d__Bacteria;p__Firmicutes_A;c__Clostridia;o__Oscillospirales;f__Ruminococcaceae;g__Angelakisella;s__	0	0	0	0	0	0	0	0	0	0	1	0	0	0	0	0	0	0	0	0	0	0	0	0	0	0	0	0	0	0	0	0	0	0	0	0	1	0	0	0	0
1345_bin.38.orig.fa	d__Bacteria;p__Firmicutes_A;c__Clostridia;o__Oscillospirales;f__Oscillospiraceae;g__;s__	0	0	0	0	0	0	0	0	0	0	1	0	0	0	0	0	0	0	0	0	0	0	0	0	0	0	0	0	0	0	0	0	0	0	0	0	1	0	0	0	0
1344_bin.7.orig.fa	d__Bacteria;p__Firmicutes_A;c__Clostridia;o__Oscillospirales;f__Oscillospiraceae;g__Oscillibacter;s__	0	0	0	0	0	0	0	0	0	0	1	0	0	0	0	0	0	0	0	0	0	0	0	0	0	0	0	0	0	0	0	0	0	0	0	0	1	0	0	0	0
1342_bin.55.orig.fa	d__Bacteria;p__Firmicutes_A;c__Clostridia;o__Oscillospirales;f__Oscillospiraceae;g__Oscillibacter;s__	0	0	0	0	0	0	0	0	0	0	1	0	0	0	0	0	0	0	0	0	0	0	0	0	0	0	0	0	0	0	0	0	0	0	0	0	1	0	0	0	0
1344_bin.20.strict.fa	d__Bacteria;p__Firmicutes_A;c__Clostridia;o__Lachnospirales;f__Lachnospiraceae;g__UBA9502;s__	0	0	0	0	0	0	0	0	0	0	1	0	0	0	0	0	0	0	0	0	0	0	0	0	0	0	0	0	0	0	0	0	0	0	0	0	1	0	0	0	0
1202_bin.22.orig.fa	d__Bacteria;p__Firmicutes_A;c__Clostridia;o__Lachnospirales;f__Lachnospiraceae;g__CAG-303;s__	0	0	0	0	0	0	0	0	0	0	1	0	0	0	0	0	0	0	0	0	0	0	0	0	0	0	0	0	0	0	0	0	0	0	0	0	1	0	0	0	0
1346_bin.26.orig.fa	d__Bacteria;p__Firmicutes;c__Bacilli;o__Erysipelotrichales;f__Erysipelotrichaceae;g__Faecalibaculum;s__Faecalibaculum rodentium	0	0	0	0	0	0	0	0	0	0	1	0	0	0	0	0	0	0	0	0	0	0	0	0	0	0	0	0	0	0	0	0	0	0	0	0	1	0	0	0	0
1342_bin.31.orig.fa	d__Bacteria;p__Firmicutes_A;c__Clostridia;o__Oscillospirales;f__Ruminococcaceae;g__Angelakisella;s__	0	0	0	0	0	0	0	0	0	0	1	0	0	0	0	0	0	0	0	0	0	0	0	0	0	0	0	0	0	0	0	0	0	0	0	0	1	0	0	0	0
1354_bin.11.strict.fa	d__Bacteria;p__Firmicutes;c__Bacilli;o__Erysipelotrichales;f__Erysipelotrichaceae;g__;s__	0	0	0	0	0	0	0	0	0	0	1	0	0	0	0	0	0	0	0	0	0	0	0	0	0	0	0	0	0	0	0	0	0	0	0	0	1	0	0	0	0
1202_bin.27.orig.fa	d__Bacteria;p__Firmicutes_A;c__Clostridia;o__Oscillospirales;f__Oscillospiraceae;g__Oscillibacter;s__	0	0	0	0	0	0	0	0	0	0	1	0	0	0	0	0	0	0	0	0	0	0	0	0	0	0	0	0	0	0	0	0	0	0	0	0	1	0	0	0	0
1350_bin.31.orig.fa	d__Bacteria;p__Firmicutes_A;c__Clostridia;o__Lachnospirales;f__Lachnospiraceae;g__UBA9502;s__	0	0	0	0	0	0	0	0	0	0	1	0	0	0	0	0	0	0	0	0	0	0	0	0	0	0	0	0	0	0	0	0	0	0	0	0	1	0	0	0	0
1350_bin.25.orig.fa	d__Bacteria;p__Firmicutes_A;c__Clostridia;o__Lachnospirales;f__Lachnospiraceae;g__CAG-303;s__	0	0	0	0	0	0	0	0	0	0	1	0	0	0	0	0	0	0	0	0	0	0	0	0	0	0	0	0	0	0	0	0	0	0	0	0	1	0	0	0	0
1344_bin.6.orig.fa	d__Bacteria;p__Firmicutes;c__Bacilli;o__Erysipelotrichales;f__Erysipelotrichaceae;g__;s__	0	0	0	0	0	0	0	0	0	0	1	0	0	0	0	0	0	0	0	0	0	0	0	0	0	0	0	0	0	0	0	0	0	0	0	0	1	0	0	0	0
1342_bin.34.orig.fa	d__Bacteria;p__Firmicutes_A;c__Clostridia;o__Oscillospirales;f__Oscillospiraceae;g__;s__	0	0	0	0	0	0	0	0	0	0	1	0	0	0	0	0	0	0	0	0	0	0	0	0	0	0	0	0	0	0	0	0	0	0	0	0	1	0	0	0	0
1342_bin.1.strict.fa	d__Bacteria;p__Firmicutes_A;c__Clostridia;o__Oscillospirales;f__Ruminococcaceae;g__;s__	0	0	0	0	0	0	0	0	0	0	1	0	0	0	0	0	0	0	0	0	0	0	0	0	0	0	0	0	0	0	0	0	0	0	0	0	1	0	0	0	0
1208_bin.35.orig.fa	d__Bacteria;p__Firmicutes_A;c__Clostridia;o__Lachnospirales;f__Lachnospiraceae;g__UBA9502;s__	0	0	0	0	0	0	0	0	0	0	1	0	0	0	0	0	0	0	0	0	0	0	0	0	0	0	0	0	0	0	0	0	0	0	0	0	1	0	0	0	0
1342_bin.3.orig.fa	d__Bacteria;p__Firmicutes_A;c__Clostridia;o__Lachnospirales;f__Lachnospiraceae;g__CAG-303;s__	0	0	0	0	0	0	0	0	0	0	1	0	0	0	0	0	0	0	0	0	0	0	0	0	0	0	0	0	0	0	0	0	0	0	0	0	1	0	0	0	0
1345_bin.9.orig.fa	d__Bacteria;p__Firmicutes_A;c__Clostridia;o__Oscillospirales;f__Acutalibacteraceae;g__Eubacterium_R;s__	0	0	0	0	0	0	0	0	0	0	1	0	0	0	0	0	0	0	0	0	0	0	0	0	0	0	0	0	0	0	0	0	0	0	0	0	1	0	0	0	0
1357_bin.44.orig.fa	d__Bacteria;p__Firmicutes_A;c__Clostridia;o__Lachnospirales;f__Lachnospiraceae;g__UBA9502;s__	0	0	0	0	0	0	0	0	0	0	1	0	0	0	0	0	0	0	0	0	0	0	0	0	0	0	0	0	0	0	0	0	0	0	0	0	1	0	0	0	0
1202_bin.49.strict.fa	d__Bacteria;p__Firmicutes_A;c__Clostridia;o__Oscillospirales;f__Acutalibacteraceae;g__Eubacterium_R;s__	0	0	0	0	0	0	0	0	0	0	1	0	0	0	0	0	0	0	0	0	0	0	0	0	0	0	0	0	0	0	0	0	0	0	0	0	1	0	0	0	0
1208_bin.17.orig.fa	d__Bacteria;p__Firmicutes;c__Bacilli;o__Erysipelotrichales;f__Erysipelotrichaceae;g__Faecalibaculum;s__Faecalibaculum rodentium	0	0	0	0	0	0	0	0	0	0	1	0	0	0	0	0	0	0	0	0	0	0	0	0	0	0	0	0	0	0	0	0	0	0	0	0	1	0	0	0	0
1357_bin.10.orig.fa	d__Bacteria;p__Firmicutes_A;c__Clostridia;o__Oscillospirales;f__Ruminococcaceae;g__Angelakisella;s__	0	0	0	0	0	0	0	0	0	0	1	0	0	0	0	0	0	0	0	0	0	0	0	0	0	0	0	0	0	0	0	0	0	0	0	0	1	0	0	0	0
1257_bin.52.strict.fa	d__Bacteria;p__Firmicutes_A;c__Clostridia;o__Lachnospirales;f__Lachnospiraceae;g__;s__	0	0	0	0	0	0	0	0	0	0	1	0	0	0	0	0	0	0	0	0	0	0	0	0	0	0	0	0	0	0	0	0	0	0	0	0	1	0	0	0	0
1340_bin.45.orig.fa	d__Bacteria;p__Firmicutes_A;c__Clostridia;o__Oscillospirales;f__Ruminococcaceae;g__Angelakisella;s__	0	0	0	0	0	0	0	0	0	0	1	0	0	0	0	0	0	0	0	0	0	0	0	0	0	0	0	0	0	0	0	0	0	0	0	0	1	0	0	0	0
1340_bin.41.strict.fa	d__Bacteria;p__Firmicutes_A;c__Clostridia;o__Oscillospirales;f__Acutalibacteraceae;g__Eubacterium_R;s__	0	0	0	0	0	0	0	0	0	0	1	0	0	0	0	0	0	0	0	0	0	0	0	0	0	0	0	0	0	0	0	0	0	0	0	0	1	0	0	0	0
1350_bin.16.orig.fa	d__Bacteria;p__Firmicutes_A;c__Clostridia;o__Oscillospirales;f__Oscillospiraceae;g__Oscillibacter;s__	0	0	0	0	0	0	0	0	0	0	1	0	0	0	0	0	0	0	0	0	0	0	0	0	0	0	0	0	0	0	0	0	0	0	0	0	1	0	0	0	0
1357_bin.3.permissive.fa	d__Bacteria;p__Firmicutes_A;c__Clostridia;o__Oscillospirales;f__Acutalibacteraceae;g__Eubacterium_R;s__	0	0	0	0	0	0	0	0	0	0	1	0	0	0	0	0	0	0	0	0	0	0	0	0	0	0	0	0	0	0	0	0	0	0	0	0	1	0	0	0	0
1346_bin.34.orig.fa	d__Bacteria;p__Firmicutes_A;c__Clostridia;o__Oscillospirales;f__Acutalibacteraceae;g__Eubacterium_R;s__	0	0	0	0	0	0	0	0	0	0	1	0	0	0	0	0	0	0	0	0	0	0	0	0	0	0	0	0	0	0	0	0	0	0	0	0	1	0	0	0	0
1354_bin.37.orig.fa	d__Bacteria;p__Firmicutes_A;c__Clostridia;o__Oscillospirales;f__Acutalibacteraceae;g__Eubacterium_R;s__	0	0	0	0	0	0	0	0	0	0	1	0	0	0	0	0	0	0	0	0	0	0	0	0	0	0	0	0	0	0	0	0	0	0	0	0	1	0	0	0	0
1344_bin.34.orig.fa	d__Bacteria;p__Firmicutes_A;c__Clostridia;o__Oscillospirales;f__Ruminococcaceae;g__Angelakisella;s__	0	0	0	0	0	0	0	0	0	0	0	0	0	0	0	0	0	0	0	0	0	0	0	0	0	0	0	0	0	0	0	0	0	0	0	0	1	0	0	0	0
1354_bin.19.orig.fa	d__Bacteria;p__Firmicutes_A;c__Clostridia;o__Oscillospirales;f__Oscillospiraceae;g__Oscillibacter;s__	0	0	0	0	0	0	0	0	0	0	0	0	0	0	0	0	0	0	0	0	0	0	0	0	0	0	0	0	0	0	0	0	0	0	0	0	1	0	0	0	0
1345_bin.14.orig.fa	d__Bacteria;p__Firmicutes_A;c__Clostridia;o__Oscillospirales;f__Oscillospiraceae;g__Oscillibacter;s__	0	0	0	0	0	0	0	0	0	0	0	0	0	0	0	0	0	0	0	0	0	0	0	0	0	0	0	0	0	0	0	0	0	0	0	0	1	0	0	0	0
1342_bin.47.orig.fa	d__Bacteria;p__Firmicutes_A;c__Clostridia;o__Oscillospirales;f__Oscillospiraceae;g__;s__	0	0	0	0	0	0	0	0	0	0	0	0	0	0	0	0	0	0	0	0	0	0	0	0	0	0	0	0	0	0	0	0	0	0	0	0	1	0	0	0	0
1342_bin.11.strict.fa	d__Bacteria;p__Firmicutes_A;c__Clostridia;o__Lachnospirales;f__Lachnospiraceae;g__;s__	0	0	0	0	0	0	0	0	0	0	1	0	0	0	0	0	0	0	0	0	0	0	0	0	0	0	0	1	0	0	0	0	0	0	1	1	0	0	0	0	0
1344_bin.30.orig.fa	d__Bacteria;p__Firmicutes_A;c__Clostridia;o__Lachnospirales;f__Lachnospiraceae;g__;s__	0	0	0	0	0	0	0	0	1	0	1	0	0	0	0	0	0	0	0	0	0	0	0	0	0	0	0	0	0	0	0	0	0	0	1	1	0	0	0	0	0
1202_bin.25.orig.fa	d__Bacteria;p__Firmicutes_A;c__Clostridia;o__Lachnospirales;f__Lachnospiraceae;g__;s__	0	0	0	0	0	0	0	0	1	0	1	0	0	0	0	0	0	0	0	0	0	0	0	0	0	0	0	0	0	0	0	0	0	0	1	1	0	0	0	0	0
1345_bin.15.strict.fa	d__Bacteria;p__Firmicutes_A;c__Clostridia;o__Lachnospirales;f__Lachnospiraceae;g__;s__	0	0	0	0	0	0	0	0	1	0	1	0	0	0	0	0	0	0	0	0	0	0	0	0	0	0	0	0	0	0	0	0	0	0	1	1	0	0	0	0	0
1208_bin.9.orig.fa	d__Bacteria;p__Firmicutes_A;c__Clostridia;o__Lachnospirales;f__Lachnospiraceae;g__;s__	0	0	0	0	0	0	0	0	1	0	1	0	0	0	0	0	0	0	0	0	0	0	0	0	0	0	0	0	0	0	0	0	0	0	1	1	0	0	0	0	0
1351_bin.3.permissive.fa	d__Bacteria;p__Firmicutes_A;c__Clostridia;o__4C28d-15;f__CAG-727;g__UBA11940;s__	0	0	0	0	0	0	0	0	0	0	1	0	0	0	0	0	0	0	0	0	0	0	0	0	0	0	0	0	0	0	0	0	0	0	1	1	0	0	0	0	0
1340_bin.6.orig.fa	d__Bacteria;p__Firmicutes_A;c__Clostridia;o__Lachnospirales;f__Lachnospiraceae;g__Dorea;s__	0	0	0	0	0	0	0	0	0	0	1	0	0	0	0	0	0	0	0	0	0	0	0	0	0	0	0	0	0	0	0	0	0	0	1	1	0	0	0	0	0
1344_bin.2.strict.fa	d__Bacteria;p__Firmicutes_A;c__Clostridia;o__4C28d-15;f__CAG-727;g__UBA11940;s__	0	0	0	0	0	0	0	0	0	0	1	0	0	0	0	0	0	0	0	0	0	0	0	0	0	0	0	0	0	0	0	0	0	0	1	1	0	0	0	0	0
1257_bin.12.orig.fa	d__Bacteria;p__Firmicutes_A;c__Clostridia;o__Lachnospirales;f__Lachnospiraceae;g__;s__	0	0	0	0	0	0	0	0	0	0	1	0	0	0	0	0	0	0	0	0	0	0	0	0	0	0	0	0	0	0	0	0	0	0	1	1	0	0	0	0	0
1357_bin.30.strict.fa	d__Bacteria;p__Firmicutes_A;c__Clostridia;o__4C28d-15;f__CAG-727;g__;s__	0	0	0	0	0	0	0	0	0	0	1	0	0	0	0	0	0	0	0	0	0	0	0	0	0	0	0	0	0	0	0	0	0	0	1	1	0	0	0	0	0
1344_bin.8.strict.fa	d__Bacteria;p__Firmicutes_A;c__Clostridia;o__Lachnospirales;f__Lachnospiraceae;g__SZUA-378;s__	0	0	0	0	0	0	0	0	0	0	1	0	0	0	0	0	0	0	0	0	0	0	0	0	0	0	0	0	0	0	0	0	0	0	1	1	0	0	0	0	0
1340_bin.47.orig.fa	d__Bacteria;p__Firmicutes_A;c__Clostridia;o__Lachnospirales;f__Lachnospiraceae;g__COE1;s__COE1 sp000403215	0	0	0	0	0	0	0	0	0	0	1	0	0	0	0	0	0	0	0	0	0	0	0	0	0	0	0	0	0	0	0	0	0	0	1	1	0	0	0	0	0
1257_bin.22.strict.fa	d__Bacteria;p__Firmicutes_A;c__Clostridia;o__Oscillospirales;f__Ruminococcaceae;g__Ruminiclostridium_E;s__	0	0	0	0	0	0	0	0	0	0	1	0	0	0	0	0	0	0	0	0	0	0	0	0	0	0	0	0	0	0	0	0	0	0	1	1	0	0	0	0	0
1342_bin.38.orig.fa	d__Bacteria;p__Firmicutes_A;c__Clostridia;o__Lachnospirales;f__Lachnospiraceae;g__;s__	0	0	0	0	0	0	0	0	0	0	1	0	0	0	0	0	0	0	0	0	0	0	0	0	0	0	0	0	0	0	0	0	0	0	1	1	0	0	0	0	0
1344_bin.12.strict.fa	d__Bacteria;p__Firmicutes_A;c__Clostridia;o__Lachnospirales;f__Lachnospiraceae;g__14-2;s__14-2 sp000403315	0	0	0	0	0	0	0	0	0	0	1	0	0	0	0	0	0	0	0	0	0	0	0	0	0	0	0	0	0	0	0	0	0	0	1	1	0	0	0	0	0
1342_bin.63.orig.fa	d__Bacteria;p__Firmicutes_A;c__Clostridia;o__Lachnospirales;f__Lachnospiraceae;g__COE1;s__COE1 sp000403215	0	0	0	0	0	0	0	0	0	0	1	0	0	0	0	0	0	0	0	0	0	0	0	0	0	0	0	0	0	0	0	0	0	0	1	1	0	0	0	0	0
1350_bin.36.permissive.fa	d__Bacteria;p__Firmicutes_A;c__Clostridia;o__4C28d-15;f__CAG-552;g__;s__	0	0	0	0	0	0	0	0	0	0	1	0	0	0	0	0	0	0	0	0	0	0	0	0	0	0	0	0	0	0	0	0	0	0	1	1	0	0	0	0	0
1257_bin.6.orig.fa	d__Bacteria;p__Firmicutes_A;c__Clostridia;o__Lachnospirales;f__Lachnospiraceae;g__;s__	0	0	0	0	0	0	0	0	0	0	1	0	0	0	0	0	0	0	0	0	0	0	0	0	0	0	0	0	0	0	0	0	0	0	1	1	0	0	0	0	0
1357_bin.26.orig.fa	d__Bacteria;p__Firmicutes_A;c__Clostridia;o__Lachnospirales;f__Lachnospiraceae;g__CAG-95;s__	0	0	0	0	0	0	0	0	0	0	1	0	0	0	0	0	0	0	0	0	0	0	0	0	0	0	0	0	0	0	0	0	0	0	1	1	0	0	0	0	0
1354_bin.25.permissive.fa	d__Bacteria;p__Firmicutes_A;c__Clostridia;o__Oscillospirales;f__Ruminococcaceae;g__Ruminiclostridium_E;s__	0	0	0	0	0	0	0	0	0	0	1	0	0	0	0	0	0	0	0	0	0	0	0	0	0	0	0	0	0	0	0	0	0	0	1	1	0	0	0	0	0
1208_bin.14.strict.fa	d__Bacteria;p__Firmicutes_A;c__Clostridia;o__Lachnospirales;f__Lachnospiraceae;g__Eubacterium_G;s__	0	0	0	0	0	0	0	0	0	0	1	0	0	0	0	0	0	0	0	0	0	0	0	0	0	0	0	0	0	0	0	0	0	0	1	1	0	0	0	0	0
1340_bin.57.strict.fa	d__Bacteria;p__Firmicutes_A;c__Clostridia;o__4C28d-15;f__CAG-552;g__;s__	0	0	0	0	0	0	0	0	0	0	1	0	0	0	0	0	0	0	0	0	0	0	0	0	0	0	0	0	0	0	0	0	0	0	1	1	0	0	0	0	0
1354_bin.1.orig.fa	d__Bacteria;p__Firmicutes_A;c__Clostridia;o__Oscillospirales;f__Oscillospiraceae;g__UBA9475;s__	0	0	0	0	0	0	0	0	0	0	1	0	0	0	0	0	0	0	0	0	0	0	0	0	0	0	0	0	0	0	0	0	0	0	1	1	0	0	0	0	0
1342_bin.48.orig.fa	d__Bacteria;p__Firmicutes_A;c__Clostridia;o__Lachnospirales;f__Anaerotignaceae;g__ASF356;s__	0	0	0	0	0	0	0	0	0	0	1	0	0	0	0	0	0	0	0	0	0	0	0	0	0	0	0	0	0	0	0	0	0	0	1	1	0	0	0	0	0
1340_bin.27.orig.fa	d__Bacteria;p__Firmicutes_A;c__Clostridia;o__4C28d-15;f__CAG-727;g__UBA11940;s__	0	0	0	0	0	0	0	0	0	0	1	0	0	0	0	0	0	0	0	0	0	0	0	0	0	0	0	0	0	0	0	0	0	0	1	1	0	0	0	0	0
1345_bin.28.orig.fa	d__Bacteria;p__Firmicutes_A;c__Clostridia;o__Oscillospirales;f__Ruminococcaceae;g__Ruminiclostridium_E;s__	0	0	0	0	0	0	0	0	0	0	1	0	0	0	0	0	0	0	0	0	0	0	0	0	0	0	0	0	0	0	0	0	0	0	1	1	0	0	0	0	0
1357_bin.48.strict.fa	d__Bacteria;p__Firmicutes_A;c__Clostridia;o__Lachnospirales;f__Lachnospiraceae;g__;s__	0	0	0	0	0	0	0	0	0	0	1	0	0	0	0	0	0	0	0	0	0	0	0	0	0	0	0	0	0	0	0	0	0	0	1	1	0	0	0	0	0
1202_bin.45.orig.fa	d__Bacteria;p__Firmicutes_A;c__Clostridia;o__Lachnospirales;f__Lachnospiraceae;g__COE1;s__COE1 sp000403215	0	0	0	0	0	0	0	0	0	0	1	0	0	0	0	0	0	0	0	0	0	0	0	0	0	0	0	0	0	0	0	0	0	0	1	1	0	0	0	0	0
1340_bin.36.strict.fa	d__Bacteria;p__Firmicutes_A;c__Clostridia;o__Lachnospirales;f__Lachnospiraceae;g__CAG-56;s__	0	0	0	0	0	0	0	0	0	0	1	0	0	0	0	0	0	0	0	0	0	0	0	0	0	0	0	0	0	0	0	0	0	0	1	1	0	0	0	0	0
1202_bin.14.orig.fa	d__Bacteria;p__Firmicutes_A;c__Clostridia;o__Lachnospirales;f__Lachnospiraceae;g__COE1;s__	0	0	0	0	0	0	0	0	0	0	1	0	0	0	0	0	0	0	0	0	0	0	0	0	0	0	0	0	0	0	0	0	0	0	1	1	0	0	0	0	0
1342_bin.60.strict.fa	d__Bacteria;p__Firmicutes_A;c__Clostridia;o__Monoglobales;f__UBA1381;g__CAG-41;s__	0	0	0	0	0	0	0	0	0	0	1	0	0	0	0	0	0	0	0	0	0	0	0	0	0	0	0	0	0	0	0	0	0	0	1	1	0	0	0	0	0
1257_bin.45.orig.fa	d__Bacteria;p__Firmicutes_A;c__Clostridia;o__4C28d-15;f__CAG-727;g__UBA11940;s__	0	0	0	0	0	0	0	0	0	0	1	0	0	0	0	0	0	0	0	0	0	0	0	0	0	0	0	0	0	0	0	0	0	0	1	1	0	0	0	0	0
1345_bin.41.strict.fa	d__Bacteria;p__Firmicutes_A;c__Clostridia;o__Lachnospirales;f__Lachnospiraceae;g__Eubacterium_J;s__	0	0	0	0	0	0	0	0	0	0	1	0	0	0	0	0	0	0	0	0	0	0	0	0	0	0	0	0	0	0	0	0	0	0	1	1	0	0	0	0	0
1340_bin.35.permissive.fa	d__Bacteria;p__Firmicutes_A;c__Clostridia;o__4C28d-15;f__UBA3700;g__;s__	0	0	0	0	0	0	0	0	0	0	1	0	0	0	0	0	0	0	0	0	0	0	0	0	0	0	0	0	0	0	0	0	0	0	1	1	0	0	0	0	0
1340_bin.53.orig.fa	d__Bacteria;p__Firmicutes_A;c__Clostridia;o__Oscillospirales;f__Acutalibacteraceae;g__Acutalibacter;s__Acutalibacter muris	0	0	0	0	0	0	0	0	0	0	1	0	0	0	0	0	0	0	0	0	0	0	0	0	0	0	0	0	0	0	0	0	0	0	1	1	0	0	0	0	0
1208_bin.6.strict.fa	d__Bacteria;p__Firmicutes_A;c__Clostridia;o__Lachnospirales;f__Lachnospiraceae;g__UBA7182;s__	0	0	0	0	0	0	0	0	0	0	1	0	0	0	0	0	0	0	0	0	0	0	0	0	0	0	0	0	0	0	0	0	0	0	1	1	0	0	0	0	0
1345_bin.25.permissive.fa	d__Bacteria;p__Firmicutes_A;c__Clostridia;o__Lachnospirales;f__Lachnospiraceae;g__CAG-603;s__	0	0	0	0	0	0	0	0	0	0	1	0	0	0	0	0	0	0	0	0	0	0	0	0	0	0	0	0	0	0	0	0	0	0	1	1	0	0	0	0	0
1340_bin.21.strict.fa	d__Bacteria;p__Firmicutes_A;c__Clostridia;o__4C28d-15;f__CAG-727;g__UBA11940;s__	0	0	0	0	0	0	0	0	0	0	1	0	0	0	0	0	0	0	0	0	0	0	0	0	0	0	0	0	0	0	0	0	0	0	1	1	0	0	0	0	0
1354_bin.3.orig.fa	d__Bacteria;p__Firmicutes_A;c__Clostridia;o__Oscillospirales;f__Oscillospiraceae;g__UBA9475;s__	0	0	0	0	0	0	0	0	0	0	1	0	0	0	0	0	0	0	0	0	0	0	0	0	0	0	0	0	0	0	0	0	0	0	1	1	0	0	0	0	0
1351_bin.24.strict.fa	d__Bacteria;p__Firmicutes_A;c__Clostridia;o__Lachnospirales;f__Lachnospiraceae;g__COE1;s__COE1 sp000403335	0	0	0	0	0	0	0	0	0	0	1	0	0	0	0	0	0	0	0	0	0	0	0	0	0	0	0	0	0	0	0	0	0	0	1	1	0	0	0	0	0
1208_bin.25.orig.fa	d__Bacteria;p__Firmicutes_A;c__Clostridia;o__Lachnospirales;f__Lachnospiraceae;g__Eubacterium_F;s__	0	0	0	0	0	0	0	0	0	0	1	0	0	0	0	0	0	0	0	0	0	0	0	0	0	0	0	0	0	0	0	0	0	0	1	1	0	0	0	0	0
1346_bin.7.strict.fa	d__Bacteria;p__Firmicutes_A;c__Clostridia;o__Lachnospirales;f__Lachnospiraceae;g__Acetatifactor;s__	0	0	0	0	0	0	0	0	0	0	1	0	0	0	0	0	0	0	0	0	0	0	0	0	0	0	0	0	0	0	0	0	0	0	1	1	0	0	0	0	0
1344_bin.5.orig.fa	d__Bacteria;p__Firmicutes_A;c__Clostridia;o__Lachnospirales;f__Lachnospiraceae;g__14-2;s__	0	0	0	0	0	0	0	0	0	0	1	0	0	0	0	0	0	0	0	0	0	0	0	0	0	0	0	0	0	0	0	0	0	0	1	1	0	0	0	0	0
1357_bin.2.orig.fa	d__Bacteria;p__Firmicutes_A;c__Clostridia;o__Lachnospirales;f__Lachnospiraceae;g__UBA7182;s__	0	0	0	0	0	0	0	0	0	0	1	0	0	0	0	0	0	0	0	0	0	0	0	0	0	0	0	0	0	0	0	0	0	0	1	1	0	0	0	0	0
1344_bin.38.orig.fa	d__Bacteria;p__Firmicutes_A;c__Clostridia;o__Lachnospirales;f__Lachnospiraceae;g__Eubacterium_F;s__	0	0	0	0	0	0	0	0	0	0	1	0	0	0	0	0	0	0	0	0	0	0	0	0	0	0	0	0	0	0	0	0	0	0	1	1	0	0	0	0	0
1345_bin.42.orig.fa	d__Bacteria;p__Firmicutes_A;c__Clostridia;o__Lachnospirales;f__Lachnospiraceae;g__;s__	0	0	0	0	0	0	0	0	0	0	1	0	0	0	0	0	0	0	0	0	0	0	0	0	0	0	0	0	0	0	0	0	0	0	1	1	0	0	0	0	0
1344_bin.13.orig.fa	d__Bacteria;p__Firmicutes_A;c__Clostridia;o__Oscillospirales;f__Acutalibacteraceae;g__Acutalibacter;s__	0	0	0	0	0	0	0	0	0	0	1	0	0	0	0	0	0	0	0	0	0	0	0	0	0	0	0	0	0	0	0	0	0	0	1	1	0	0	0	0	0
1208_bin.33.orig.fa	d__Bacteria;p__Firmicutes_A;c__Clostridia;o__Lachnospirales;f__Lachnospiraceae;g__;s__	0	0	0	0	0	0	0	0	0	0	1	0	0	0	0	0	0	0	0	0	0	0	0	0	0	0	0	0	0	0	0	0	0	0	1	1	0	0	0	0	0
1354_bin.14.orig.fa	d__Bacteria;p__Firmicutes_A;c__Clostridia;o__Lachnospirales;f__Lachnospiraceae;g__Dorea;s__	0	0	0	0	0	0	0	0	0	0	1	0	0	0	0	0	0	0	0	0	0	0	0	0	0	0	0	0	0	0	0	0	0	0	1	1	0	0	0	0	0
1357_bin.4.permissive.fa	d__Bacteria;p__Firmicutes_A;c__Clostridia;o__Oscillospirales;f__Ruminococcaceae;g__;s__	0	0	0	0	0	0	0	0	0	0	1	0	0	0	0	0	0	0	0	0	0	0	0	0	0	0	0	0	0	0	0	0	0	0	1	1	0	0	0	0	0
1208_bin.28.strict.fa	d__Bacteria;p__Firmicutes_A;c__Clostridia;o__Lachnospirales;f__Lachnospiraceae;g__;s__	0	0	0	0	0	0	0	0	0	0	1	0	0	0	0	0	0	0	0	0	0	0	0	0	0	0	0	0	0	0	0	0	0	0	1	1	0	0	0	0	0
1346_bin.25.strict.fa	d__Bacteria;p__Firmicutes_A;c__Clostridia;o__Lachnospirales;f__Lachnospiraceae;g__;s__	0	0	0	0	0	0	0	0	0	0	1	0	0	0	0	0	0	0	0	0	0	0	0	0	0	0	0	0	0	0	0	0	0	0	1	1	0	0	0	0	0
1340_bin.31.orig.fa	d__Bacteria;p__Firmicutes_A;c__Clostridia;o__Lachnospirales;f__Lachnospiraceae;g__Clostridium_Q;s__	0	0	0	0	0	0	0	0	0	0	1	0	0	0	0	0	0	0	0	0	0	0	0	0	0	0	0	0	0	0	0	0	0	0	1	1	0	0	0	0	0
1208_bin.20.orig.fa	d__Bacteria;p__Firmicutes_A;c__Clostridia;o__Lachnospirales;f__Lachnospiraceae;g__14-2;s__	0	0	0	0	0	0	0	0	0	0	1	0	0	0	0	0	0	0	0	0	0	0	0	0	0	0	0	0	0	0	0	0	0	0	1	1	0	0	0	0	0
1344_bin.36.strict.fa	d__Bacteria;p__Firmicutes_A;c__Clostridia;o__4C28d-15;f__CAG-552;g__;s__	0	0	0	0	0	0	0	0	0	0	1	0	0	0	0	0	0	0	0	0	0	0	0	0	0	0	0	0	0	0	0	0	0	0	1	1	0	0	0	0	0
1354_bin.8.permissive.fa	d__Bacteria;p__Firmicutes_A;c__Clostridia;o__Oscillospirales;f__Ruminococcaceae;g__UBA1394;s__	0	0	0	0	0	0	0	0	0	0	1	0	0	0	0	0	0	0	0	0	0	0	0	0	0	0	0	0	0	0	0	0	0	0	1	1	0	0	0	0	0
1342_bin.33.orig.fa	d__Bacteria;p__Firmicutes_A;c__Clostridia;o__Lachnospirales;f__Lachnospiraceae;g__UBA7182;s__	0	0	0	0	0	0	0	0	0	0	1	0	0	0	0	0	0	0	0	0	0	0	0	0	0	0	0	0	0	0	0	0	0	0	1	1	0	0	0	0	0
1202_bin.3.orig.fa	d__Bacteria;p__Firmicutes_A;c__Clostridia;o__Lachnospirales;f__Lachnospiraceae;g__Eubacterium_J;s__	0	0	0	0	0	0	0	0	0	0	1	0	0	0	0	0	0	0	0	0	0	0	0	0	0	0	0	0	0	0	0	0	0	0	1	1	0	0	0	0	0
1354_bin.24.orig.fa	d__Bacteria;p__Firmicutes_A;c__Clostridia;o__Lachnospirales;f__Lachnospiraceae;g__Eubacterium_G;s__	0	0	0	0	0	0	0	0	0	0	1	0	0	0	0	0	0	0	0	0	0	0	0	0	0	0	0	0	0	0	0	0	0	0	1	1	0	0	0	0	0
1257_bin.18.orig.fa	d__Bacteria;p__Firmicutes_A;c__Clostridia;o__Lachnospirales;f__Lachnospiraceae;g__14-2;s__	0	0	0	0	0	0	0	0	0	0	1	0	0	0	0	0	0	0	0	0	0	0	0	0	0	0	0	0	0	0	0	0	0	0	1	1	0	0	0	0	0
1344_bin.50.orig.fa	d__Bacteria;p__Firmicutes_A;c__Clostridia;o__Lachnospirales;f__Lachnospiraceae;g__COE1;s__COE1 sp000403215	0	0	0	0	0	0	0	0	0	0	1	0	0	0	0	0	0	0	0	0	0	0	0	0	0	0	0	0	0	0	0	0	0	0	1	1	0	0	0	0	0
1202_bin.5.strict.fa	d__Bacteria;p__Firmicutes_A;c__Clostridia;o__Lachnospirales;f__Lachnospiraceae;g__14-2;s__	0	0	0	0	0	0	0	0	0	0	1	0	0	0	0	0	0	0	0	0	0	0	0	0	0	0	0	0	0	0	0	0	0	0	1	1	0	0	0	0	0
1202_bin.18.permissive.fa	d__Bacteria;p__Firmicutes_A;c__Clostridia;o__Monoglobales;f__UBA1381;g__CAG-41;s__	0	0	0	0	0	0	0	0	0	0	1	0	0	0	0	0	0	0	0	0	0	0	0	0	0	0	0	0	0	0	0	0	0	0	1	1	0	0	0	0	0
1357_bin.45.orig.fa	d__Bacteria;p__Firmicutes_A;c__Clostridia;o__Lachnospirales;f__Lachnospiraceae;g__Lachnospira;s__	0	0	0	0	0	0	0	0	0	0	1	0	0	0	0	0	0	0	0	0	0	0	0	0	0	0	0	0	0	0	0	0	0	0	1	1	0	0	0	0	0
1351_bin.5.orig.fa	d__Bacteria;p__Firmicutes_A;c__Clostridia;o__Lachnospirales;f__Lachnospiraceae;g__UBA3282;s__	0	0	0	0	0	0	0	0	0	0	1	0	0	0	0	0	0	0	0	0	0	0	0	0	0	0	0	0	0	0	0	0	0	0	1	1	0	0	0	0	0
1202_bin.31.strict.fa	d__Bacteria;p__Firmicutes_A;c__Clostridia;o__Lachnospirales;f__Lachnospiraceae;g__UBA7050;s__	0	0	0	0	0	0	0	0	0	0	1	0	0	0	0	0	0	0	0	0	0	0	0	0	0	0	0	0	0	0	0	0	0	0	1	1	0	0	0	0	0
1257_bin.64.orig.fa	d__Bacteria;p__Firmicutes_A;c__Clostridia;o__Lachnospirales;f__Lachnospiraceae;g__14-2;s__	0	0	0	0	0	0	0	0	0	0	1	0	0	0	0	0	0	0	0	0	0	0	0	0	0	0	0	0	0	0	0	0	0	0	1	1	0	0	0	0	0
1340_bin.39.strict.fa	d__Bacteria;p__Firmicutes_A;c__Clostridia;o__Lachnospirales;f__Lachnospiraceae;g__UBA7182;s__	0	0	0	0	0	0	0	0	0	0	1	0	0	0	0	0	0	0	0	0	0	0	0	0	0	0	0	0	0	0	0	0	0	0	1	1	0	0	0	0	0
1354_bin.13.orig.fa	d__Bacteria;p__Firmicutes_A;c__Clostridia;o__Lachnospirales;f__Lachnospiraceae;g__SZUA-378;s__	0	0	0	0	0	0	0	0	0	0	1	0	0	0	0	0	0	0	0	0	0	0	0	0	0	0	0	0	0	0	0	0	0	0	1	1	0	0	0	0	0
1202_bin.19.orig.fa	d__Bacteria;p__Firmicutes_A;c__Clostridia;o__4C28d-15;f__CAG-727;g__UBA11940;s__	0	0	0	0	0	0	0	0	0	0	1	0	0	0	0	0	0	0	0	0	0	0	0	0	0	0	0	0	0	0	0	0	0	0	1	1	0	0	0	0	0
1257_bin.42.orig.fa	d__Bacteria;p__Firmicutes_A;c__Clostridia;o__Lachnospirales;f__Lachnospiraceae;g__Acetatifactor;s__	0	0	0	0	0	0	0	0	0	0	1	0	0	0	0	0	0	0	0	0	0	0	0	0	0	0	0	0	0	0	0	0	0	0	1	1	0	0	0	0	0
1357_bin.32.strict.fa	d__Bacteria;p__Firmicutes_A;c__Clostridia;o__Lachnospirales;f__Lachnospiraceae;g__14-2;s__	0	0	0	0	0	0	0	0	0	0	1	0	0	0	0	0	0	0	0	0	0	0	0	0	0	0	0	0	0	0	0	0	0	0	1	1	0	0	0	0	0
1357_bin.19.orig.fa	d__Bacteria;p__Firmicutes_A;c__Clostridia;o__Lachnospirales;f__Lachnospiraceae;g__CAG-56;s__	0	0	0	0	0	0	0	0	0	0	1	0	0	0	0	0	0	0	0	0	0	0	0	0	0	0	0	0	0	0	0	0	0	0	1	1	0	0	0	0	0
1342_bin.44.orig.fa	d__Bacteria;p__Firmicutes_A;c__Clostridia;o__Lachnospirales;f__Lachnospiraceae;g__;s__	0	0	0	0	0	0	0	0	0	0	1	0	0	0	0	0	0	0	0	0	0	0	0	0	0	0	0	0	0	0	0	0	0	0	1	1	0	0	0	0	0
1344_bin.9.strict.fa	d__Bacteria;p__Firmicutes_A;c__Clostridia;o__Lachnospirales;f__CAG-274;g__;s__	0	0	0	0	0	0	0	0	0	0	1	0	0	0	0	0	0	0	0	0	0	0	0	0	0	0	0	0	0	0	0	0	0	0	1	1	0	0	0	0	0
1344_bin.24.orig.fa	d__Bacteria;p__Firmicutes_A;c__Clostridia;o__Lachnospirales;f__Lachnospiraceae;g__CAG-95;s__	0	0	0	0	0	0	0	0	0	0	1	0	0	0	0	0	0	0	0	0	0	0	0	0	0	0	0	0	0	0	0	0	0	0	1	1	0	0	0	0	0
1350_bin.14.orig.fa	d__Bacteria;p__Firmicutes_A;c__Clostridia;o__4C28d-15;f__CAG-727;g__UBA11940;s__	0	0	0	0	0	0	0	0	0	0	1	0	0	0	0	0	0	0	0	0	0	0	0	0	0	0	0	0	0	0	0	0	0	0	1	1	0	0	0	0	0
1340_bin.2.orig.fa	d__Bacteria;p__Firmicutes_A;c__Clostridia;o__Lachnospirales;f__Lachnospiraceae;g__;s__	0	0	0	0	0	0	0	0	0	0	1	0	0	0	0	0	0	0	0	0	0	0	0	0	0	0	0	0	0	0	0	0	0	0	1	1	0	0	0	0	0
1208_bin.5.permissive.fa	d__Bacteria;p__Firmicutes_A;c__Clostridia;o__Lachnospirales;f__Lachnospiraceae;g__Clostridium_Q;s__	0	0	0	0	0	0	0	0	0	0	1	0	0	0	0	0	0	0	0	0	0	0	0	0	0	0	0	0	0	0	0	0	0	0	1	1	0	0	0	0	0
1350_bin.22.strict.fa	d__Bacteria;p__Firmicutes_A;c__Clostridia;o__Lachnospirales;f__Lachnospiraceae;g__COE1;s__	0	0	0	0	0	0	0	0	0	0	1	0	0	0	0	0	0	0	0	0	0	0	0	0	0	0	0	0	0	0	0	0	0	0	1	1	0	0	0	0	0
1340_bin.51.orig.fa	d__Bacteria;p__Firmicutes_A;c__Clostridia;o__Lachnospirales;f__Lachnospiraceae;g__14-2;s__	0	0	0	0	0	0	0	0	0	0	1	0	0	0	0	0	0	0	0	0	0	0	0	0	0	0	0	0	0	0	0	0	0	0	1	1	0	0	0	0	0
1345_bin.13.orig.fa	d__Bacteria;p__Firmicutes_A;c__Clostridia;o__Oscillospirales;f__Oscillospiraceae;g__Lawsonibacter;s__	0	0	0	0	0	0	0	0	0	0	1	0	0	0	0	0	0	0	0	0	0	0	0	0	0	0	0	0	0	0	0	0	0	0	1	1	0	0	0	0	0
1340_bin.13.orig.fa	d__Bacteria;p__Firmicutes_A;c__Clostridia;o__Lachnospirales;f__Lachnospiraceae;g__;s__	0	0	0	0	0	0	0	0	0	0	1	0	0	0	0	0	0	0	0	0	0	0	0	0	0	0	0	0	0	0	0	0	0	0	1	1	0	0	0	0	0
1357_bin.9.orig.fa	d__Bacteria;p__Firmicutes_A;c__Clostridia;o__4C28d-15;f__CAG-727;g__UBA11940;s__	0	0	0	0	0	0	0	0	0	0	1	0	0	0	0	0	0	0	0	0	0	0	0	0	0	0	0	0	0	0	0	0	0	0	1	1	0	0	0	0	0
1342_bin.5.orig.fa	d__Bacteria;p__Firmicutes_A;c__Clostridia;o__Oscillospirales;f__Acutalibacteraceae;g__Acutalibacter;s__	0	0	0	0	0	0	0	0	0	0	1	0	0	0	0	0	0	0	0	0	0	0	0	0	0	0	0	0	0	0	0	0	0	0	1	1	0	0	0	0	0
1342_bin.45.strict.fa	d__Bacteria;p__Firmicutes_A;c__Clostridia;o__4C28d-15;f__UBA3700;g__;s__	0	0	0	0	0	0	0	0	0	0	1	0	0	0	0	0	0	0	0	0	0	0	0	0	0	0	0	0	0	0	0	0	0	0	1	1	0	0	0	0	0
1357_bin.40.orig.fa	d__Bacteria;p__Firmicutes_A;c__Clostridia;o__Lachnospirales;f__Lachnospiraceae;g__Acetatifactor;s__	0	0	0	0	0	0	0	0	0	0	1	0	0	0	0	0	0	0	0	0	0	0	0	0	0	0	0	0	0	0	0	0	0	0	1	1	0	0	0	0	0
1344_bin.21.orig.fa	d__Bacteria;p__Firmicutes_A;c__Clostridia;o__Lachnospirales;f__Lachnospiraceae;g__Lachnospira;s__	0	0	0	0	0	0	0	0	0	0	1	0	0	0	0	0	0	0	0	0	0	0	0	0	0	0	0	0	0	0	0	0	0	0	1	1	0	0	0	0	0
1257_bin.65.orig.fa	d__Bacteria;p__Firmicutes_A;c__Clostridia;o__Lachnospirales;f__Lachnospiraceae;g__14-2;s__14-2 sp000403315	0	0	0	0	0	0	0	0	0	0	1	0	0	0	0	0	0	0	0	0	0	0	0	0	0	0	0	0	0	0	0	0	0	0	1	1	0	0	0	0	0
1345_bin.20.strict.fa	d__Bacteria;p__Firmicutes_A;c__Clostridia;o__Lachnospirales;f__Lachnospiraceae;g__;s__	0	0	0	0	0	0	0	0	0	0	1	0	0	0	0	0	0	0	0	0	0	0	0	0	0	0	0	0	0	0	0	0	0	0	1	1	0	0	0	0	0
1340_bin.9.orig.fa	d__Bacteria;p__Firmicutes_A;c__Clostridia;o__4C28d-15;f__CAG-552;g__;s__	0	0	0	0	0	0	0	0	0	0	1	0	0	0	0	0	0	0	0	0	0	0	0	0	0	0	0	0	0	0	0	0	0	0	1	1	0	0	0	0	0
1257_bin.43.orig.fa	d__Bacteria;p__Firmicutes_A;c__Clostridia;o__Lachnospirales;f__Lachnospiraceae;g__14-2;s__	0	0	0	0	0	0	0	0	0	0	1	0	0	0	0	0	0	0	0	0	0	0	0	0	0	0	0	0	0	0	0	0	0	0	1	1	0	0	0	0	0
1345_bin.26.orig.fa	d__Bacteria;p__Firmicutes_A;c__Clostridia;o__Lachnospirales;f__Lachnospiraceae;g__UBA7050;s__	0	0	0	0	0	0	0	0	0	0	1	0	0	0	0	0	0	0	0	0	0	0	0	0	0	0	0	0	0	0	0	0	0	0	1	1	0	0	0	0	0
1351_bin.4.strict.fa	d__Bacteria;p__Firmicutes_A;c__Clostridia;o__Lachnospirales;f__Lachnospiraceae;g__COE1;s__COE1 sp000403215	0	0	0	0	0	0	0	0	0	0	1	0	0	0	0	0	0	0	0	0	0	0	0	0	0	0	0	0	0	0	0	0	0	0	1	1	0	0	0	0	0
1344_bin.33.orig.fa	d__Bacteria;p__Firmicutes_A;c__Clostridia;o__Lachnospirales;f__Lachnospiraceae;g__UBA7050;s__	0	0	0	0	0	0	0	0	0	0	1	0	0	0	0	0	0	0	0	0	0	0	0	0	0	0	0	0	0	0	0	0	0	0	1	1	0	0	0	0	0
1257_bin.56.strict.fa	d__Bacteria;p__Firmicutes_A;c__Clostridia;o__Lachnospirales;f__Lachnospiraceae;g__Acetatifactor;s__	0	0	0	0	0	0	0	0	0	0	1	0	0	0	0	0	0	0	0	0	0	0	0	0	0	0	0	0	0	0	0	0	0	0	1	1	0	0	0	0	0
1357_bin.14.strict.fa	d__Bacteria;p__Firmicutes_A;c__Clostridia;o__Lachnospirales;f__Lachnospiraceae;g__14-2;s__	0	0	0	0	0	0	0	0	0	0	1	0	0	0	0	0	0	0	0	0	0	0	0	0	0	0	0	0	0	0	0	0	0	0	1	1	0	0	0	0	0
1340_bin.37.orig.fa	d__Bacteria;p__Firmicutes_A;c__Clostridia;o__Lachnospirales;f__Lachnospiraceae;g__UBA3282;s__	0	0	0	0	0	0	0	0	0	0	1	0	0	0	0	0	0	0	0	0	0	0	0	0	0	0	0	0	0	0	0	0	0	0	1	1	0	0	0	0	0
1344_bin.35.orig.fa	d__Bacteria;p__Firmicutes_A;c__Clostridia;o__Lachnospirales;f__Lachnospiraceae;g__14-2;s__	0	0	0	0	0	0	0	0	0	0	1	0	0	0	0	0	0	0	0	0	0	0	0	0	0	0	0	0	0	0	0	0	0	0	1	1	0	0	0	0	0
1340_bin.54.strict.fa	d__Bacteria;p__Firmicutes_A;c__Clostridia;o__Oscillospirales;f__Ruminococcaceae;g__Anaerotruncus;s__Anaerotruncus sp000403395	0	0	0	0	0	0	0	0	0	0	1	0	0	0	0	0	0	0	0	0	0	0	0	0	0	0	0	0	0	0	0	0	0	0	1	1	0	0	0	0	0
1354_bin.30.orig.fa	d__Bacteria;p__Firmicutes_A;c__Clostridia;o__Lachnospirales;f__Lachnospiraceae;g__Faecalicatena;s__	0	0	0	0	0	0	0	0	0	0	1	0	0	0	0	0	0	0	0	0	0	0	0	0	0	0	0	0	0	0	0	0	0	0	1	1	0	0	0	0	0
1257_bin.32.orig.fa	d__Bacteria;p__Firmicutes_A;c__Clostridia;o__Oscillospirales;f__Acutalibacteraceae;g__Acutalibacter;s__	0	0	0	0	0	0	0	0	0	0	1	0	0	0	0	0	0	0	0	0	0	0	0	0	0	0	0	0	0	0	0	0	0	0	1	1	0	0	0	0	0
1340_bin.20.orig.fa	d__Bacteria;p__Firmicutes_A;c__Clostridia;o__Lachnospirales;f__Lachnospiraceae;g__Acetatifactor;s__	0	0	0	0	0	0	0	0	0	0	1	0	0	0	0	0	0	0	0	0	0	0	0	0	0	0	0	0	0	0	0	0	0	0	1	1	0	0	0	0	0
1354_bin.7.strict.fa	d__Bacteria;p__Firmicutes_A;c__Clostridia;o__Lachnospirales;f__Lachnospiraceae;g__;s__	0	0	0	0	0	0	0	0	0	0	1	0	0	0	0	0	0	0	0	0	0	0	0	0	0	0	0	0	0	0	0	0	0	0	1	1	0	0	0	0	0
1345_bin.7.strict.fa	d__Bacteria;p__Firmicutes_A;c__Clostridia;o__Oscillospirales;f__Acutalibacteraceae;g__Eubacterium_R;s__	0	0	0	0	0	0	0	0	0	0	1	0	0	0	0	0	0	0	0	0	0	0	0	0	0	0	0	0	0	0	0	0	0	0	1	1	0	0	0	0	0
1202_bin.9.strict.fa	d__Bacteria;p__Firmicutes_A;c__Clostridia;o__Lachnospirales;f__Lachnospiraceae;g__Acetatifactor;s__	0	0	0	0	0	0	0	0	0	0	1	0	0	0	0	0	0	0	0	0	0	0	0	0	0	0	0	0	0	0	0	0	0	0	1	1	0	0	0	0	0
1257_bin.48.orig.fa	d__Bacteria;p__Firmicutes_A;c__Clostridia;o__Oscillospirales;f__Oscillospiraceae;g__Lawsonibacter;s__	0	0	0	0	0	0	0	0	0	0	1	0	0	0	0	0	0	0	0	0	0	0	0	0	0	0	0	0	0	0	0	0	0	0	1	1	0	0	0	0	0
1344_bin.39.orig.fa	d__Bacteria;p__Firmicutes_A;c__Clostridia;o__Lachnospirales;f__Lachnospiraceae;g__;s__	0	0	0	0	0	0	0	0	0	0	1	0	0	0	0	0	0	0	0	0	0	0	0	0	0	0	0	0	0	0	0	0	0	0	1	1	0	0	0	0	0
1208_bin.11.orig.fa	d__Bacteria;p__Firmicutes_A;c__Clostridia;o__Lachnospirales;f__Lachnospiraceae;g__Eubacterium_F;s__	0	0	0	0	0	0	0	0	0	0	1	0	0	0	0	0	0	0	0	0	0	0	0	0	0	0	0	0	0	0	0	0	0	0	1	1	0	0	0	0	0
1346_bin.30.strict.fa	d__Bacteria;p__Firmicutes_A;c__Clostridia;o__4C28d-15;f__CAG-552;g__;s__	0	0	0	0	0	0	0	0	0	0	1	0	0	0	0	0	0	0	0	0	0	0	0	0	0	0	0	0	0	0	0	0	0	0	1	1	0	0	0	0	0
1344_bin.18.orig.fa	d__Bacteria;p__Firmicutes_A;c__Clostridia;o__Oscillospirales;f__Acutalibacteraceae;g__Acutalibacter;s__Acutalibacter muris	0	0	0	0	0	0	0	0	0	0	1	0	0	0	0	0	0	0	0	0	0	0	0	0	0	0	0	0	0	0	0	0	0	0	1	1	0	0	0	0	0
1350_bin.10.orig.fa	d__Bacteria;p__Firmicutes_A;c__Clostridia;o__Lachnospirales;f__Lachnospiraceae;g__COE1;s__COE1 sp000403215	0	0	0	0	0	0	0	0	0	0	1	0	0	0	0	0	0	0	0	0	0	0	0	0	0	0	0	0	0	0	0	0	0	0	1	1	0	0	0	0	0
1345_bin.36.orig.fa	d__Bacteria;p__Firmicutes_A;c__Clostridia;o__Oscillospirales;f__Oscillospiraceae;g__Lawsonibacter;s__	0	0	0	0	0	0	0	0	0	0	1	0	0	0	0	0	0	0	0	0	0	0	0	0	0	0	0	0	0	0	0	0	0	0	1	1	0	0	0	0	0
1208_bin.36.orig.fa	d__Bacteria;p__Firmicutes_A;c__Clostridia;o__Oscillospirales;f__Acutalibacteraceae;g__Acutalibacter;s__	0	0	0	0	0	0	0	0	0	0	1	0	0	0	0	0	0	0	0	0	0	0	0	0	0	0	0	0	0	0	0	0	0	0	1	1	0	0	0	0	0
1346_bin.4.orig.fa	d__Bacteria;p__Firmicutes_A;c__Clostridia;o__Lachnospirales;f__Lachnospiraceae;g__UBA7182;s__	0	0	0	0	0	0	0	0	0	0	1	0	0	0	0	0	0	0	0	0	0	0	0	0	0	0	0	0	0	0	0	0	0	0	1	1	0	0	0	0	0
1257_bin.29.orig.fa	d__Bacteria;p__Firmicutes_A;c__Clostridia;o__Lachnospirales;f__CAG-274;g__;s__	0	0	0	0	0	0	0	0	0	0	1	0	0	0	0	0	0	0	0	0	0	0	0	0	0	0	0	0	0	0	0	0	0	0	1	1	0	0	0	0	0
1350_bin.3.permissive.fa	d__Bacteria;p__Firmicutes_A;c__Clostridia;o__4C28d-15;f__UBA3700;g__;s__	0	0	0	0	0	0	0	0	0	0	1	0	0	0	0	0	0	0	0	0	0	0	0	0	0	0	0	0	0	0	0	0	0	0	1	1	0	0	0	0	0
1345_bin.43.strict.fa	d__Bacteria;p__Firmicutes_A;c__Clostridia;o__Lachnospirales;f__Lachnospiraceae;g__;s__	0	0	0	0	0	0	0	0	0	0	1	0	0	0	0	0	0	0	0	0	0	0	0	0	0	0	0	0	0	0	0	0	0	0	1	1	0	0	0	0	0
1344_bin.42.orig.fa	d__Bacteria;p__Firmicutes_A;c__Clostridia;o__Lachnospirales;f__Lachnospiraceae;g__Eubacterium_J;s__	0	0	0	0	0	0	0	0	0	0	1	0	0	0	0	0	0	0	0	0	0	0	0	0	0	0	0	0	0	0	0	0	0	0	1	1	0	0	0	0	0
1342_bin.20.orig.fa	d__Bacteria;p__Firmicutes_A;c__Clostridia;o__Oscillospirales;f__Ruminococcaceae;g__Ruthenibacterium;s__	0	0	0	0	0	0	0	0	0	0	1	0	0	0	0	0	0	0	0	0	0	0	0	0	0	0	0	0	0	0	0	0	0	0	1	1	0	0	0	0	0
1342_bin.52.orig.fa	d__Bacteria;p__Firmicutes_A;c__Clostridia;o__Oscillospirales;f__Ruminococcaceae;g__;s__	0	0	0	0	0	0	0	0	0	0	1	0	0	0	0	0	0	0	0	0	0	0	0	0	0	0	0	0	0	0	0	0	0	0	1	1	0	0	0	0	0
1257_bin.46.orig.fa	d__Bacteria;p__Firmicutes_A;c__Clostridia;o__Lachnospirales;f__Lachnospiraceae;g__Acetatifactor;s__	0	0	0	0	0	0	0	0	0	0	1	0	0	0	0	0	0	0	0	0	0	0	0	0	0	0	0	0	0	0	0	0	0	0	1	1	0	0	0	0	0
1346_bin.17.orig.fa	d__Bacteria;p__Firmicutes_A;c__Clostridia;o__Lachnospirales;f__Lachnospiraceae;g__;s__	0	0	0	0	0	0	0	0	0	0	1	0	0	0	0	0	0	0	0	0	0	0	0	0	0	0	0	0	0	0	0	0	0	0	1	1	0	0	0	0	0
1354_bin.36.orig.fa	d__Bacteria;p__Firmicutes_A;c__Clostridia;o__Monoglobales;f__UBA1381;g__CAG-41;s__	0	0	0	0	0	0	0	0	0	0	1	0	0	0	0	0	0	0	0	0	0	0	0	0	0	0	0	0	0	0	0	0	0	0	1	1	0	0	0	0	0
1345_bin.4.orig.fa	d__Bacteria;p__Firmicutes_A;c__Clostridia;o__Lachnospirales;f__Lachnospiraceae;g__Acetatifactor;s__	0	0	0	0	0	0	0	0	0	0	1	0	0	0	0	0	0	0	0	0	0	0	0	0	0	0	0	0	0	0	0	0	0	0	1	1	0	0	0	0	0
1357_bin.24.orig.fa	d__Bacteria;p__Firmicutes_A;c__Clostridia;o__Lachnospirales;f__Lachnospiraceae;g__COE1;s__COE1 sp000403215	0	0	0	0	0	0	0	0	0	0	1	0	0	0	0	0	0	0	0	0	0	0	0	0	0	0	0	0	0	0	0	0	0	0	1	1	0	0	0	0	0
1351_bin.12.orig.fa	d__Bacteria;p__Firmicutes_A;c__Clostridia;o__Lachnospirales;f__Lachnospiraceae;g__Eubacterium_G;s__	0	0	0	0	0	0	0	0	0	0	1	0	0	0	0	0	0	0	0	0	0	0	0	0	0	0	0	0	0	0	0	0	0	0	1	1	0	0	0	0	0
1354_bin.28.orig.fa	d__Bacteria;p__Firmicutes_A;c__Clostridia;o__Lachnospirales;f__Lachnospiraceae;g__COE1;s__COE1 sp002490665	0	0	0	0	0	0	0	0	0	0	1	0	0	0	0	0	0	0	0	0	0	0	0	0	0	0	0	0	0	0	0	0	0	0	1	1	0	0	0	0	0
1342_bin.2.orig.fa	d__Bacteria;p__Firmicutes_A;c__Clostridia;o__4C28d-15;f__CAG-727;g__UBA11940;s__	0	0	0	0	0	0	0	0	0	0	1	0	0	0	0	0	0	0	0	0	0	0	0	0	0	0	0	0	0	0	0	0	0	0	1	1	0	0	0	0	0
1357_bin.36.orig.fa	d__Bacteria;p__Firmicutes_A;c__Clostridia;o__Lachnospirales;f__Lachnospiraceae;g__;s__	0	0	0	0	0	0	0	0	0	0	1	0	0	0	0	0	0	0	0	0	0	0	0	0	0	0	0	0	0	0	0	0	0	0	1	1	0	0	0	0	0
1354_bin.35.orig.fa	d__Bacteria;p__Firmicutes_A;c__Clostridia;o__Oscillospirales;f__Acutalibacteraceae;g__Acutalibacter;s__	0	0	0	0	0	0	0	0	0	0	1	0	0	0	0	0	0	0	0	0	0	0	0	0	0	0	0	0	0	0	0	0	0	0	1	1	0	0	0	0	0
1340_bin.1.orig.fa	d__Bacteria;p__Firmicutes_A;c__Clostridia;o__Lachnospirales;f__Lachnospiraceae;g__UBA7182;s__	0	0	0	0	0	0	0	0	0	0	1	0	0	0	0	0	0	0	0	0	0	0	0	0	0	0	0	0	0	0	0	0	0	0	1	1	0	0	0	0	0
1208_bin.38.orig.fa	d__Bacteria;p__Firmicutes_A;c__Clostridia;o__Oscillospirales;f__Butyricicoccaceae;g__;s__	0	0	0	0	0	0	0	0	0	0	1	0	0	0	0	0	0	0	0	0	0	0	0	0	0	0	0	0	0	0	0	0	0	0	1	1	0	0	0	0	0
1208_bin.37.orig.fa	d__Bacteria;p__Firmicutes_A;c__Clostridia;o__Lachnospirales;f__Lachnospiraceae;g__Acetatifactor;s__	0	0	0	0	0	0	0	0	0	0	1	0	0	0	0	0	0	0	0	0	0	0	0	0	0	0	0	0	0	0	0	0	0	0	1	1	0	0	0	0	0
1351_bin.9.permissive.fa	d__Bacteria;p__Firmicutes_A;c__Clostridia;o__Monoglobales;f__UBA1381;g__CAG-41;s__	0	0	0	0	0	0	0	0	0	0	1	0	0	0	0	0	0	0	0	0	0	0	0	0	0	0	0	0	0	0	0	0	0	0	1	1	0	0	0	0	0
1350_bin.29.strict.fa	d__Bacteria;p__Firmicutes_A;c__Clostridia;o__Lachnospirales;f__Lachnospiraceae;g__Lachnospira;s__	0	0	0	0	0	0	0	0	0	0	1	0	0	0	0	0	0	0	0	0	0	0	0	0	0	0	0	0	0	0	0	0	0	0	1	1	0	0	0	0	0
1342_bin.50.orig.fa	d__Bacteria;p__Firmicutes_A;c__Clostridia;o__Oscillospirales;f__Ruminococcaceae;g__Anaerotruncus;s__Anaerotruncus sp000403395	0	0	0	0	0	0	0	0	0	0	1	0	0	0	0	0	0	0	0	0	0	0	0	0	0	0	0	0	0	0	0	0	0	0	1	1	0	0	0	0	0
1350_bin.7.strict.fa	d__Bacteria;p__Firmicutes_A;c__Clostridia;o__4C28d-15;f__CAG-727;g__UBA11940;s__	0	0	0	0	0	0	0	0	0	0	1	0	0	0	0	0	0	0	0	0	0	0	0	0	0	0	0	0	0	0	0	0	0	0	1	1	0	0	0	0	0
1340_bin.32.strict.fa	d__Bacteria;p__Firmicutes_A;c__Clostridia;o__4C28d-15;f__CAG-552;g__;s__	0	0	0	0	0	0	0	0	0	0	1	0	0	0	0	0	0	0	0	0	0	0	0	0	0	0	0	0	0	0	0	0	0	0	1	1	0	0	0	0	0
1351_bin.18.strict.fa	d__Bacteria;p__Firmicutes_A;c__Clostridia;o__Lachnospirales;f__Lachnospiraceae;g__CAG-56;s__	0	0	0	0	0	0	0	0	0	0	1	0	0	0	0	0	0	0	0	0	0	0	0	0	0	0	0	0	0	0	0	0	0	0	1	1	0	0	0	0	0
1350_bin.9.orig.fa	d__Bacteria;p__Firmicutes_A;c__Clostridia;o__Lachnospirales;f__Lachnospiraceae;g__UBA3282;s__	0	0	0	0	0	0	0	0	0	0	1	0	0	0	0	0	0	0	0	0	0	0	0	0	0	0	0	0	0	0	0	0	0	0	1	1	0	0	0	0	0
1208_bin.43.strict.fa	d__Bacteria;p__Firmicutes_A;c__Clostridia;o__Oscillospirales;f__Ruminococcaceae;g__;s__	0	0	0	0	0	0	0	0	0	0	1	0	0	0	0	0	0	0	0	0	0	0	0	0	0	0	0	0	0	0	0	0	0	0	1	1	0	0	0	0	0
1344_bin.10.strict.fa	d__Bacteria;p__Firmicutes_A;c__Clostridia;o__4C28d-15;f__CAG-727;g__;s__	0	0	0	0	0	0	0	0	0	0	1	0	0	0	0	0	0	0	0	0	0	0	0	0	0	0	0	0	0	0	0	0	0	0	1	1	0	0	0	0	0
1257_bin.41.strict.fa	d__Bacteria;p__Firmicutes_A;c__Clostridia;o__4C28d-15;f__UBA3700;g__;s__	0	0	0	0	0	0	0	0	0	0	1	0	0	0	0	0	0	0	0	0	0	0	0	0	0	0	0	0	0	0	0	0	0	0	1	1	0	0	0	0	0
1354_bin.22.strict.fa	d__Bacteria;p__Firmicutes_A;c__Clostridia;o__Oscillospirales;f__Acutalibacteraceae;g__Acutalibacter;s__	0	0	0	0	0	0	0	0	0	0	1	0	0	0	0	0	0	0	0	0	0	0	0	0	0	0	0	0	0	0	0	0	0	0	1	1	0	0	0	0	0
1257_bin.57.orig.fa	d__Bacteria;p__Firmicutes_A;c__Clostridia;o__Oscillospirales;f__Butyricicoccaceae;g__;s__	0	0	0	0	0	0	0	0	0	0	1	0	0	0	0	0	0	0	0	0	0	0	0	0	0	0	0	0	0	0	0	0	0	0	1	1	0	0	0	0	0
1257_bin.19.orig.fa	d__Bacteria;p__Firmicutes_A;c__Clostridia;o__Lachnospirales;f__Lachnospiraceae;g__Dorea;s__	0	0	0	0	0	0	0	0	0	0	1	0	0	0	0	0	0	0	0	0	0	0	0	0	0	0	0	0	0	0	0	0	0	0	1	1	0	0	0	0	0
1208_bin.24.orig.fa	d__Bacteria;p__Firmicutes_A;c__Clostridia;o__Lachnospirales;f__Lachnospiraceae;g__COE1;s__COE1 sp002358575	0	0	0	0	0	0	0	0	0	0	1	0	0	0	0	0	0	0	0	0	0	0	0	0	0	0	0	0	0	0	0	0	0	0	1	1	0	0	0	0	0
1354_bin.5.permissive.fa	d__Bacteria;p__Firmicutes_A;c__Clostridia;o__4C28d-15;f__CAG-727;g__UBA11940;s__	0	0	0	0	0	0	0	0	0	0	1	0	0	0	0	0	0	0	0	0	0	0	0	0	0	0	0	0	0	0	0	0	0	0	1	1	0	0	0	0	0
1257_bin.50.orig.fa	d__Bacteria;p__Firmicutes_A;c__Clostridia;o__Lachnospirales;f__Lachnospiraceae;g__;s__	0	0	0	0	0	0	0	0	0	0	1	0	0	0	0	0	0	0	0	0	0	0	0	0	0	0	0	0	0	0	0	0	0	0	1	1	0	0	0	0	0
1344_bin.29.orig.fa	d__Bacteria;p__Firmicutes_A;c__Clostridia;o__Lachnospirales;f__Lachnospiraceae;g__CAG-56;s__	0	0	0	0	0	0	0	0	0	0	1	0	0	0	0	0	0	0	0	0	0	0	0	0	0	0	0	0	0	0	0	0	0	0	1	1	0	0	0	0	0
1340_bin.12.strict.fa	d__Bacteria;p__Firmicutes_A;c__Clostridia;o__Lachnospirales;f__Lachnospiraceae;g__;s__	0	0	0	0	0	0	0	0	0	0	1	0	0	0	0	0	0	0	0	0	0	0	0	0	0	0	0	0	0	0	0	0	0	0	1	1	0	0	0	0	0
1346_bin.6.orig.fa	d__Bacteria;p__Firmicutes_A;c__Clostridia;o__Lachnospirales;f__Lachnospiraceae;g__UBA3282;s__	0	0	0	0	0	0	0	0	0	0	1	0	0	0	0	0	0	0	0	0	0	0	0	0	0	0	0	0	0	0	0	0	0	0	1	1	0	0	0	0	0
1257_bin.54.strict.fa	d__Bacteria;p__Firmicutes_A;c__Clostridia;o__Lachnospirales;f__Lachnospiraceae;g__Eubacterium_F;s__	0	0	0	0	0	0	0	0	0	0	1	0	0	0	0	0	0	0	0	0	0	0	0	0	0	0	0	0	0	0	0	0	0	0	1	1	0	0	0	0	0
1344_bin.23.orig.fa	d__Bacteria;p__Firmicutes_A;c__Clostridia;o__Lachnospirales;f__Lachnospiraceae;g__Acetatifactor;s__	0	0	0	0	0	0	0	0	0	0	1	0	0	0	0	0	0	0	0	0	0	0	0	0	0	0	0	0	0	0	0	0	0	0	1	1	0	0	0	0	0
1346_bin.18.strict.fa	d__Bacteria;p__Firmicutes_A;c__Clostridia;o__4C28d-15;f__CAG-727;g__UBA11940;s__	0	0	0	0	0	0	0	0	0	0	1	0	0	0	0	0	0	0	0	0	0	0	0	0	0	0	0	0	0	0	0	0	0	0	1	1	0	0	0	0	0
1354_bin.17.orig.fa	d__Bacteria;p__Firmicutes_A;c__Clostridia;o__Lachnospirales;f__Lachnospiraceae;g__CAG-56;s__	0	0	0	0	0	0	0	0	0	0	1	0	0	0	0	0	0	0	0	0	0	0	0	0	0	0	0	0	0	0	0	0	0	0	1	1	0	0	0	0	0
1340_bin.33.strict.fa	d__Bacteria;p__Firmicutes_A;c__Clostridia;o__Lachnospirales;f__Lachnospiraceae;g__Eubacterium_J;s__	0	0	0	0	0	0	0	0	0	0	1	0	0	0	0	0	0	0	0	0	0	0	0	0	0	0	0	0	0	0	0	0	0	0	1	1	0	0	0	0	0
1342_bin.27.strict.fa	d__Bacteria;p__Firmicutes_A;c__Clostridia;o__Lachnospirales;f__Lachnospiraceae;g__Faecalicatena;s__	0	0	0	0	0	0	0	0	0	0	1	0	0	0	0	0	0	0	0	0	0	0	0	0	0	0	0	0	0	0	0	0	0	0	1	1	0	0	0	0	0
1357_bin.16.strict.fa	d__Bacteria;p__Firmicutes_A;c__Clostridia;o__Lachnospirales;f__Lachnospiraceae;g__Eubacterium_F;s__	0	0	0	0	0	0	0	0	0	0	1	0	0	0	0	0	0	0	0	0	0	0	0	0	0	0	0	0	0	0	0	0	0	0	1	1	0	0	0	0	0
1350_bin.23.strict.fa	d__Bacteria;p__Firmicutes_A;c__Clostridia;o__Lachnospirales;f__Lachnospiraceae;g__UBA7182;s__	0	0	0	0	0	0	0	0	0	0	1	0	0	0	0	0	0	0	0	0	0	0	0	0	0	0	0	0	0	0	0	0	0	0	1	1	0	0	0	0	0
1345_bin.27.orig.fa	d__Bacteria;p__Firmicutes_A;c__Clostridia;o__Lachnospirales;f__Lachnospiraceae;g__Lachnospira;s__	0	0	0	0	0	0	0	0	0	0	1	0	0	0	0	0	0	0	0	0	0	0	0	0	0	0	0	0	0	0	0	0	0	0	1	1	0	0	0	0	0
1342_bin.7.orig.fa	d__Bacteria;p__Firmicutes_A;c__Clostridia;o__Lachnospirales;f__Lachnospiraceae;g__UBA7182;s__	0	0	0	0	0	0	0	0	0	0	1	0	0	0	0	0	0	0	0	0	0	0	0	0	0	0	0	0	0	0	0	0	0	0	1	1	0	0	0	0	0
1351_bin.2.orig.fa	d__Bacteria;p__Firmicutes_A;c__Clostridia;o__Oscillospirales;f__Acutalibacteraceae;g__Eubacterium_R;s__	0	0	0	0	0	0	0	0	0	0	1	0	0	0	0	0	0	0	0	0	0	0	0	0	0	0	0	0	0	0	0	0	0	0	1	1	0	0	0	0	0
1202_bin.35.strict.fa	d__Bacteria;p__Firmicutes_A;c__Clostridia;o__Oscillospirales;f__Ruminococcaceae;g__;s__	0	0	0	0	0	0	0	0	0	0	1	0	0	0	0	0	0	0	0	0	0	0	0	0	0	0	0	0	0	0	0	0	0	0	1	1	0	0	0	0	0
1257_bin.14.orig.fa	d__Bacteria;p__Firmicutes_A;c__Clostridia;o__4C28d-15;f__CAG-552;g__;s__	0	0	0	0	0	0	0	0	0	0	1	0	0	0	0	0	0	0	0	0	0	0	0	0	0	0	0	0	0	0	0	0	0	0	1	1	0	0	0	0	0
1257_bin.21.orig.fa	d__Bacteria;p__Firmicutes_A;c__Clostridia;o__Oscillospirales;f__Oscillospiraceae;g__Lawsonibacter;s__	0	0	0	0	0	0	0	0	0	0	1	0	0	0	0	0	0	0	0	0	0	0	0	0	0	0	0	0	0	0	0	0	0	0	1	1	0	0	0	0	0
1342_bin.23.strict.fa	d__Bacteria;p__Firmicutes_A;c__Clostridia;o__Lachnospirales;f__Lachnospiraceae;g__Lachnospira;s__	0	0	0	0	0	0	0	0	0	0	1	0	0	0	0	0	0	0	0	0	0	0	0	0	0	0	0	0	0	0	0	0	0	0	1	1	0	0	0	0	0
1357_bin.39.orig.fa	d__Bacteria;p__Firmicutes_A;c__Clostridia;o__4C28d-15;f__CAG-727;g__UBA11940;s__	0	0	0	0	0	0	0	0	0	0	1	0	0	0	0	0	0	0	0	0	0	0	0	0	0	0	0	0	0	0	0	0	0	0	1	1	0	0	0	0	0
1350_bin.27.strict.fa	d__Bacteria;p__Firmicutes_A;c__Clostridia;o__4C28d-15;f__CAG-727;g__;s__	0	0	0	0	0	0	0	0	0	0	1	0	0	0	0	0	0	0	0	0	0	0	0	0	0	0	0	0	0	0	0	0	0	0	1	1	0	0	0	0	0
1257_bin.37.orig.fa	d__Bacteria;p__Firmicutes_A;c__Clostridia;o__Oscillospirales;f__Oscillospiraceae;g__UBA9475;s__	0	0	0	0	0	0	0	0	0	0	1	0	0	0	0	0	0	0	0	0	0	0	0	0	0	0	0	0	0	0	0	0	0	0	1	1	0	0	0	0	0
1346_bin.28.orig.fa	d__Bacteria;p__Firmicutes_A;c__Clostridia;o__Lachnospirales;f__Lachnospiraceae;g__CAG-56;s__	0	0	0	0	0	0	0	0	0	0	1	0	0	0	0	0	0	0	0	0	0	0	0	0	0	0	0	0	0	0	0	0	0	0	1	1	0	0	0	0	0
1344_bin.51.strict.fa	d__Bacteria;p__Firmicutes_A;c__Clostridia;o__Oscillospirales;f__Acutalibacteraceae;g__Acutalibacter;s__	0	0	0	0	0	0	0	0	0	0	1	0	0	0	0	0	0	0	0	0	0	0	0	0	0	0	0	0	0	0	0	0	0	0	1	1	0	0	0	0	0
1344_bin.47.strict.fa	d__Bacteria;p__Firmicutes_A;c__Clostridia;o__4C28d-15;f__CAG-552;g__;s__	0	0	0	0	0	0	0	0	0	0	1	0	0	0	0	0	0	0	0	0	0	0	0	0	0	0	0	0	0	0	0	0	0	0	1	1	0	0	0	0	0
1340_bin.46.strict.fa	d__Bacteria;p__Firmicutes_A;c__Clostridia;o__4C28d-15;f__CAG-552;g__;s__	0	0	0	0	0	0	0	0	0	0	1	0	0	0	0	0	0	0	0	0	0	0	0	0	0	0	0	0	0	0	0	0	0	0	1	1	0	0	0	0	0
1354_bin.26.orig.fa	d__Bacteria;p__Firmicutes_A;c__Clostridia;o__Oscillospirales;f__Oscillospiraceae;g__;s__	0	0	0	0	0	0	0	0	0	0	1	0	0	0	0	0	0	0	0	0	0	0	0	0	0	0	0	0	0	0	0	0	0	0	1	1	0	0	0	0	0
1257_bin.1.strict.fa	d__Bacteria;p__Firmicutes_A;c__Clostridia;o__4C28d-15;f__CAG-727;g__;s__	0	0	0	0	0	0	0	0	0	0	1	0	0	0	0	0	0	0	0	0	0	0	0	0	0	0	0	0	0	0	0	0	0	0	1	1	0	0	0	0	0
1345_bin.40.orig.fa	d__Bacteria;p__Firmicutes_A;c__Clostridia;o__4C28d-15;f__CAG-727;g__;s__	0	0	0	0	0	0	0	0	0	0	1	0	0	0	0	0	0	0	0	0	0	0	0	0	0	0	0	0	0	0	0	0	0	0	1	1	0	0	0	0	0
1342_bin.30.orig.fa	d__Bacteria;p__Firmicutes_A;c__Clostridia;o__Lachnospirales;f__Lachnospiraceae;g__UBA3282;s__	0	0	0	0	0	0	0	0	0	0	1	0	0	0	0	0	0	0	0	0	0	0	0	0	0	0	0	0	0	0	0	0	0	0	1	1	0	0	0	0	0
1257_bin.35.strict.fa	d__Bacteria;p__Firmicutes_A;c__Clostridia;o__Lachnospirales;f__Lachnospiraceae;g__Dorea;s__	0	0	0	0	0	0	0	0	0	0	1	0	0	0	0	0	0	0	0	0	0	0	0	0	0	0	0	0	0	0	0	0	0	0	1	1	0	0	0	0	0
1357_bin.38.orig.fa	d__Bacteria;p__Firmicutes_A;c__Clostridia;o__Lachnospirales;f__Lachnospiraceae;g__Acetatifactor;s__	0	0	0	0	0	0	0	0	0	0	1	0	0	0	0	0	0	0	0	0	0	0	0	0	0	0	0	0	0	0	0	0	0	0	1	1	0	0	0	0	0
1344_bin.19.strict.fa	d__Bacteria;p__Firmicutes_A;c__Clostridia;o__Oscillospirales;f__Ruminococcaceae;g__Anaerotruncus;s__Anaerotruncus sp000403395	0	0	0	0	0	0	0	0	0	0	1	0	0	0	0	0	0	0	0	0	0	0	0	0	0	0	0	0	0	0	0	0	0	0	1	1	0	0	0	0	0
1346_bin.11.strict.fa	d__Bacteria;p__Firmicutes_A;c__Clostridia;o__Oscillospirales;f__Oscillospiraceae;g__Lawsonibacter;s__	0	0	0	0	0	0	0	0	0	0	1	0	0	0	0	0	0	0	0	0	0	0	0	0	0	0	0	0	0	0	0	0	0	0	1	1	0	0	0	0	0
1345_bin.30.orig.fa	d__Bacteria;p__Firmicutes_A;c__Clostridia;o__Lachnospirales;f__Anaerotignaceae;g__ASF356;s__	0	0	0	0	0	0	0	0	0	0	1	0	0	0	0	0	0	0	0	0	0	0	0	0	0	0	0	0	0	0	0	0	0	0	1	1	0	0	0	0	0
1346_bin.20.orig.fa	d__Bacteria;p__Firmicutes_A;c__Clostridia;o__Lachnospirales;f__Lachnospiraceae;g__Eubacterium_J;s__	0	0	0	0	0	0	0	0	0	0	1	0	0	0	0	0	0	0	0	0	0	0	0	0	0	0	0	0	0	0	0	0	0	0	1	1	0	0	0	0	0
1345_bin.8.strict.fa	d__Bacteria;p__Firmicutes_A;c__Clostridia;o__Oscillospirales;f__Acutalibacteraceae;g__Acutalibacter;s__Acutalibacter muris	0	0	0	0	0	0	0	0	0	0	1	0	0	0	0	0	0	0	0	0	0	0	0	0	0	0	0	0	0	0	0	0	0	0	1	1	0	0	0	0	0
1354_bin.21.strict.fa	d__Bacteria;p__Firmicutes_A;c__Clostridia;o__Oscillospirales;f__Acutalibacteraceae;g__Acutalibacter;s__Acutalibacter muris	0	0	0	0	0	0	0	0	0	0	1	0	0	0	0	0	0	0	0	0	0	0	0	0	0	0	0	0	0	0	0	0	0	0	1	1	0	0	0	0	0
1202_bin.4.orig.fa	d__Bacteria;p__Firmicutes_A;c__Clostridia;o__Lachnospirales;f__Lachnospiraceae;g__Dorea;s__Dorea sp000403455	0	0	0	0	0	0	0	0	0	0	1	0	0	0	0	0	0	0	0	0	0	0	0	0	0	0	0	0	0	0	0	0	0	0	1	1	0	0	0	0	0
1354_bin.20.strict.fa	d__Bacteria;p__Firmicutes_A;c__Clostridia;o__Lachnospirales;f__Lachnospiraceae;g__;s__	0	0	0	0	0	0	0	0	0	0	1	0	0	0	0	0	0	0	0	0	0	0	0	0	0	0	0	0	0	0	0	0	0	0	1	1	0	0	0	0	0
1208_bin.30.orig.fa	d__Bacteria;p__Firmicutes_A;c__Clostridia;o__Oscillospirales;f__Acutalibacteraceae;g__Acutalibacter;s__Acutalibacter muris	0	0	0	0	0	0	0	0	0	0	1	0	0	0	0	0	0	0	0	0	0	0	0	0	0	0	0	0	0	0	0	0	0	0	1	1	0	0	0	0	0
1345_bin.6.strict.fa	d__Bacteria;p__Firmicutes_A;c__Clostridia;o__Lachnospirales;f__Lachnospiraceae;g__UBA9502;s__	0	0	0	0	0	0	0	0	0	0	1	0	0	0	0	0	0	0	0	0	0	0	0	0	0	0	0	0	0	0	0	0	0	0	1	1	0	0	0	0	0
1257_bin.55.orig.fa	d__Bacteria;p__Firmicutes_A;c__Clostridia;o__Lachnospirales;f__Lachnospiraceae;g__;s__	0	0	0	0	0	0	0	0	0	0	1	0	0	0	0	0	0	0	0	0	0	0	0	0	0	0	0	0	0	0	0	0	0	0	1	1	0	0	0	0	0
1257_bin.30.orig.fa	d__Bacteria;p__Firmicutes_A;c__Clostridia;o__Lachnospirales;f__Lachnospiraceae;g__;s__	0	0	0	0	0	0	0	0	0	0	1	0	0	0	0	0	0	0	0	0	0	0	0	0	0	0	0	0	0	0	0	0	0	0	1	1	0	0	0	0	0
1257_bin.11.orig.fa	d__Bacteria;p__Firmicutes_A;c__Clostridia;o__Lachnospirales;f__Lachnospiraceae;g__COE1;s__COE1 sp000403215	0	0	0	0	0	0	0	0	0	0	1	0	0	0	0	0	0	0	0	0	0	0	0	0	0	0	0	0	0	0	0	0	0	0	1	1	0	0	0	0	0
1257_bin.25.orig.fa	d__Bacteria;p__Firmicutes_A;c__Clostridia;o__Oscillospirales;f__Acutalibacteraceae;g__Acutalibacter;s__Acutalibacter muris	0	0	0	0	0	0	0	0	0	0	1	0	0	0	0	0	0	0	0	0	0	0	0	0	0	0	0	0	0	0	0	0	0	0	1	1	0	0	0	0	0
1257_bin.4.orig.fa	d__Bacteria;p__Firmicutes_A;c__Clostridia;o__Lachnospirales;f__Lachnospiraceae;g__CAG-95;s__	0	0	0	0	0	0	0	0	0	0	1	0	0	0	0	0	0	0	0	0	0	0	0	0	0	0	0	0	0	0	0	0	0	0	1	1	0	0	0	0	0
1354_bin.6.strict.fa	d__Bacteria;p__Firmicutes_A;c__Clostridia;o__Lachnospirales;f__Lachnospiraceae;g__Dorea;s__	0	0	0	0	0	0	0	0	0	0	1	0	0	0	0	0	0	0	0	0	0	0	0	0	0	0	0	0	0	0	0	0	0	0	1	1	0	0	0	0	0
1346_bin.19.orig.fa	d__Bacteria;p__Firmicutes_A;c__Clostridia;o__4C28d-15;f__CAG-727;g__UBA11940;s__	0	0	0	0	0	0	0	0	0	0	1	0	0	0	0	0	0	0	0	0	0	0	0	0	0	0	0	0	0	0	0	0	0	0	1	1	0	0	0	0	0
1354_bin.34.orig.fa	d__Bacteria;p__Firmicutes_A;c__Clostridia;o__Lachnospirales;f__CAG-274;g__;s__	0	0	0	0	0	0	0	0	0	0	1	0	0	0	0	0	0	0	0	0	0	0	0	0	0	0	0	0	0	0	0	0	0	0	1	1	0	0	0	0	0
1202_bin.1.orig.fa	d__Bacteria;p__Firmicutes_A;c__Clostridia;o__Lachnospirales;f__Lachnospiraceae;g__UBA7182;s__	0	0	0	0	0	0	0	0	0	0	1	0	0	0	0	0	0	0	0	0	0	0	0	0	0	0	0	0	0	0	0	0	0	0	1	1	0	0	0	0	0
1351_bin.14.orig.fa	d__Bacteria;p__Firmicutes_A;c__Clostridia;o__Oscillospirales;f__Acutalibacteraceae;g__Acutalibacter;s__Acutalibacter muris	0	0	0	0	0	0	0	0	0	0	1	0	0	0	0	0	0	0	0	0	0	0	0	0	0	0	0	0	0	0	0	0	0	0	1	1	0	0	0	0	0
1345_bin.32.orig.fa	d__Bacteria;p__Firmicutes_A;c__Clostridia;o__Oscillospirales;f__Acutalibacteraceae;g__Acutalibacter;s__	0	0	0	0	0	0	0	0	0	0	1	0	0	0	0	0	0	0	0	0	0	0	0	0	0	0	0	0	0	0	0	0	0	0	1	1	0	0	0	0	0
1357_bin.43.orig.fa	d__Bacteria;p__Firmicutes_A;c__Clostridia;o__Oscillospirales;f__Oscillospiraceae;g__UBA9475;s__	0	0	0	0	0	0	0	0	0	0	1	0	0	0	0	0	0	0	0	0	0	0	0	0	0	0	0	0	0	0	0	0	0	0	1	1	0	0	0	0	0
1342_bin.10.strict.fa	d__Bacteria;p__Firmicutes_A;c__Clostridia;o__4C28d-15;f__UBA3700;g__;s__	0	0	0	0	0	0	0	0	0	0	1	0	0	0	0	0	0	0	0	0	0	0	0	0	0	0	0	0	0	0	0	0	0	0	1	1	0	0	0	0	0
1257_bin.44.orig.fa	d__Bacteria;p__Firmicutes_A;c__Clostridia;o__Lachnospirales;f__Lachnospiraceae;g__Eubacterium_G;s__	0	0	0	0	0	0	0	0	0	0	1	0	0	0	0	0	0	0	0	0	0	0	0	0	0	0	0	0	0	0	0	0	0	0	1	1	0	0	0	0	0
1344_bin.17.strict.fa	d__Bacteria;p__Firmicutes_A;c__Clostridia;o__4C28d-15;f__CAG-727;g__UBA11940;s__	0	0	0	0	0	0	0	0	0	0	1	0	0	0	0	0	0	0	0	0	0	0	0	0	0	0	0	0	0	0	0	0	0	0	1	1	0	0	0	0	0
1345_bin.22.strict.fa	d__Bacteria;p__Firmicutes_A;c__Clostridia;o__Lachnospirales;f__Lachnospiraceae;g__14-2;s__14-2 sp000403315	0	0	0	0	0	0	0	0	0	0	1	0	0	0	0	0	0	0	0	0	0	0	0	0	0	0	0	0	0	0	0	0	0	0	1	1	0	0	0	0	0
1257_bin.8.strict.fa	d__Bacteria;p__Firmicutes_A;c__Clostridia;o__Lachnospirales;f__Lachnospiraceae;g__UBA7182;s__	0	0	0	0	0	0	0	0	0	0	1	0	0	0	0	0	0	0	0	0	0	0	0	0	0	0	0	0	0	0	0	0	0	0	1	1	0	0	0	0	0
1208_bin.27.strict.fa	d__Bacteria;p__Firmicutes_A;c__Clostridia;o__Lachnospirales;f__Lachnospiraceae;g__CAG-95;s__	0	0	0	0	0	0	0	0	0	0	1	0	0	0	0	0	0	0	0	0	0	0	0	0	0	0	0	0	0	0	0	0	0	0	1	1	0	0	0	0	0
1208_bin.21.orig.fa	d__Bacteria;p__Firmicutes_A;c__Clostridia;o__Lachnospirales;f__Lachnospiraceae;g__UBA3282;s__	0	0	0	0	0	0	0	0	0	0	1	0	0	0	0	0	0	0	0	0	0	0	0	0	0	0	0	0	0	0	0	0	0	0	1	1	0	0	0	0	0
1342_bin.4.strict.fa	d__Bacteria;p__Firmicutes_A;c__Clostridia;o__Lachnospirales;f__Lachnospiraceae;g__UBA7182;s__	0	0	0	0	0	0	0	0	0	0	1	0	0	0	0	0	0	0	0	0	0	0	0	0	0	0	0	0	0	0	0	0	0	0	1	1	0	0	0	0	0
1346_bin.27.permissive.fa	d__Bacteria;p__Firmicutes_A;c__Clostridia;o__4C28d-15;f__CAG-727;g__;s__	0	0	0	0	0	0	0	0	0	0	1	0	0	0	0	0	0	0	0	0	0	0	0	0	0	0	0	0	0	0	0	0	0	0	1	1	0	0	0	0	0
1340_bin.3.orig.fa	d__Bacteria;p__Firmicutes_A;c__Clostridia;o__Lachnospirales;f__Lachnospiraceae;g__COE1;s__	0	0	0	0	0	0	0	0	0	0	1	0	0	0	0	0	0	0	0	0	0	0	0	0	0	0	0	0	0	0	0	0	0	0	1	1	0	0	0	0	0
1357_bin.37.strict.fa	d__Bacteria;p__Firmicutes_A;c__Clostridia;o__Lachnospirales;f__Lachnospiraceae;g__UBA7182;s__	0	0	0	0	0	0	0	0	0	0	1	0	0	0	0	0	0	0	0	0	0	0	0	0	0	0	0	0	0	0	0	0	0	0	1	1	0	0	0	0	0
1257_bin.7.orig.fa	d__Bacteria;p__Firmicutes_A;c__Clostridia;o__Lachnospirales;f__Lachnospiraceae;g__COE1;s__COE1 sp002490665	0	0	0	0	0	0	0	0	0	0	1	0	0	0	0	0	0	0	0	0	0	0	0	0	0	0	0	0	0	0	0	0	0	0	1	1	0	0	0	0	0
1357_bin.13.strict.fa	d__Bacteria;p__Firmicutes_A;c__Clostridia;o__Lachnospirales;f__Lachnospiraceae;g__;s__	0	0	0	0	0	0	0	0	0	0	1	0	0	0	0	0	0	0	0	0	0	0	0	0	0	0	0	0	0	0	0	0	0	0	1	1	0	0	0	0	0
1257_bin.26.orig.fa	d__Bacteria;p__Firmicutes_A;c__Clostridia;o__4C28d-15;f__UBA3700;g__;s__	0	0	0	0	0	0	0	0	0	0	1	0	0	0	0	0	0	0	0	0	0	0	0	0	0	0	0	0	0	0	0	0	0	0	1	1	0	0	0	0	0
1357_bin.18.orig.fa	d__Bacteria;p__Firmicutes_A;c__Clostridia;o__Lachnospirales;f__Lachnospiraceae;g__Eubacterium_F;s__	0	0	0	0	0	0	0	0	0	0	1	0	0	0	0	0	0	0	0	0	0	0	0	0	0	0	0	0	0	0	0	0	0	0	1	1	0	0	0	0	0
1340_bin.44.orig.fa	d__Bacteria;p__Firmicutes_A;c__Clostridia;o__Lachnospirales;f__Lachnospiraceae;g__14-2;s__14-2 sp000403315	0	0	0	0	0	0	0	0	0	0	1	0	0	0	0	0	0	0	0	0	0	0	0	0	0	0	0	0	0	0	0	0	0	0	1	1	0	0	0	0	0
1346_bin.13.strict.fa	d__Bacteria;p__Firmicutes_A;c__Clostridia;o__Oscillospirales;f__Acutalibacteraceae;g__Acutalibacter;s__	0	0	0	0	0	0	0	0	0	0	1	0	0	0	0	0	0	0	0	0	0	0	0	0	0	0	0	0	0	0	0	0	0	0	1	1	0	0	0	0	0
1202_bin.21.strict.fa	d__Bacteria;p__Firmicutes_A;c__Clostridia;o__Lachnospirales;f__CAG-274;g__;s__	0	0	0	0	0	0	0	0	0	0	1	0	0	0	0	0	0	0	0	0	0	0	0	0	0	0	0	0	0	0	0	0	0	0	1	1	0	0	0	0	0
1202_bin.33.orig.fa	d__Bacteria;p__Firmicutes_A;c__Clostridia;o__Oscillospirales;f__Acutalibacteraceae;g__Acutalibacter;s__Acutalibacter muris	0	0	0	0	0	0	0	0	0	0	1	0	0	0	0	0	0	0	0	0	0	0	0	0	0	0	0	0	0	0	0	0	0	0	1	1	0	0	0	0	0
1202_bin.7.strict.fa	d__Bacteria;p__Firmicutes_A;c__Clostridia;o__Lachnospirales;f__Lachnospiraceae;g__;s__	0	0	0	0	0	0	0	0	0	0	1	0	0	0	0	0	0	0	0	0	0	0	0	0	0	0	0	0	0	0	0	0	0	0	1	1	0	0	0	0	0
1342_bin.36.orig.fa	d__Bacteria;p__Firmicutes_A;c__Clostridia;o__Lachnospirales;f__Lachnospiraceae;g__Faecalicatena;s__	0	0	0	0	0	0	0	0	0	0	1	0	0	0	0	0	0	0	0	0	0	0	0	0	0	0	0	0	0	0	0	0	0	0	1	1	0	0	0	0	0
1354_bin.32.strict.fa	d__Bacteria;p__Firmicutes_A;c__Clostridia;o__Lachnospirales;f__Lachnospiraceae;g__UBA7050;s__	0	0	0	0	0	0	0	0	0	0	1	0	0	0	0	0	0	0	0	0	0	0	0	0	0	0	0	0	0	0	0	0	0	0	1	1	0	0	0	0	0
1354_bin.23.orig.fa	d__Bacteria;p__Firmicutes_A;c__Clostridia;o__4C28d-15;f__CAG-552;g__;s__	0	0	0	0	0	0	0	0	0	0	1	0	0	0	0	0	0	0	0	0	0	0	0	0	0	0	0	0	0	0	0	0	0	0	1	1	0	0	0	0	0
1202_bin.23.orig.fa	d__Bacteria;p__Firmicutes_A;c__Clostridia;o__4C28d-15;f__CAG-727;g__UBA11940;s__	0	0	0	0	0	0	0	0	0	0	1	0	0	0	0	0	0	0	0	0	0	0	0	0	0	0	0	0	0	0	0	0	0	0	1	1	0	0	0	0	0
1208_bin.48.orig.fa	d__Bacteria;p__Firmicutes_A;c__Clostridia;o__Lachnospirales;f__Lachnospiraceae;g__COE1;s__COE1 sp002490665	0	0	0	0	0	0	0	0	0	0	1	0	0	0	0	0	0	0	0	0	0	0	0	0	0	0	0	0	0	0	0	0	0	0	1	1	0	0	0	0	0
1344_bin.4.orig.fa	d__Bacteria;p__Firmicutes_A;c__Clostridia;o__Lachnospirales;f__Lachnospiraceae;g__UBA7182;s__	0	0	0	0	0	0	0	0	0	0	1	0	0	0	0	0	0	0	0	0	0	0	0	0	0	0	0	0	0	0	0	0	0	0	1	1	0	0	0	0	0
1350_bin.30.permissive.fa	d__Bacteria;p__Firmicutes_A;c__Clostridia;o__Oscillospirales;f__Ruminococcaceae;g__UBA1394;s__	0	0	0	0	0	0	0	0	0	0	1	0	0	0	0	0	0	0	0	0	0	0	0	0	0	0	0	0	0	0	0	0	0	0	1	1	0	0	0	0	0
1202_bin.30.strict.fa	d__Bacteria;p__Firmicutes_A;c__Clostridia;o__Lachnospirales;f__Lachnospiraceae;g__;s__	0	0	0	0	0	0	0	0	0	0	1	0	0	0	0	0	0	0	0	0	0	0	0	0	0	0	0	0	0	0	0	0	0	0	1	1	0	0	0	0	0
1345_bin.29.orig.fa	d__Bacteria;p__Firmicutes_A;c__Clostridia;o__Lachnospirales;f__Lachnospiraceae;g__COE1;s__	0	0	0	0	0	0	0	0	0	0	1	0	0	0	0	0	0	0	0	0	0	0	0	0	0	0	0	0	0	0	0	0	0	0	1	1	0	0	0	0	0
1357_bin.20.orig.fa	d__Bacteria;p__Firmicutes_A;c__Clostridia;o__Lachnospirales;f__Lachnospiraceae;g__UBA7050;s__	0	0	0	0	0	0	0	0	0	0	1	0	0	0	0	0	0	0	0	0	0	0	0	0	0	0	0	0	0	0	0	0	0	0	1	1	0	0	0	0	0
1202_bin.28.orig.fa	d__Bacteria;p__Firmicutes_A;c__Clostridia;o__Lachnospirales;f__Lachnospiraceae;g__UBA3282;s__	0	0	0	0	0	0	0	0	0	0	1	0	0	0	0	0	0	0	0	0	0	0	0	0	0	0	0	0	0	0	0	0	0	0	1	1	0	0	0	0	0
1342_bin.59.orig.fa	d__Bacteria;p__Firmicutes_A;c__Clostridia;o__Oscillospirales;f__Acutalibacteraceae;g__Acutalibacter;s__Acutalibacter muris	0	0	0	0	0	0	0	0	0	0	1	0	0	0	0	0	0	0	0	0	0	0	0	0	0	0	0	0	0	0	0	0	0	0	1	1	0	0	0	0	0
1345_bin.35.orig.fa	d__Bacteria;p__Firmicutes_A;c__Clostridia;o__Lachnospirales;f__Lachnospiraceae;g__Dorea;s__	0	0	0	0	0	0	0	0	0	0	1	0	0	0	0	0	0	0	0	0	0	0	0	0	0	0	0	0	0	0	0	0	0	0	1	1	0	0	0	0	0
1342_bin.32.orig.fa	d__Bacteria;p__Firmicutes_A;c__Clostridia;o__Lachnospirales;f__Lachnospiraceae;g__;s__	0	0	0	0	0	0	0	0	0	0	1	0	0	0	0	0	0	0	0	0	0	0	0	0	0	0	0	0	0	0	0	0	0	0	1	1	0	0	0	0	0
1357_bin.22.strict.fa	d__Bacteria;p__Firmicutes_A;c__Clostridia;o__Lachnospirales;f__Lachnospiraceae;g__COE1;s__	0	0	0	0	0	0	0	0	0	0	1	0	0	0	0	0	0	0	0	0	0	0	0	0	0	0	0	0	0	0	0	0	0	0	1	1	0	0	0	0	0
1354_bin.9.orig.fa	d__Bacteria;p__Firmicutes_A;c__Clostridia;o__4C28d-15;f__CAG-552;g__;s__	0	0	0	0	0	0	0	0	0	0	1	0	0	0	0	0	0	0	0	0	0	0	0	0	0	0	0	0	0	0	0	0	0	0	1	1	0	0	0	0	0
1202_bin.40.orig.fa	d__Bacteria;p__Firmicutes_A;c__Clostridia;o__Oscillospirales;f__Acutalibacteraceae;g__Acutalibacter;s__	0	0	0	0	0	0	0	0	0	0	1	0	0	0	0	0	0	0	0	0	0	0	0	0	0	0	0	0	0	0	0	0	0	0	1	1	0	0	0	0	0
1202_bin.34.orig.fa	d__Bacteria;p__Firmicutes_A;c__Clostridia;o__Lachnospirales;f__Lachnospiraceae;g__Lachnospira;s__	0	0	0	0	0	0	0	0	0	0	1	0	0	0	0	0	0	0	0	0	0	0	0	0	0	0	0	0	0	0	0	0	0	0	1	1	0	0	0	0	0
1257_bin.3.orig.fa	d__Bacteria;p__Firmicutes_A;c__Clostridia;o__Lachnospirales;f__Lachnospiraceae;g__CAG-95;s__	0	0	0	0	0	0	0	0	0	0	1	0	0	0	0	0	0	0	0	0	0	0	0	0	0	0	0	0	0	0	0	0	0	0	1	1	0	0	0	0	0
1345_bin.3.orig.fa	d__Bacteria;p__Firmicutes_A;c__Clostridia;o__Lachnospirales;f__Lachnospiraceae;g__CAG-95;s__	0	0	0	0	0	0	0	0	0	0	1	0	0	0	0	0	0	0	0	0	0	0	0	0	0	0	0	0	0	0	0	0	0	0	1	1	0	0	0	0	0
1202_bin.11.orig.fa	d__Bacteria;p__Firmicutes_A;c__Clostridia;o__Lachnospirales;f__Lachnospiraceae;g__;s__	0	0	0	0	0	0	0	0	0	0	1	0	0	0	0	0	0	0	0	0	0	0	0	0	0	0	0	0	0	0	0	0	0	0	1	1	0	0	0	0	0
1257_bin.9.strict.fa	d__Bacteria;p__Firmicutes_A;c__Clostridia;o__Lachnospirales;f__Lachnospiraceae;g__;s__	0	0	0	0	0	0	0	0	0	0	1	0	0	0	0	0	0	0	0	0	0	0	0	0	0	0	0	0	0	0	0	0	0	0	1	1	0	0	0	0	0
1357_bin.42.orig.fa	d__Bacteria;p__Firmicutes_A;c__Clostridia;o__Oscillospirales;f__Acutalibacteraceae;g__Acutalibacter;s__Acutalibacter muris	0	0	0	0	0	0	0	0	0	0	1	0	0	0	0	0	0	0	0	0	0	0	0	0	0	0	0	0	0	0	0	0	0	0	1	1	0	0	0	0	0
1202_bin.6.strict.fa	d__Bacteria;p__Firmicutes_A;c__Clostridia;o__Lachnospirales;f__Lachnospiraceae;g__UBA7182;s__	0	0	0	0	0	0	0	0	0	0	1	0	0	0	0	0	0	0	0	0	0	0	0	0	0	0	0	0	0	0	0	0	0	0	1	1	0	0	0	0	0
1342_bin.53.orig.fa	d__Bacteria;p__Firmicutes_A;c__Clostridia;o__4C28d-15;f__CAG-552;g__;s__	0	0	0	0	0	0	0	0	0	0	1	0	0	0	0	0	0	0	0	0	0	0	0	0	0	0	0	0	0	0	0	0	0	0	1	1	0	0	0	0	0
1257_bin.24.strict.fa	d__Bacteria;p__Firmicutes_A;c__Clostridia;o__Lachnospirales;f__Lachnospiraceae;g__Acetatifactor;s__	0	0	0	0	0	0	0	0	0	0	1	0	0	0	0	0	0	0	0	0	0	0	0	0	0	0	0	0	0	0	0	0	0	0	1	1	0	0	0	0	0
1257_bin.63.strict.fa	d__Bacteria;p__Firmicutes_A;c__Clostridia;o__4C28d-15;f__CAG-552;g__;s__	0	0	0	0	0	0	0	0	0	0	1	0	0	0	0	0	0	0	0	0	0	0	0	0	0	0	0	0	0	0	0	0	0	0	1	1	0	0	0	0	0
1351_bin.8.permissive.fa	d__Bacteria;p__Firmicutes_A;c__Clostridia;o__4C28d-15;f__UBA3700;g__;s__	0	0	0	0	0	0	0	0	0	0	1	0	0	0	0	0	0	0	0	0	0	0	0	0	0	0	0	0	0	0	0	0	0	0	1	1	0	0	0	0	0
1257_bin.60.orig.fa	d__Bacteria;p__Firmicutes_A;c__Clostridia;o__Oscillospirales;f__Ruminococcaceae;g__Anaerotruncus;s__Anaerotruncus sp000403395	0	0	0	0	0	0	0	0	0	0	1	0	0	0	0	0	0	0	0	0	0	0	0	0	0	0	0	0	0	0	0	0	0	0	1	1	0	0	0	0	0
1340_bin.59.orig.fa	d__Bacteria;p__Firmicutes_A;c__Clostridia;o__Lachnospirales;f__Lachnospiraceae;g__UBA7050;s__	0	0	0	0	0	0	0	0	0	0	1	0	0	0	0	0	0	0	0	0	0	0	0	0	0	0	0	0	0	0	0	0	0	0	1	1	0	0	0	0	0
1257_bin.33.orig.fa	d__Bacteria;p__Firmicutes_A;c__Clostridia;o__4C28d-15;f__CAG-727;g__UBA11940;s__	0	0	0	0	0	0	0	0	0	0	1	0	0	0	0	0	0	0	0	0	0	0	0	0	0	0	0	0	0	0	0	0	0	0	1	1	0	0	0	0	0
1351_bin.15.strict.fa	d__Bacteria;p__Firmicutes_A;c__Clostridia;o__Lachnospirales;f__Lachnospiraceae;g__Eubacterium_F;s__	0	0	0	0	0	0	0	0	0	0	1	0	0	0	0	0	0	0	0	0	0	0	0	0	0	0	0	0	0	0	0	0	0	0	1	1	0	0	0	0	0
1342_bin.40.permissive.fa	d__Bacteria;p__Firmicutes_A;c__Clostridia;o__Lachnospirales;f__Lachnospiraceae;g__Dorea;s__	0	0	0	0	0	0	0	0	0	0	1	0	0	0	0	0	0	0	0	0	0	0	0	0	0	0	0	0	0	0	0	0	0	0	1	1	0	0	0	0	0
1257_bin.15.strict.fa	d__Bacteria;p__Firmicutes_A;c__Clostridia;o__Lachnospirales;f__Lachnospiraceae;g__14-2;s__	0	0	0	0	0	0	0	0	0	0	1	0	0	0	0	0	0	0	0	0	0	0	0	0	0	0	0	0	0	0	0	0	0	0	1	1	0	0	0	0	0
1340_bin.16.strict.fa	d__Bacteria;p__Firmicutes_A;c__Clostridia;o__4C28d-15;f__CAG-727;g__UBA11940;s__	0	0	0	0	0	0	0	0	0	0	1	0	0	0	0	0	0	0	0	0	0	0	0	0	0	0	0	0	0	0	0	0	0	0	1	1	0	0	0	0	0
1346_bin.22.orig.fa	d__Bacteria;p__Firmicutes_A;c__Clostridia;o__4C28d-15;f__CAG-727;g__;s__	0	0	0	0	0	0	0	0	0	0	1	0	0	0	0	0	0	0	0	0	0	0	0	0	0	0	0	0	0	0	0	0	0	0	1	1	0	0	0	0	0
1350_bin.12.orig.fa	d__Bacteria;p__Firmicutes_A;c__Clostridia;o__Oscillospirales;f__Acutalibacteraceae;g__Acutalibacter;s__	0	0	0	0	0	0	0	0	0	0	1	0	0	0	0	0	0	0	0	0	0	0	0	0	0	0	0	0	0	0	0	0	0	0	1	1	0	0	0	0	0
1342_bin.13.orig.fa	d__Bacteria;p__Firmicutes_A;c__Clostridia;o__Oscillospirales;f__Ruminococcaceae;g__CAG-115;s__	0	0	0	0	0	0	0	0	0	0	1	0	0	0	0	0	0	0	0	0	0	0	0	0	0	0	0	0	0	0	0	0	0	0	1	1	0	0	0	0	0
1357_bin.6.orig.fa	d__Bacteria;p__Firmicutes_A;c__Clostridia;o__Lachnospirales;f__Lachnospiraceae;g__Clostridium_Q;s__	0	0	0	0	0	0	0	0	0	0	1	0	0	0	0	0	0	0	0	0	0	0	0	0	0	0	0	0	0	0	0	0	0	0	1	1	0	0	0	0	0
1208_bin.42.permissive.fa	d__Bacteria;p__Firmicutes_A;c__Clostridia;o__Lachnospirales;f__Lachnospiraceae;g__14-2;s__	0	0	0	0	0	0	0	0	0	0	1	0	0	0	0	0	0	0	0	0	0	0	0	0	0	0	0	0	0	0	0	0	0	0	1	1	0	0	0	0	0
1346_bin.21.orig.fa	d__Bacteria;p__Firmicutes_A;c__Clostridia;o__Lachnospirales;f__Lachnospiraceae;g__Lachnospira;s__	0	0	0	0	0	0	0	0	0	0	1	0	0	0	0	0	0	0	0	0	0	0	0	0	0	0	0	0	0	0	0	0	0	0	1	1	0	0	0	0	0
1350_bin.20.orig.fa	d__Bacteria;p__Firmicutes_A;c__Clostridia;o__Lachnospirales;f__Lachnospiraceae;g__CAG-56;s__	0	0	0	0	0	0	0	0	0	0	1	0	0	0	0	0	0	0	0	0	0	0	0	0	0	0	0	0	0	0	0	0	0	0	1	1	0	0	0	0	0
1345_bin.5.orig.fa	d__Bacteria;p__Firmicutes_A;c__Clostridia;o__4C28d-15;f__CAG-552;g__;s__	0	0	0	0	0	0	0	0	0	0	1	0	0	0	0	0	0	0	0	0	0	0	0	0	0	0	0	0	0	0	0	0	0	0	1	0	0	0	0	0	0
1354_bin.4.strict.fa	d__Bacteria;p__Firmicutes_A;c__Clostridia;o__4C28d-15;f__CAG-727;g__UBA11940;s__	0	0	0	0	0	0	0	0	0	0	1	0	0	0	0	0	0	0	0	0	0	0	0	0	0	0	0	0	0	0	0	0	0	0	1	0	0	0	0	0	0
1340_bin.10.orig.fa	d__Bacteria;p__Firmicutes_A;c__Clostridia;o__Lachnospirales;f__Lachnospiraceae;g__Kineothrix;s__	0	0	0	0	0	0	0	0	0	0	1	0	0	0	0	0	0	0	0	0	0	0	0	0	0	0	0	0	0	0	0	0	0	0	1	0	0	0	0	0	0
1208_bin.18.orig.fa	d__Bacteria;p__Firmicutes_A;c__Clostridia;o__Lachnospirales;f__Lachnospiraceae;g__Kineothrix;s__	0	0	0	0	0	0	0	0	0	0	1	0	0	0	0	0	0	0	0	0	0	0	0	0	0	0	0	0	0	0	0	0	0	0	1	0	0	0	0	0	0
1344_bin.45.strict.fa	d__Bacteria;p__Firmicutes_A;c__Clostridia;o__Oscillospirales;f__Acutalibacteraceae;g__Acutalibacter;s__	0	0	0	0	0	0	0	0	0	0	1	0	0	0	0	0	0	0	0	0	0	0	0	0	0	0	0	0	0	0	0	0	0	0	1	0	0	0	0	0	0
1345_bin.11.orig.fa	d__Bacteria;p__Firmicutes_A;c__Clostridia;o__Lachnospirales;f__Lachnospiraceae;g__Kineothrix;s__	0	0	0	0	0	0	0	0	0	0	1	0	0	0	0	0	0	0	0	0	0	0	0	0	0	0	0	0	0	0	0	0	0	0	1	0	0	0	0	0	0
1340_bin.29.strict.fa	d__Bacteria;p__Firmicutes_A;c__Clostridia;o__4C28d-15;f__CAG-552;g__;s__	0	0	0	0	0	0	0	0	0	0	1	0	0	0	0	0	0	0	0	0	0	0	0	0	0	0	0	0	0	0	0	0	0	0	1	0	0	0	0	0	0
1351_bin.20.strict.fa	d__Bacteria;p__Firmicutes_A;c__Clostridia;o__Oscillospirales;f__Ruminococcaceae;g__UBA1394;s__	0	0	0	0	0	0	0	0	0	0	1	0	0	0	0	0	0	0	0	0	0	0	0	0	0	0	0	0	0	0	0	0	0	0	1	0	0	0	0	0	0
1208_bin.12.orig.fa	d__Bacteria;p__Firmicutes_A;c__Clostridia;o__Monoglobales;f__UBA1381;g__CAG-41;s__	0	0	0	0	0	0	0	0	0	0	1	0	0	0	0	0	0	0	0	0	0	0	0	0	0	0	0	0	0	0	0	0	0	0	1	0	0	0	0	0	0
1345_bin.12.orig.fa	d__Bacteria;p__Firmicutes_A;c__Clostridia;o__Lachnospirales;f__Lachnospiraceae;g__Eubacterium_F;s__	0	0	0	0	0	0	0	0	0	0	1	0	0	0	0	0	0	0	0	0	0	0	0	0	0	0	0	0	0	0	0	0	0	0	1	0	0	0	0	0	0
1357_bin.53.strict.fa	d__Bacteria;p__Firmicutes_A;c__Clostridia;o__4C28d-15;f__CAG-552;g__;s__	0	0	0	0	0	0	0	0	0	0	1	0	0	0	0	0	0	0	0	0	0	0	0	0	0	0	0	0	0	0	0	0	0	0	1	0	0	0	0	0	0
1208_bin.44.strict.fa	d__Bacteria;p__Firmicutes_A;c__Clostridia;o__Lachnospirales;f__Anaerotignaceae;g__ASF356;s__	0	0	0	0	0	0	0	0	0	0	1	0	0	0	0	0	0	0	0	0	0	0	0	0	0	0	0	0	0	0	0	0	0	0	1	0	0	0	0	0	0
1202_bin.10.permissive.fa	d__Bacteria;p__Firmicutes_A;c__Clostridia;o__Oscillospirales;f__Ruminococcaceae;g__Ruminiclostridium_E;s__	0	0	0	0	0	0	0	0	0	0	1	0	0	0	0	0	0	0	0	0	0	0	0	0	0	0	0	0	0	0	0	0	0	0	1	0	0	0	0	0	0
1342_bin.18.strict.fa	d__Bacteria;p__Firmicutes_A;c__Clostridia;o__4C28d-15;f__CAG-552;g__;s__	0	0	0	0	0	0	0	0	0	0	1	0	0	0	0	0	0	0	0	0	0	0	0	0	0	0	0	0	0	0	0	0	0	0	1	0	0	0	0	0	0
1342_bin.26.strict.fa	d__Bacteria;p__Firmicutes_A;c__Clostridia;o__Lachnospirales;f__Lachnospiraceae;g__Kineothrix;s__	0	0	0	0	0	0	0	0	0	0	1	0	0	0	0	0	0	0	0	0	0	0	0	0	0	0	0	0	0	0	0	0	0	0	1	0	0	0	0	0	0
1344_bin.26.orig.fa	d__Bacteria;p__Firmicutes_A;c__Clostridia;o__Lachnospirales;f__Lachnospiraceae;g__Kineothrix;s__	0	0	0	0	0	0	0	0	0	0	1	0	0	0	0	0	0	0	0	0	0	0	0	0	0	0	0	0	0	0	0	0	0	0	1	0	0	0	0	0	0
1257_bin.53.orig.fa	d__Bacteria;p__Firmicutes_A;c__Clostridia;o__Lachnospirales;f__Lachnospiraceae;g__Kineothrix;s__	0	0	0	0	0	0	0	0	0	0	1	0	0	0	0	0	0	0	0	0	0	0	0	0	0	0	0	0	0	0	0	0	0	0	1	0	0	0	0	0	0
1340_bin.58.strict.fa	d__Bacteria;p__Firmicutes_A;c__Clostridia;o__Oscillospirales;f__Ruminococcaceae;g__UBA3818;s__	0	0	0	0	0	0	0	0	0	0	1	0	0	0	0	0	0	0	0	0	0	0	0	0	0	0	0	0	0	0	0	0	0	0	1	0	0	0	0	0	0
1350_bin.34.permissive.fa	d__Bacteria;p__Firmicutes_A;c__Clostridia;o__4C28d-15;f__CAG-552;g__;s__	0	0	0	0	0	0	0	0	0	0	1	0	0	0	0	0	0	0	0	0	0	0	0	0	0	0	0	0	0	0	0	0	0	0	1	0	0	0	0	0	0
1357_bin.5.permissive.fa	d__Bacteria;p__Firmicutes_A;c__Clostridia;o__Oscillospirales;f__Ruminococcaceae;g__UBA1405;s__	0	0	0	0	0	0	0	0	0	0	1	0	0	0	0	0	0	0	0	0	0	0	0	0	0	0	0	0	0	0	0	0	0	0	1	0	0	0	0	0	0
1346_bin.9.orig.fa	d__Bacteria;p__Firmicutes_A;c__Clostridia;o__Lachnospirales;f__Lachnospiraceae;g__CAG-95;s__	0	0	0	0	0	0	0	0	0	0	1	0	0	0	0	0	0	0	0	0	0	0	0	0	0	0	0	0	0	0	0	0	0	0	1	0	0	0	0	0	0
1344_bin.41.orig.fa	d__Bacteria;p__Firmicutes_A;c__Clostridia;o__Oscillospirales;f__Ruminococcaceae;g__;s__	0	0	0	0	0	0	0	0	0	0	1	0	0	0	0	0	0	0	0	0	0	0	0	0	0	0	0	0	0	0	0	0	0	0	1	0	0	0	0	0	0
1357_bin.8.orig.fa	d__Bacteria;p__Firmicutes_A;c__Clostridia;o__Lachnospirales;f__Lachnospiraceae;g__;s__	0	0	0	0	0	0	0	0	0	0	1	0	0	0	0	0	0	0	0	0	0	0	0	0	0	0	0	0	0	0	0	0	0	0	1	0	0	0	0	0	0
1350_bin.8.orig.fa	d__Bacteria;p__Firmicutes_A;c__Clostridia;o__Lachnospirales;f__Lachnospiraceae;g__;s__	0	0	0	0	0	0	0	0	0	0	0	0	0	0	0	0	0	0	0	0	0	0	0	0	0	0	0	0	0	0	0	0	0	0	1	1	0	0	0	0	0
1357_bin.31.strict.fa	d__Bacteria;p__Firmicutes_A;c__Clostridia;o__Lachnospirales;f__Anaerotignaceae;g__ASF356;s__	0	0	0	0	0	0	0	0	0	0	0	0	0	0	0	0	0	0	0	0	0	0	0	0	0	0	0	0	0	0	0	0	0	0	1	1	0	0	0	0	0
1342_bin.43.orig.fa	d__Bacteria;p__Firmicutes_A;c__Clostridia;o__Lachnospirales;f__Lachnospiraceae;g__Dorea;s__	0	0	0	0	0	0	0	0	0	0	0	0	0	0	0	0	0	0	0	0	0	0	0	0	0	0	0	0	0	0	0	0	0	0	1	1	0	0	0	0	0
1208_bin.31.orig.fa	d__Bacteria;p__Firmicutes_A;c__Clostridia;o__Lachnospirales;f__Lachnospiraceae;g__;s__	0	0	0	0	0	0	0	0	0	0	0	0	0	0	0	0	0	0	0	0	0	0	0	0	0	0	0	0	0	0	0	0	0	0	1	1	0	0	0	0	0
1357_bin.7.strict.fa	d__Bacteria;p__Firmicutes_A;c__Clostridia;o__4C28d-15;f__CAG-727;g__;s__	0	0	0	0	0	0	0	0	0	0	0	0	0	0	0	0	0	0	0	0	0	0	0	0	0	0	0	0	0	0	0	0	0	0	1	1	0	0	0	0	0
1351_bin.10.strict.fa	d__Bacteria;p__Firmicutes_A;c__Clostridia;o__Lachnospirales;f__Lachnospiraceae;g__14-2;s__14-2 sp000403315	0	0	0	0	0	0	0	0	0	0	0	0	0	0	0	0	0	0	0	0	0	0	0	0	0	0	0	0	0	0	0	0	0	0	1	1	0	0	0	0	0
1342_bin.19.orig.fa	d__Bacteria;p__Firmicutes_A;c__Clostridia;o__Lachnospirales;f__Lachnospiraceae;g__CAG-95;s__	0	0	0	0	0	0	0	0	0	0	0	0	0	0	0	0	0	0	0	0	0	0	0	0	0	0	0	0	0	0	0	0	0	0	1	1	0	0	0	0	0
1345_bin.21.strict.fa	d__Bacteria;p__Firmicutes_A;c__Clostridia;o__4C28d-15;f__CAG-727;g__;s__	0	0	0	0	0	0	0	0	0	0	0	0	0	0	0	0	0	0	0	0	0	0	0	0	0	0	0	0	0	0	0	0	0	0	1	1	0	0	0	0	0
1202_bin.12.strict.fa	d__Bacteria;p__Firmicutes_A;c__Clostridia;o__Lachnospirales;f__Lachnospiraceae;g__Acetatifactor;s__	0	0	0	0	0	0	0	0	0	0	0	0	0	0	0	0	0	0	0	0	0	0	0	0	0	0	0	0	0	0	0	0	0	0	1	1	0	0	0	0	0
1257_bin.59.orig.fa	d__Bacteria;p__Firmicutes_A;c__Clostridia;o__Lachnospirales;f__Anaerotignaceae;g__Anaerotignum;s__	0	0	0	0	0	0	0	0	0	0	0	0	0	0	0	0	0	0	0	0	0	0	0	0	0	0	0	0	0	0	0	0	0	0	1	1	0	0	0	0	0
1202_bin.41.permissive.fa	d__Bacteria;p__Firmicutes_A;c__Clostridia;o__Lachnospirales;f__Lachnospiraceae;g__TF01-11;s__	0	0	0	0	0	0	0	0	0	0	0	0	0	0	0	0	0	0	0	0	0	0	0	0	0	0	0	0	0	0	0	0	0	0	1	1	0	0	0	0	0
1340_bin.17.orig.fa	d__Bacteria;p__Firmicutes_A;c__Clostridia;o__Lachnospirales;f__Lachnospiraceae;g__Faecalicatena;s__	0	0	0	0	0	0	0	0	0	0	0	0	0	0	0	0	0	0	0	0	0	0	0	0	0	0	0	0	0	0	0	0	0	0	1	1	0	0	0	0	0
1208_bin.23.orig.fa	d__Bacteria;p__Firmicutes_A;c__Clostridia;o__Lachnospirales;f__Lachnospiraceae;g__Faecalicatena;s__	0	0	0	0	0	0	0	0	0	0	0	0	0	0	0	0	0	0	0	0	0	0	0	0	0	0	0	0	0	0	0	0	0	0	1	1	0	0	0	0	0
1340_bin.14.orig.fa	d__Bacteria;p__Firmicutes_A;c__Clostridia;o__Oscillospirales;f__Oscillospiraceae;g__Lawsonibacter;s__	0	0	0	0	0	0	0	0	0	0	0	0	0	0	0	0	0	0	0	0	0	0	0	0	0	0	0	0	0	0	0	0	0	0	1	1	0	0	0	0	0
1357_bin.27.orig.fa	d__Bacteria;p__Firmicutes_A;c__Clostridia;o__Lachnospirales;f__Lachnospiraceae;g__;s__	0	0	0	0	0	0	0	0	0	0	0	0	0	0	0	0	0	0	0	0	0	0	0	0	0	0	0	0	0	0	0	0	0	0	1	1	0	0	0	0	0
1202_bin.37.strict.fa	d__Bacteria;p__Firmicutes_A;c__Clostridia;o__Lachnospirales;f__Lachnospiraceae;g__;s__	0	0	0	0	0	0	0	0	0	0	0	0	0	0	0	0	0	0	0	0	0	0	0	0	0	0	0	0	0	0	0	0	0	0	1	1	0	0	0	0	0
1351_bin.6.strict.fa	d__Bacteria;p__Firmicutes_A;c__Clostridia;o__Lachnospirales;f__Lachnospiraceae;g__;s__	0	0	0	0	0	0	0	0	0	0	0	0	0	0	0	0	0	0	0	0	0	0	0	0	0	0	0	0	0	0	0	0	0	0	1	1	0	0	0	0	0
1208_bin.8.orig.fa	d__Bacteria;p__Firmicutes_A;c__Clostridia;o__Lachnospirales;f__CAG-274;g__;s__	0	0	0	0	0	0	0	0	0	0	0	0	0	0	0	0	0	0	0	0	0	0	0	0	0	0	0	0	0	0	0	0	0	0	1	1	0	0	0	0	0
1346_bin.15.strict.fa	d__Bacteria;p__Firmicutes_A;c__Clostridia;o__4C28d-15;f__CAG-552;g__;s__	0	0	0	0	0	0	0	0	0	0	0	0	0	0	0	0	0	0	0	0	0	0	0	0	0	0	0	0	0	0	0	0	0	0	1	0	0	0	0	0	0
1351_bin.1.strict.fa	d__Bacteria;p__Firmicutes_A;c__Clostridia;o__Lachnospirales;f__Lachnospiraceae;g__Clostridium_Q;s__	0	0	0	0	0	0	0	0	0	0	0	0	0	0	0	0	0	0	0	0	0	0	0	0	0	0	0	0	0	0	0	0	0	0	1	0	0	0	0	0	0
1350_bin.4.strict.fa	d__Bacteria;p__Firmicutes_A;c__Clostridia;o__4C28d-15;f__CAG-552;g__;s__	0	0	0	0	0	0	0	0	0	0	0	0	0	0	0	0	0	0	0	0	0	0	0	0	0	0	0	0	0	0	0	0	0	0	1	0	0	0	0	0	0
1357_bin.28.orig.fa	d__Bacteria;p__Firmicutes_A;c__Clostridia;o__Lachnospirales;f__Lachnospiraceae;g__Acetatifactor;s__	0	0	0	0	0	0	0	0	0	0	0	0	0	0	0	0	0	0	0	0	0	0	0	0	0	0	0	0	0	0	0	0	0	0	1	0	0	0	0	0	0
1344_bin.32.strict.fa	d__Bacteria;p__Firmicutes_A;c__Clostridia;o__Lachnospirales;f__Lachnospiraceae;g__;s__	0	0	0	0	0	0	0	0	0	0	1	0	0	0	0	0	0	0	0	0	0	0	0	0	0	0	0	0	0	0	0	0	0	0	0	1	0	0	0	0	0
1346_bin.16.strict.fa	d__Bacteria;p__Firmicutes_A;c__Clostridia;o__Oscillospirales;f__Acutalibacteraceae;g__Acutalibacter;s__Acutalibacter muris	0	0	0	0	0	0	0	0	0	0	1	0	0	0	0	0	0	0	0	0	0	0	0	0	0	0	0	0	0	0	0	0	0	0	0	1	0	0	0	0	0
1357_bin.47.orig.fa	d__Bacteria;p__Firmicutes_A;c__Clostridia;o__4C28d-15;f__CAG-727;g__UBA11940;s__	0	0	0	0	0	0	0	0	0	0	1	0	0	0	0	0	0	0	0	0	0	0	0	0	0	0	0	0	0	0	0	0	0	0	0	1	0	0	0	0	0
1340_bin.8.strict.fa	d__Bacteria;p__Firmicutes_A;c__Clostridia;o__Lachnospirales;f__Anaerotignaceae;g__ASF356;s__	0	0	0	0	0	0	0	0	0	0	1	0	0	0	0	0	0	0	0	0	0	0	0	0	0	0	0	0	0	0	0	0	0	0	0	1	0	0	0	0	0
1340_bin.60.strict.fa	d__Bacteria;p__Firmicutes_A;c__Clostridia;o__Lachnospirales;f__Lachnospiraceae;g__;s__	0	0	0	0	0	0	0	0	0	0	1	0	0	0	0	0	0	0	0	0	0	0	0	0	0	0	0	0	0	0	0	0	0	0	0	1	0	0	0	0	0
1357_bin.49.orig.fa	d__Bacteria;p__Firmicutes_A;c__Clostridia;o__4C28d-15;f__CAG-552;g__;s__	0	0	0	0	0	0	0	0	0	0	1	0	0	0	0	0	0	0	0	0	0	0	0	0	0	0	0	0	0	0	0	0	0	0	0	1	0	0	0	0	0
1340_bin.7.orig.fa	d__Bacteria;p__Firmicutes_A;c__Clostridia;o__Oscillospirales;f__Ruminococcaceae;g__;s__	0	0	0	0	0	0	0	0	0	0	1	0	0	0	0	0	0	0	0	0	0	0	0	0	0	0	0	0	0	0	0	0	0	0	0	1	0	0	0	0	0
1342_bin.57.strict.fa	d__Bacteria;p__Firmicutes_A;c__Clostridia;o__Oscillospirales;f__Oscillospiraceae;g__UBA5446;s__	0	0	0	0	0	0	0	0	0	0	1	0	0	0	0	0	0	0	0	0	0	0	0	0	0	0	0	0	0	0	0	0	0	0	0	1	0	0	0	0	0
1345_bin.24.orig.fa	d__Bacteria;p__Firmicutes_A;c__Clostridia;o__Oscillospirales;f__Ruminococcaceae;g__;s__	0	0	0	0	0	0	0	0	0	0	1	0	0	0	0	0	0	0	0	0	0	0	0	0	0	0	0	0	0	0	0	0	0	0	0	0	0	0	0	0	0
1340_bin.48.orig.fa	d__Bacteria;p__Firmicutes_A;c__Clostridia;o__4C28d-15;f__CAG-727;g__UBA11940;s__	0	0	0	0	0	0	0	0	0	0	1	0	0	0	0	0	0	0	0	0	0	0	0	0	0	0	0	0	0	0	0	0	0	0	0	0	0	0	0	0	0
1257_bin.47.orig.fa	d__Bacteria;p__Firmicutes_A;c__Clostridia;o__Oscillospirales;f__Ruminococcaceae;g__Angelakisella;s__	0	0	0	0	0	0	0	0	0	0	1	0	0	0	0	0	0	0	0	0	0	0	0	0	0	0	0	0	0	0	0	0	0	0	0	0	0	0	0	0	0
1357_bin.35.strict.fa	d__Bacteria;p__Firmicutes_A;c__Clostridia;o__Lachnospirales;f__Lachnospiraceae;g__Eubacterium_G;s__	0	0	0	0	0	0	0	0	0	0	1	0	0	0	0	0	0	0	0	0	0	0	0	0	0	0	0	0	0	0	0	0	0	0	0	0	0	0	0	0	0
1342_bin.9.orig.fa	d__Bacteria;p__Firmicutes_A;c__Clostridia;o__Lachnospirales;f__Lachnospiraceae;g__Dorea;s__Dorea sp000403455	0	0	0	0	0	0	0	0	0	0	1	0	0	0	0	0	0	0	0	0	0	0	0	0	0	0	0	0	0	0	0	0	0	0	0	0	0	0	0	0	0
1342_bin.24.orig.fa	d__Bacteria;p__Firmicutes_A;c__Clostridia;o__Lachnospirales;f__Lachnospiraceae;g__14-2;s__	0	0	0	0	0	0	0	0	0	0	1	0	0	0	0	0	0	0	0	0	0	0	0	0	0	0	0	0	0	0	0	0	0	0	0	0	0	0	0	0	0
1344_bin.27.strict.fa	d__Bacteria;p__Firmicutes_A;c__Clostridia;o__Lachnospirales;f__Lachnospiraceae;g__UBA3282;s__	0	0	0	0	0	0	0	0	0	0	1	0	0	0	0	0	0	0	0	0	0	0	0	0	0	0	0	0	0	0	0	0	0	0	0	0	0	0	0	0	0
1342_bin.6.orig.fa	d__Bacteria;p__Firmicutes_A;c__Clostridia;o__Lachnospirales;f__Lachnospiraceae;g__UBA9502;s__	0	0	0	0	0	0	0	0	0	0	1	0	0	0	0	0	0	0	0	0	0	0	0	0	0	0	0	0	0	0	0	0	0	0	0	0	0	0	0	0	0
1202_bin.17.orig.fa	d__Bacteria;p__Firmicutes_A;c__Clostridia;o__Lachnospirales;f__Lachnospiraceae;g__Acetatifactor;s__	0	0	0	0	0	0	0	0	0	0	1	0	0	0	0	0	0	0	0	0	0	0	0	0	0	0	0	0	0	0	0	0	0	0	0	0	0	0	0	0	0
1346_bin.1.strict.fa	d__Bacteria;p__Firmicutes_A;c__Clostridia;o__Lachnospirales;f__Lachnospiraceae;g__Eubacterium_F;s__	0	0	0	0	0	0	0	0	0	0	1	0	0	0	0	0	0	0	0	0	0	0	0	0	0	0	0	0	0	0	0	0	0	0	0	0	0	0	0	0	0
1342_bin.17.orig.fa	d__Bacteria;p__Firmicutes_A;c__Clostridia;o__Lachnospirales;f__Lachnospiraceae;g__Acetatifactor;s__	0	0	0	0	0	0	0	0	0	0	1	0	0	0	0	0	0	0	0	0	0	0	0	0	0	0	0	0	0	0	0	0	0	0	0	0	0	0	0	0	0
1350_bin.6.orig.fa	d__Bacteria;p__Firmicutes_A;c__Clostridia;o__Lachnospirales;f__Anaerotignaceae;g__ASF356;s__	0	0	0	0	0	0	0	0	0	0	1	0	0	0	0	0	0	0	0	0	0	0	0	0	0	0	0	0	0	0	0	0	0	0	0	0	0	0	0	0	0
1208_bin.2.orig.fa	d__Bacteria;p__Firmicutes_A;c__Clostridia;o__TANB77;f__CAG-508;g__UBA7001;s__	0	0	0	0	0	0	0	0	0	0	1	0	0	0	0	0	0	0	0	0	0	0	0	0	0	0	0	0	0	0	0	0	0	0	0	0	0	0	0	0	0
1257_bin.28.permissive.fa	d__Bacteria;p__Firmicutes_A;c__Clostridia;o__Lachnospirales;f__Lachnospiraceae;g__Eubacterium_J;s__	0	0	0	0	0	0	0	0	0	0	1	0	0	0	0	0	0	0	0	0	0	0	0	0	0	0	0	0	0	0	0	0	0	0	0	0	0	0	0	0	0
1342_bin.58.orig.fa	d__Bacteria;p__Actinobacteriota;c__Coriobacteriia;o__Coriobacteriales;f__Atopobiaceae;g__;s__	0	0	0	0	0	0	0	0	0	0	1	0	0	0	0	0	0	0	0	0	0	0	0	0	0	0	0	0	0	0	0	0	0	0	0	0	0	0	0	0	0
1257_bin.5.orig.fa	d__Bacteria;p__Firmicutes_A;c__Clostridia;o__Lachnospirales;f__Lachnospiraceae;g__UBA3282;s__	0	0	0	0	0	0	0	0	0	0	1	0	0	0	0	0	0	0	0	0	0	0	0	0	0	0	0	0	0	0	0	0	0	0	0	0	0	0	0	0	0
1342_bin.37.orig.fa	d__Bacteria;p__Firmicutes_A;c__Clostridia;o__Lachnospirales;f__Lachnospiraceae;g__Eubacterium_F;s__	0	0	0	0	0	0	0	0	0	0	1	0	0	0	0	0	0	0	0	0	0	0	0	0	0	0	0	0	0	0	0	0	0	0	0	0	0	0	0	0	0
1202_bin.8.strict.fa	d__Bacteria;p__Firmicutes_A;c__Clostridia;o__Lachnospirales;f__Lachnospiraceae;g__Eubacterium_G;s__	0	0	0	0	0	0	0	0	0	0	1	0	0	0	0	0	0	0	0	0	0	0	0	0	0	0	0	0	0	0	0	0	0	0	0	0	0	0	0	0	0
1257_bin.36.orig.fa	d__Bacteria;p__Firmicutes_A;c__Clostridia;o__Lachnospirales;f__Lachnospiraceae;g__Acetatifactor;s__Acetatifactor muris	0	0	0	0	0	0	0	0	0	0	1	0	0	0	0	0	0	0	0	0	0	0	0	0	0	0	0	0	0	0	0	0	0	0	0	0	0	0	0	0	0
1345_bin.16.orig.fa	d__Bacteria;p__Firmicutes_A;c__Clostridia;o__Lachnospirales;f__Lachnospiraceae;g__UBA7182;s__	0	0	0	0	0	0	0	0	0	0	1	0	0	0	0	0	0	0	0	0	0	0	0	0	0	0	0	0	0	0	0	0	0	0	0	0	0	0	0	0	0
1257_bin.51.orig.fa	d__Bacteria;p__Firmicutes_A;c__Clostridia;o__Lachnospirales;f__Lachnospiraceae;g__Acetatifactor;s__	0	0	0	0	0	0	0	0	0	0	1	0	0	0	0	0	0	0	0	0	0	0	0	0	0	0	0	0	0	0	0	0	0	0	0	0	0	0	0	0	0
1257_bin.38.orig.fa	d__Bacteria;p__Firmicutes_A;c__Clostridia;o__Lachnospirales;f__Lachnospiraceae;g__Acetatifactor;s__	0	0	0	0	0	0	0	0	0	0	1	0	0	0	0	0	0	0	0	0	0	0	0	0	0	0	0	0	0	0	0	0	0	0	0	0	0	0	0	0	0
1208_bin.7.orig.fa	d__Bacteria;p__Firmicutes_A;c__Clostridia;o__Lachnospirales;f__Lachnospiraceae;g__UBA3282;s__	0	0	0	0	0	0	0	0	0	0	1	0	0	0	0	0	0	0	0	0	0	0	0	0	0	0	0	0	0	0	0	0	0	0	0	0	0	0	0	0	0
1342_bin.22.strict.fa	d__Bacteria;p__Firmicutes_A;c__Clostridia;o__Lachnospirales;f__Lachnospiraceae;g__;s__	0	0	0	0	0	0	0	0	0	0	1	0	0	0	0	0	0	0	0	0	0	0	0	0	0	0	0	0	0	0	0	0	0	0	0	0	0	0	0	0	0
1257_bin.20.strict.fa	d__Bacteria;p__Firmicutes_A;c__Clostridia;o__Lachnospirales;f__Lachnospiraceae;g__UBA9502;s__	0	0	0	0	0	0	0	0	0	0	1	0	0	0	0	0	0	0	0	0	0	0	0	0	0	0	0	0	0	0	0	0	0	0	0	0	0	0	0	0	0
1340_bin.15.orig.fa	d__Bacteria;p__Firmicutes_A;c__Clostridia;o__Lachnospirales;f__Lachnospiraceae;g__Eubacterium_F;s__	0	0	0	0	0	0	0	0	0	0	1	0	0	0	0	0	0	0	0	0	0	0	0	0	0	0	0	0	0	0	0	0	0	0	0	0	0	0	0	0	0
1346_bin.14.orig.fa	d__Bacteria;p__Firmicutes_A;c__Clostridia;o__Oscillospirales;f__Oscillospiraceae;g__Oscillibacter;s__	0	0	0	0	0	0	0	0	0	0	1	0	0	0	0	0	0	0	0	0	0	0	0	0	0	0	0	0	0	0	0	0	0	0	0	0	0	0	0	0	0
1357_bin.21.strict.fa	d__Bacteria;p__Firmicutes_A;c__Clostridia;o__Lachnospirales;f__Lachnospiraceae;g__Eubacterium_J;s__	0	0	0	0	0	0	0	0	0	0	1	0	0	0	0	0	0	0	0	0	0	0	0	0	0	0	0	0	0	0	0	0	0	0	0	0	0	0	0	0	0
1344_bin.16.orig.fa	d__Bacteria;p__Firmicutes_A;c__Clostridia;o__Lachnospirales;f__Lachnospiraceae;g__UBA9502;s__	0	0	0	0	0	0	0	0	0	0	1	0	0	0	0	0	0	0	0	0	0	0	0	0	0	0	0	0	0	0	0	0	0	0	0	0	0	0	0	0	0
1340_bin.18.orig.fa	d__Bacteria;p__Firmicutes_A;c__Clostridia;o__Lachnospirales;f__Lachnospiraceae;g__;s__	0	0	0	0	0	0	0	0	0	0	1	0	0	0	0	0	0	0	0	0	0	0	0	0	0	0	0	0	0	0	0	0	0	0	0	0	0	0	0	0	0
1257_bin.10.strict.fa	d__Bacteria;p__Firmicutes_A;c__Clostridia;o__Lachnospirales;f__Lachnospiraceae;g__Eubacterium_F;s__	0	0	0	0	0	0	0	0	0	0	1	0	0	0	0	0	0	0	0	0	0	0	0	0	0	0	0	0	0	0	0	0	0	0	0	0	0	0	0	0	0
1354_bin.10.orig.fa	d__Bacteria;p__Firmicutes_A;c__Clostridia;o__Lachnospirales;f__Lachnospiraceae;g__UBA3282;s__	0	0	0	0	0	0	0	0	0	0	1	0	0	0	0	0	0	0	0	0	0	0	0	0	0	0	0	0	0	0	0	0	0	0	0	0	0	0	0	0	0
1342_bin.12.orig.fa	d__Bacteria;p__Firmicutes_A;c__Clostridia;o__Lachnospirales;f__Lachnospiraceae;g__UBA9502;s__	0	0	0	0	0	0	0	0	0	0	1	0	0	0	0	0	0	0	0	0	0	0	0	0	0	0	0	0	0	0	0	0	0	0	0	0	0	0	0	0	0
1345_bin.19.orig.fa	d__Bacteria;p__Firmicutes_A;c__Clostridia;o__Lachnospirales;f__Lachnospiraceae;g__UBA9502;s__	0	0	0	0	0	0	0	0	0	0	1	0	0	0	0	0	0	0	0	0	0	0	0	0	0	0	0	0	0	0	0	0	0	0	0	0	0	0	0	0	0
1257_bin.17.orig.fa	d__Bacteria;p__Firmicutes_A;c__Clostridia;o__Oscillospirales;f__Oscillospiraceae;g__Oscillibacter;s__	0	0	0	0	0	0	0	0	0	0	1	0	0	0	0	0	0	0	0	0	0	0	0	0	0	0	0	0	0	0	0	0	0	0	0	0	0	0	0	0	0
1346_bin.12.orig.fa	d__Bacteria;p__Firmicutes_A;c__Clostridia;o__Lachnospirales;f__Lachnospiraceae;g__UBA7050;s__	0	0	0	0	0	0	0	0	0	0	1	0	0	0	0	0	0	0	0	0	0	0	0	0	0	0	0	0	0	0	0	0	0	0	0	0	0	0	0	0	0
1350_bin.19.strict.fa	d__Bacteria;p__Firmicutes_A;c__Clostridia;o__Lachnospirales;f__Lachnospiraceae;g__Eubacterium_G;s__	0	0	0	0	0	0	0	0	0	0	1	0	0	0	0	0	0	0	0	0	0	0	0	0	0	0	0	0	0	0	0	0	0	0	0	0	0	0	0	0	0
1257_bin.49.orig.fa	d__Bacteria;p__Firmicutes_A;c__Clostridia;o__Oscillospirales;f__Ruminococcaceae;g__Angelakisella;s__	0	0	0	0	0	0	0	0	0	0	0	0	0	0	0	0	0	0	0	0	0	0	0	0	0	0	0	0	0	0	0	0	0	0	0	0	0	0	0	0	0
1340_bin.23.orig.fa	d__Bacteria;p__Firmicutes;c__Bacilli;o__Acholeplasmatales;f__CAG-307;g__;s__	0	0	0	0	0	0	0	0	0	0	0	0	0	0	0	0	0	0	0	0	0	0	0	0	0	0	0	0	0	0	0	0	0	0	0	0	0	0	0	0	0
1340_bin.5.orig.fa	d__Bacteria;p__Firmicutes_A;c__Clostridia;o__Lachnospirales;f__Lachnospiraceae;g__CAG-95;s__	0	0	0	0	0	0	0	0	0	0	0	0	0	0	0	0	0	0	0	0	0	0	0	0	0	0	0	0	0	0	0	0	0	0	0	0	0	0	0	0	0
1351_bin.27.permissive.fa	d__Bacteria;p__Firmicutes;c__Bacilli;o__Haloplasmatales;f__Turicibacteraceae;g__Turicibacter;s__Turicibacter sp002311155	0	0	0	0	0	0	0	0	0	0	0	0	0	0	0	0	0	0	0	0	0	0	0	0	0	0	0	0	0	0	0	0	0	0	0	0	0	0	0	0	0
1340_bin.22.orig.fa	d__Bacteria;p__Firmicutes;c__Bacilli;o__RF39;f__CAG-1000;g__CAG-776;s__	0	0	0	0	0	0	0	0	0	0	0	0	0	0	0	0	0	0	0	0	0	0	0	0	0	0	0	0	0	0	0	0	0	0	0	0	0	0	0	0	0
1202_bin.29.permissive.fa	d__Bacteria;p__Firmicutes;c__Bacilli;o__RF39;f__CAG-1000;g__CAG-582;s__	0	0	0	0	0	0	0	0	0	0	0	0	0	0	0	0	0	0	0	0	0	0	0	0	0	0	0	0	0	0	0	0	0	0	0	0	0	0	0	0	0
1345_bin.33.orig.fa	d__Bacteria;p__Firmicutes_A;c__Clostridia;o__Lachnospirales;f__Lachnospiraceae;g__;s__	0	0	0	0	0	0	0	0	0	0	0	0	0	0	0	0	0	0	0	0	0	0	0	0	0	0	0	0	0	0	0	0	0	0	0	0	0	0	0	0	0
1344_bin.48.permissive.fa	d__Bacteria;p__Firmicutes_A;c__Clostridia;o__Clostridiales;f__Savagellaceae;g__Savagella;s__Savagella sp000270205	0	0	0	0	0	0	0	0	0	0	0	0	0	0	0	0	0	0	0	0	0	0	0	0	0	0	0	0	0	0	0	0	0	0	0	0	0	0	0	0	0
1340_bin.56.permissive.fa	d__Bacteria;p__Firmicutes_A;c__Clostridia;o__4C28d-15;f__CAG-314;g__CAG-1435;s__	0	0	0	0	0	0	0	0	0	0	0	0	0	0	0	0	0	0	0	0	0	0	0	0	0	0	0	0	0	0	0	0	0	0	0	0	0	0	0	0	0
1342_bin.21.strict.fa	d__Bacteria;p__Firmicutes;c__Bacilli;o__RF39;f__CAG-611;g__;s__	0	0	0	0	0	0	0	0	0	0	0	0	0	0	0	0	0	0	0	0	0	0	0	0	0	0	0	0	0	0	0	0	0	0	0	0	0	0	0	0	0
1351_bin.7.orig.fa	d__Bacteria;p__Firmicutes;c__Bacilli;o__RF39;f__CAG-1000;g__CAG-776;s__	0	0	0	0	0	0	0	0	0	0	0	0	0	0	0	0	0	0	0	0	0	0	0	0	0	0	0	0	0	0	0	0	0	0	0	0	0	0	0	0	0
1357_bin.12.orig.fa	d__Bacteria;p__Firmicutes;c__Bacilli;o__Acholeplasmatales;f__CAG-307;g__;s__	0	0	0	0	0	0	0	0	0	0	0	0	0	0	0	0	0	0	0	0	0	0	0	0	0	0	0	0	0	0	0	0	0	0	0	0	0	0	0	0	0
1208_bin.3.orig.fa	d__Bacteria;p__Firmicutes;c__Bacilli;o__RF39;f__CAG-1000;g__CAG-582;s__	0	0	0	0	0	0	0	0	0	0	0	0	0	0	0	0	0	0	0	0	0	0	0	0	0	0	0	0	0	0	0	0	0	0	0	0	0	0	0	0	0
1351_bin.16.orig.fa	d__Bacteria;p__Firmicutes;c__Bacilli;o__RF39;f__CAG-1000;g__CAG-582;s__	0	0	0	0	0	0	0	0	0	0	0	0	0	0	0	0	0	0	0	0	0	0	0	0	0	0	0	0	0	0	0	0	0	0	0	0	0	0	0	0	0
1350_bin.33.permissive.fa	d__Bacteria;p__Firmicutes_A;c__Clostridia;o__4C28d-15;f__UBA1242;g__UBA11517;s__	0	0	0	0	0	0	0	0	0	0	0	0	0	0	0	0	0	0	0	0	0	0	0	0	0	0	0	0	0	0	0	0	0	0	0	0	0	0	0	0	0
1202_bin.15.strict.fa	d__Bacteria;p__Firmicutes_A;c__Clostridia;o__TANB77;f__CAG-508;g__CAG-269;s__	0	0	0	0	0	0	0	0	0	0	0	0	0	0	0	0	0	0	0	0	0	0	0	0	0	0	0	0	0	0	0	0	0	0	0	0	0	0	0	0	0
1350_bin.21.strict.fa	d__Bacteria;p__Firmicutes;c__Bacilli;o__RF39;f__CAG-1000;g__CAG-776;s__	0	0	0	0	0	0	0	0	0	0	0	0	0	0	0	0	0	0	0	0	0	0	0	0	0	0	0	0	0	0	0	0	0	0	0	0	0	0	0	0	0
1208_bin.39.orig.fa	d__Bacteria;p__Firmicutes;c__Bacilli;o__RF39;f__CAG-1000;g__CAG-776;s__	0	0	0	0	0	0	0	0	0	0	0	0	0	0	0	0	0	0	0	0	0	0	0	0	0	0	0	0	0	0	0	0	0	0	0	0	0	0	0	0	0
1208_bin.4.orig.fa	d__Bacteria;p__Firmicutes;c__Bacilli;o__Haloplasmatales;f__Turicibacteraceae;g__Turicibacter;s__Turicibacter sp002311155	0	0	0	0	0	0	0	0	0	0	0	0	0	0	0	0	0	0	0	0	0	0	0	0	0	0	0	0	0	0	0	0	0	0	0	0	0	0	0	0	0
1202_bin.26.permissive.fa	d__Bacteria;p__Firmicutes;c__Bacilli;o__Acholeplasmatales;f__CAG-307;g__;s__	0	0	0	0	0	0	0	0	0	0	0	0	0	0	0	0	0	0	0	0	0	0	0	0	0	0	0	0	0	0	0	0	0	0	0	0	0	0	0	0	0
1202_bin.50.strict.fa	d__Bacteria;p__Firmicutes;c__Bacilli;o__Haloplasmatales;f__Turicibacteraceae;g__Turicibacter;s__Turicibacter sp002311155	0	0	0	0	0	0	0	0	0	0	0	0	0	0	0	0	0	0	0	0	0	0	0	0	0	0	0	0	0	0	0	0	0	0	0	0	0	0	0	0	0
1257_bin.2.strict.fa	d__Bacteria;p__Firmicutes;c__Bacilli;o__Acholeplasmatales;f__CAG-307;g__;s__	0	0	0	0	0	0	0	0	0	0	0	0	0	0	0	0	0	0	0	0	0	0	0	0	0	0	0	0	0	0	0	0	0	0	0	0	0	0	0	0	0
1257_bin.16.permissive.fa	d__Bacteria;p__Firmicutes;c__Bacilli;o__RF39;f__CAG-1000;g__CAG-582;s__	0	0	0	0	0	0	0	0	0	0	0	0	0	0	0	0	0	0	0	0	0	0	0	0	0	0	0	0	0	0	0	0	0	0	0	0	0	0	0	0	0
1350_bin.15.permissive.fa	d__Bacteria;p__Firmicutes_A;c__Clostridia;o__4C28d-15;f__CAG-314;g__CAG-1435;s__	0	0	0	0	0	0	0	0	0	0	0	0	0	0	0	0	0	0	0	0	0	0	0	0	0	0	0	0	0	0	0	0	0	0	0	0	0	0	0	0	0
1257_bin.40.strict.fa	d__Bacteria;p__Firmicutes;c__Bacilli;o__Haloplasmatales;f__Turicibacteraceae;g__Turicibacter;s__Turicibacter sp002311155	0	0	0	0	0	0	0	0	0	0	0	0	0	0	0	0	0	0	0	0	0	0	0	0	0	0	0	0	0	0	0	0	0	0	0	0	0	0	0	0	0
1208_bin.22.strict.fa	d__Bacteria;p__Firmicutes;c__Bacilli;o__RF39;f__CAG-822;g__UBA5364;s__	0	0	0	0	0	0	0	0	0	0	0	0	0	0	0	0	0	0	0	0	0	0	0	0	0	0	0	0	0	0	0	0	0	0	0	0	0	0	0	0	0
1346_bin.2.strict.fa	d__Bacteria;p__Firmicutes;c__Bacilli;o__Acholeplasmatales;f__CAG-307;g__;s__	0	0	0	0	0	0	0	0	0	0	0	0	0	0	0	0	0	0	0	0	0	0	0	0	0	0	0	0	0	0	0	0	0	0	0	0	0	0	0	0	0

## Sheet: GTDBTk All Bins
user_genome	classification	fastani_reference	fastani_reference_radius	fastani_taxonomy	fastani_ani	fastani_af	closest_placement_reference	closest_placement_taxonomy	closest_placement_ani	closest_placement_af	pplacer_taxonomy	classification_method	note	other_related_references(genome_id,species_name,radius,ANI,AF)	aa_percent	translation_table	red_value	warnings
1351_bin.22.orig.fa	d__Bacteria;p__Bacteroidota;c__Bacteroidia;o__Bacteroidales;f__Bacteroidaceae;g__Bacteroides;s__Bacteroides thetaiotaomicron	GCF_000011065.1	95	d__Bacteria;p__Bacteroidota;c__Bacteroidia;o__Bacteroidales;f__Bacteroidaceae;g__Bacteroides;s__Bacteroides thetaiotaomicron	98.06	0.81	GCF_000011065.1	d__Bacteria;p__Bacteroidota;c__Bacteroidia;o__Bacteroidales;f__Bacteroidaceae;g__Bacteroides;s__Bacteroides thetaiotaomicron	98.06	0.81	d__Bacteria;p__Bacteroidota;c__Bacteroidia;o__Bacteroidales;f__Bacteroidaceae;g__Bacteroides;s__	ANI/Placement	topological placement and ANI have congruent species assignments	GCF_900106755.1, s__Bacteroides faecis, 95.0, 89.42, 0.74; GCF_001688725.2, s__Bacteroides caecimuris, 95.0, 82.64, 0.49; GCA_000613385.1, s__Bacteroides acidifaciens, 95.0, 82.47, 0.51; GCF_000156195.1, s__Bacteroides finegoldii, 95.0, 82.37, 0.48; GCF_002222615.2, s__Bacteroides caccae, 95.0, 82.15, 0.52; GCA_000210075.1, s__Bacteroides xylanisolvens, 95.0, 82.0, 0.47; GCF_900130125.1, s__Bacte…	97.92	11	N/A	N/A
1350_bin.35.orig.fa	d__Bacteria;p__Proteobacteria;c__Gammaproteobacteria;o__Burkholderiales;f__Burkholderiaceae;g__Parasutterella;s__Parasutterella excrementihominis	GCF_000205025.1	95	d__Bacteria;p__Proteobacteria;c__Gammaproteobacteria;o__Burkholderiales;f__Burkholderiaceae;g__Parasutterella;s__Parasutterella excrementihominis	98.06	0.93	GCF_000205025.1	d__Bacteria;p__Proteobacteria;c__Gammaproteobacteria;o__Burkholderiales;f__Burkholderiaceae;g__Parasutterella;s__Parasutterella excrementihominis	98.06	0.93	d__Bacteria;p__Proteobacteria;c__Gammaproteobacteria;o__Burkholderiales;f__Burkholderiaceae;g__Parasutterella;s__	ANI/Placement	topological placement and ANI have congruent species assignments	GCA_000980495.1, s__Parasutterella sp000980495, 95.0, 89.84, 0.84	69.03	11	N/A	N/A
1357_bin.24.orig.fa	d__Bacteria;p__Firmicutes_A;c__Clostridia;o__Lachnospirales;f__Lachnospiraceae;g__COE1;s__COE1 sp000403215	GCF_000403215.1	95	d__Bacteria;p__Firmicutes_A;c__Clostridia;o__Lachnospirales;f__Lachnospiraceae;g__COE1;s__COE1 sp000403215	98.68	0.95	GCF_000403215.1	d__Bacteria;p__Firmicutes_A;c__Clostridia;o__Lachnospirales;f__Lachnospiraceae;g__COE1;s__COE1 sp000403215	98.68	0.95	d__Bacteria;p__Firmicutes_A;c__Clostridia;o__Lachnospirales;f__Lachnospiraceae;g__COE1;s__	ANI/Placement	topological placement and ANI have congruent species assignments	GCA_002490665.1, s__COE1 sp002490665, 95.0, 79.62, 0.37; GCA_002358575.1, s__COE1 sp002358575, 95.0, 79.61, 0.36; GCA_002491195.1, s__COE1 sp002491195, 95.0, 78.82, 0.35; GCA_003513705.1, s__COE1 sp003513705, 95.0, 78.36, 0.29; GCF_000403335.2, s__COE1 sp000403335, 95.0, 78.09, 0.19; GCA_001916965.1, s__COE1 sp001916965, 95.0, 78.0, 0.07; GCA_002492295.1, s__COE1 sp002492295, 95.0, 77.18, 0.17	87.6	11	N/A	N/A
1344_bin.46.orig.fa	d__Bacteria;p__Bacteroidota;c__Bacteroidia;o__Bacteroidales;f__Rikenellaceae;g__Alistipes;s__Alistipes sp002428825	GCA_002428825.1	95	d__Bacteria;p__Bacteroidota;c__Bacteroidia;o__Bacteroidales;f__Rikenellaceae;g__Alistipes;s__Alistipes sp002428825	98.47	0.9	GCA_002428825.1	d__Bacteria;p__Bacteroidota;c__Bacteroidia;o__Bacteroidales;f__Rikenellaceae;g__Alistipes;s__Alistipes sp002428825	98.47	0.9	d__Bacteria;p__Bacteroidota;c__Bacteroidia;o__Bacteroidales;f__Rikenellaceae;g__Alistipes;s__	ANI/Placement	topological placement and ANI have congruent species assignments	GCF_000312145.1, s__Alistipes senegalensis, 95.0, 81.12, 0.62; GCF_900083545.1, s__Alistipes sp900083545, 95.0, 80.88, 0.61; GCA_002358415.1, s__Alistipes sp002358415, 95.0, 80.81, 0.55; GCF_000210575.1, s__Alistipes shahii, 95.0, 80.61, 0.65; GCF_900290115.1, s__Alistipes sp900290115, 95.0, 80.52, 0.58; GCA_000434235.1, s__Alistipes sp000434235, 95.0, 80.48, 0.5; GCF_900107675.1, s__Alistipes ti…	95.65	11	N/A	N/A
1344_bin.48.permissive.fa	d__Bacteria;p__Firmicutes_A;c__Clostridia;o__Clostridiales;f__Savagellaceae;g__Savagella;s__Savagella sp000270205	GCF_000270205.1	95	d__Bacteria;p__Firmicutes_A;c__Clostridia;o__Clostridiales;f__Savagellaceae;g__Savagella;s__Savagella sp000270205	99.37	0.92	GCF_000270205.1	d__Bacteria;p__Firmicutes_A;c__Clostridia;o__Clostridiales;f__Savagellaceae;g__Savagella;s__Savagella sp000270205	99.37	0.92	d__Bacteria;p__Firmicutes_A;c__Clostridia;o__Clostridiales;f__Savagellaceae;g__Savagella;s__	ANI/Placement	topological placement and ANI have congruent species assignments	GCF_000283555.1, s__Savagella sp000283555, 95.0, 84.94, 0.83; GCF_001655775.1, s__Savagella sp001655775, 95.0, 77.91, 0.54	70.42	11	N/A	N/A
1350_bin.17.permissive.fa	d__Bacteria;p__Verrucomicrobiota;c__Verrucomicrobiae;o__Verrucomicrobiales;f__Akkermansiaceae;g__Akkermansia;s__Akkermansia muciniphila	GCF_000020225.1	95	d__Bacteria;p__Verrucomicrobiota;c__Verrucomicrobiae;o__Verrucomicrobiales;f__Akkermansiaceae;g__Akkermansia;s__Akkermansia muciniphila	98.91	0.94	GCF_000020225.1	d__Bacteria;p__Verrucomicrobiota;c__Verrucomicrobiae;o__Verrucomicrobiales;f__Akkermansiaceae;g__Akkermansia;s__Akkermansia muciniphila	98.91	0.94	d__Bacteria;p__Verrucomicrobiota;c__Verrucomicrobiae;o__Verrucomicrobiales;f__Akkermansiaceae;g__Akkermansia;s__	ANI/Placement	topological placement and ANI have congruent species assignments	GCF_900184965.1, s__Akkermansia muciniphila_A, 95.0, 93.84, 0.86; GCF_002885095.1, s__Akkermansia muciniphila_B, 95.0, 87.34, 0.85; GCF_002884975.1, s__Akkermansia muciniphila_C, 95.0, 85.82, 0.84; GCF_001580195.1, s__Akkermansia sp001580195, 95.0, 82.32, 0.73; GCF_001683795.1, s__Akkermansia glycaniphila, 95.0, 77.26, 0.12	92.86	11	N/A	N/A
1340_bin.24.orig.fa	d__Bacteria;p__Bacteroidota;c__Bacteroidia;o__Bacteroidales;f__Bacteroidaceae;g__Bacteroides;s__Bacteroides thetaiotaomicron	GCF_000011065.1	95	d__Bacteria;p__Bacteroidota;c__Bacteroidia;o__Bacteroidales;f__Bacteroidaceae;g__Bacteroides;s__Bacteroides thetaiotaomicron	98.16	0.82	GCF_000011065.1	d__Bacteria;p__Bacteroidota;c__Bacteroidia;o__Bacteroidales;f__Bacteroidaceae;g__Bacteroides;s__Bacteroides thetaiotaomicron	98.16	0.82	d__Bacteria;p__Bacteroidota;c__Bacteroidia;o__Bacteroidales;f__Bacteroidaceae;g__Bacteroides;s__	ANI/Placement	topological placement and ANI have congruent species assignments	GCF_900106755.1, s__Bacteroides faecis, 95.0, 89.42, 0.73; GCA_000613385.1, s__Bacteroides acidifaciens, 95.0, 82.66, 0.5; GCF_001688725.2, s__Bacteroides caecimuris, 95.0, 82.62, 0.48; GCF_000156195.1, s__Bacteroides finegoldii, 95.0, 82.46, 0.47; GCF_002222615.2, s__Bacteroides caccae, 95.0, 82.13, 0.51; GCA_000210075.1, s__Bacteroides xylanisolvens, 95.0, 82.03, 0.46; GCF_900130125.1, s__Bacte…	97.08	11	N/A	N/A
1257_bin.60.orig.fa	d__Bacteria;p__Firmicutes_A;c__Clostridia;o__Oscillospirales;f__Ruminococcaceae;g__Anaerotruncus;s__Anaerotruncus sp000403395	GCF_000403395.2	95	d__Bacteria;p__Firmicutes_A;c__Clostridia;o__Oscillospirales;f__Ruminococcaceae;g__Anaerotruncus;s__Anaerotruncus sp000403395	99.01	0.94	GCF_000403395.2	d__Bacteria;p__Firmicutes_A;c__Clostridia;o__Oscillospirales;f__Ruminococcaceae;g__Anaerotruncus;s__Anaerotruncus sp000403395	99.01	0.94	d__Bacteria;p__Firmicutes_A;c__Clostridia;o__Oscillospirales;f__Ruminococcaceae;g__Anaerotruncus;s__	ANI/Placement	topological placement and ANI have congruent species assignments	GCF_900199635.1, s__Anaerotruncus sp900199635, 95.0, 77.87, 0.18; GCF_900078395.1, s__Anaerotruncus rubiinfantis, 95.0, 77.69, 0.19; GCF_900186535.1, s__Anaerotruncus massiliensis, 95.0, 77.28, 0.14; GCF_000154565.1, s__Anaerotruncus colihominis, 95.0, 77.09, 0.13	93.43	11	N/A	N/A
1345_bin.22.strict.fa	d__Bacteria;p__Firmicutes_A;c__Clostridia;o__Lachnospirales;f__Lachnospiraceae;g__14-2;s__14-2 sp000403315	GCF_000403315.2	95	d__Bacteria;p__Firmicutes_A;c__Clostridia;o__Lachnospirales;f__Lachnospiraceae;g__14-2;s__14-2 sp000403315	98.9	0.94	GCF_000403315.2	d__Bacteria;p__Firmicutes_A;c__Clostridia;o__Lachnospirales;f__Lachnospiraceae;g__14-2;s__14-2 sp000403315	98.9	0.94	d__Bacteria;p__Firmicutes_A;c__Clostridia;o__Lachnospirales;f__Lachnospiraceae;g__14-2;s__	ANI/Placement	topological placement and ANI have congruent species assignments	GCF_000403255.1, s__14-2 sp000403255, 95.0, 79.9, 0.41; GCF_000403845.2, s__14-2 sp000403845, 95.0, 78.85, 0.38; GCF_001940225.1, s__14-2 sp001940225, 95.0, 77.64, 0.1	93.41	11	N/A	N/A
1350_bin.5.orig.fa	d__Bacteria;p__Firmicutes_A;c__Clostridia;o__Lachnospirales;f__Lachnospiraceae;g__Hungatella_A;s__Hungatella_A sp002358555	GCA_002358555.1	95	d__Bacteria;p__Firmicutes_A;c__Clostridia;o__Lachnospirales;f__Lachnospiraceae;g__Hungatella_A;s__Hungatella_A sp002358555	99.14	0.88	GCA_002358555.1	d__Bacteria;p__Firmicutes_A;c__Clostridia;o__Lachnospirales;f__Lachnospiraceae;g__Hungatella_A;s__Hungatella_A sp002358555	99.14	0.88	d__Bacteria;p__Firmicutes_A;c__Clostridia;o__Lachnospirales;f__Lachnospiraceae;g__Hungatella_A;s__	ANI/Placement	topological placement and ANI have congruent species assignments	GCF_000235505.1, s__Hungatella_A hathewayi, 95.0, 77.04, 0.07	93.85	11	N/A	N/A
1345_bin.8.strict.fa	d__Bacteria;p__Firmicutes_A;c__Clostridia;o__Oscillospirales;f__Acutalibacteraceae;g__Acutalibacter;s__Acutalibacter muris	GCF_002201475.1	95	d__Bacteria;p__Firmicutes_A;c__Clostridia;o__Oscillospirales;f__Acutalibacteraceae;g__Acutalibacter;s__Acutalibacter muris	98.29	0.94	GCF_002201475.1	d__Bacteria;p__Firmicutes_A;c__Clostridia;o__Oscillospirales;f__Acutalibacteraceae;g__Acutalibacter;s__Acutalibacter muris	98.29	0.94	d__Bacteria;p__Firmicutes_A;c__Clostridia;o__Oscillospirales;f__Acutalibacteraceae;g__Acutalibacter;s__	ANI/Placement	topological placement and ANI have congruent species assignments	GCA_000435395.1, s__Acutalibacter sp000435395, 95.0, 78.25, 0.3; GCA_000432995.1, s__Acutalibacter sp000432995, 95.0, 77.15, 0.16; GCF_900048895.1, s__Acutalibacter timonensis, 95.0, 76.95, 0.11	98.19	11	N/A	N/A
1257_bin.11.orig.fa	d__Bacteria;p__Firmicutes_A;c__Clostridia;o__Lachnospirales;f__Lachnospiraceae;g__COE1;s__COE1 sp000403215	GCF_000403215.1	95	d__Bacteria;p__Firmicutes_A;c__Clostridia;o__Lachnospirales;f__Lachnospiraceae;g__COE1;s__COE1 sp000403215	98.06	0.93	GCF_000403215.1	d__Bacteria;p__Firmicutes_A;c__Clostridia;o__Lachnospirales;f__Lachnospiraceae;g__COE1;s__COE1 sp000403215	98.06	0.93	d__Bacteria;p__Firmicutes_A;c__Clostridia;o__Lachnospirales;f__Lachnospiraceae;g__COE1;s__	ANI/Placement	topological placement and ANI have congruent species assignments	GCA_002490665.1, s__COE1 sp002490665, 95.0, 79.26, 0.39; GCA_002358575.1, s__COE1 sp002358575, 95.0, 79.23, 0.41; GCA_002491195.1, s__COE1 sp002491195, 95.0, 78.76, 0.37; GCA_003513705.1, s__COE1 sp003513705, 95.0, 78.34, 0.28; GCF_000403335.2, s__COE1 sp000403335, 95.0, 77.64, 0.2; GCA_001916965.1, s__COE1 sp001916965, 95.0, 77.39, 0.09; GCA_002492295.1, s__COE1 sp002492295, 95.0, 77.19, 0.17	88.29	11	N/A	N/A
1342_bin.9.orig.fa	d__Bacteria;p__Firmicutes_A;c__Clostridia;o__Lachnospirales;f__Lachnospiraceae;g__Dorea;s__Dorea sp000403455	GCF_000403455.2	95	d__Bacteria;p__Firmicutes_A;c__Clostridia;o__Lachnospirales;f__Lachnospiraceae;g__Dorea;s__Dorea sp000403455	98.05	0.92	GCF_000403455.2	d__Bacteria;p__Firmicutes_A;c__Clostridia;o__Lachnospirales;f__Lachnospiraceae;g__Dorea;s__Dorea sp000403455	98.05	0.92	d__Bacteria;p__Firmicutes_A;c__Clostridia;o__Lachnospirales;f__Lachnospiraceae;g__Dorea;s__	ANI/Placement	topological placement and ANI have congruent species assignments	GCF_000154505.1, s__Dorea scindens, 95.0, 77.83, 0.2; GCF_900312975.1, s__Dorea sp900312975, 95.0, 77.69, 0.16; GCF_000509125.1, s__Dorea sp000509125, 95.0, 77.66, 0.21; GCF_000403475.2, s__Dorea sp000403475, 95.0, 77.65, 0.17; GCF_000156515.1, s__Dorea hylemonae, 95.0, 77.56, 0.16; GCF_001185345.1, s__Dorea sp001185345, 95.0, 77.47, 0.12; GCA_900066765.1, s__Dorea sp900066765, 95.0, 77.46, 0.11;…	73.1	11	N/A	N/A
1344_bin.18.orig.fa	d__Bacteria;p__Firmicutes_A;c__Clostridia;o__Oscillospirales;f__Acutalibacteraceae;g__Acutalibacter;s__Acutalibacter muris	GCF_002201475.1	95	d__Bacteria;p__Firmicutes_A;c__Clostridia;o__Oscillospirales;f__Acutalibacteraceae;g__Acutalibacter;s__Acutalibacter muris	98.61	0.95	GCF_002201475.1	d__Bacteria;p__Firmicutes_A;c__Clostridia;o__Oscillospirales;f__Acutalibacteraceae;g__Acutalibacter;s__Acutalibacter muris	98.61	0.95	d__Bacteria;p__Firmicutes_A;c__Clostridia;o__Oscillospirales;f__Acutalibacteraceae;g__Acutalibacter;s__	ANI/Placement	topological placement and ANI have congruent species assignments	GCA_000435395.1, s__Acutalibacter sp000435395, 95.0, 78.33, 0.29; GCA_000432995.1, s__Acutalibacter sp000432995, 95.0, 76.96, 0.16; GCF_900048895.1, s__Acutalibacter timonensis, 95.0, 76.82, 0.12	98.19	11	N/A	N/A
1354_bin.18.orig.fa	d__Bacteria;p__Bacteroidota;c__Bacteroidia;o__Bacteroidales;f__Rikenellaceae;g__Alistipes;s__Alistipes sp002428825	GCA_002428825.1	95	d__Bacteria;p__Bacteroidota;c__Bacteroidia;o__Bacteroidales;f__Rikenellaceae;g__Alistipes;s__Alistipes sp002428825	98.44	0.9	GCA_002428825.1	d__Bacteria;p__Bacteroidota;c__Bacteroidia;o__Bacteroidales;f__Rikenellaceae;g__Alistipes;s__Alistipes sp002428825	98.44	0.9	d__Bacteria;p__Bacteroidota;c__Bacteroidia;o__Bacteroidales;f__Rikenellaceae;g__Alistipes;s__	ANI/Placement	topological placement and ANI have congruent species assignments	GCF_000312145.1, s__Alistipes senegalensis, 95.0, 81.06, 0.62; GCA_002358415.1, s__Alistipes sp002358415, 95.0, 80.99, 0.55; GCF_900083545.1, s__Alistipes sp900083545, 95.0, 80.86, 0.61; GCF_000210575.1, s__Alistipes shahii, 95.0, 80.75, 0.62; GCF_900107675.1, s__Alistipes timonensis, 95.0, 80.5, 0.58; GCF_900290115.1, s__Alistipes sp900290115, 95.0, 80.49, 0.58; GCA_001941065.1, s__Alistipes sp0…	95.69	11	N/A	N/A
1350_bin.41.orig.fa	d__Bacteria;p__Bacteroidota;c__Bacteroidia;o__Bacteroidales;f__Muribaculaceae;g__CAG-485;s__CAG-485 sp002493045	GCA_002493045.1	95	d__Bacteria;p__Bacteroidota;c__Bacteroidia;o__Bacteroidales;f__Muribaculaceae;g__CAG-485;s__CAG-485 sp002493045	99.28	0.95	GCA_002493045.1	d__Bacteria;p__Bacteroidota;c__Bacteroidia;o__Bacteroidales;f__Muribaculaceae;g__CAG-485;s__CAG-485 sp002493045	99.28	0.95	d__Bacteria;p__Bacteroidota;c__Bacteroidia;o__Bacteroidales;f__Muribaculaceae;g__CAG-485;s__	ANI/Placement	topological placement and ANI have congruent species assignments	GCA_002361215.1, s__CAG-485 sp002361215, 95.0, 80.56, 0.12; GCA_002362485.1, s__CAG-485 sp002362485, 95.0, 79.63, 0.13; GCA_002493515.1, s__CAG-485 sp002493515, 95.0, 77.23, 0.14; GCA_002491945.1, s__CAG-485 sp002491945, 95.0, 76.59, 0.1; GCA_002361235.1, s__CAG-485 sp002361235, 95.0, 76.47, 0.09; GCA_001701295.1, s__CAG-485 sp001701295, 95.0, 76.45, 0.08; GCA_001701075.1, s__CAG-485 sp001701075,…	97.9	11	N/A	N/A
1351_bin.19.orig.fa	d__Bacteria;p__Proteobacteria;c__Gammaproteobacteria;o__Burkholderiales;f__Burkholderiaceae;g__Parasutterella;s__Parasutterella excrementihominis	GCF_000205025.1	95	d__Bacteria;p__Proteobacteria;c__Gammaproteobacteria;o__Burkholderiales;f__Burkholderiaceae;g__Parasutterella;s__Parasutterella excrementihominis	98.42	0.85	GCF_000205025.1	d__Bacteria;p__Proteobacteria;c__Gammaproteobacteria;o__Burkholderiales;f__Burkholderiaceae;g__Parasutterella;s__Parasutterella excrementihominis	98.42	0.85	d__Bacteria;p__Proteobacteria;c__Gammaproteobacteria;o__Burkholderiales;f__Burkholderiaceae;g__Parasutterella;s__	ANI/Placement	topological placement and ANI have congruent species assignments	GCA_000980495.1, s__Parasutterella sp000980495, 95.0, 90.46, 0.91	99.07	11	N/A	N/A
1202_bin.2.strict.fa	d__Bacteria;p__Bacteroidota;c__Bacteroidia;o__Bacteroidales;f__Bacteroidaceae;g__Bacteroides;s__Bacteroides thetaiotaomicron	GCF_000011065.1	95	d__Bacteria;p__Bacteroidota;c__Bacteroidia;o__Bacteroidales;f__Bacteroidaceae;g__Bacteroides;s__Bacteroides thetaiotaomicron	98.17	0.84	GCF_000011065.1	d__Bacteria;p__Bacteroidota;c__Bacteroidia;o__Bacteroidales;f__Bacteroidaceae;g__Bacteroides;s__Bacteroides thetaiotaomicron	98.17	0.84	d__Bacteria;p__Bacteroidota;c__Bacteroidia;o__Bacteroidales;f__Bacteroidaceae;g__Bacteroides;s__	ANI/Placement	topological placement and ANI have congruent species assignments	GCF_900106755.1, s__Bacteroides faecis, 95.0, 89.28, 0.73; GCF_001688725.2, s__Bacteroides caecimuris, 95.0, 82.61, 0.47; GCA_000613385.1, s__Bacteroides acidifaciens, 95.0, 82.34, 0.49; GCF_002222615.2, s__Bacteroides caccae, 95.0, 82.03, 0.51; GCA_000210075.1, s__Bacteroides xylanisolvens, 95.0, 81.94, 0.47; GCF_900130125.1, s__Bacteroides congonensis, 95.0, 81.85, 0.46; GCF_000156195.1, s__Bac…	90.4	11	N/A	N/A
1351_bin.23.orig.fa	d__Bacteria;p__Bacteroidota;c__Bacteroidia;o__Bacteroidales;f__Muribaculaceae;g__UBA7173;s__UBA7173 sp001689485	GCA_001689485.1	95	d__Bacteria;p__Bacteroidota;c__Bacteroidia;o__Bacteroidales;f__Muribaculaceae;g__UBA7173;s__UBA7173 sp001689485	99.14	0.92	GCA_001689485.1	d__Bacteria;p__Bacteroidota;c__Bacteroidia;o__Bacteroidales;f__Muribaculaceae;g__UBA7173;s__UBA7173 sp001689485	99.14	0.92	d__Bacteria;p__Bacteroidota;c__Bacteroidia;o__Bacteroidales;f__Muribaculaceae;g__UBA7173;s__	ANI/Placement	topological placement and ANI have congruent species assignments	GCA_002491305.1, s__UBA7173 sp002491305, 95.0, 77.72, 0.18; GCA_001701135.1, s__UBA7173 sp001701135, 95.0, 77.58, 0.17; GCA_001689685.1, s__UBA7173 sp001689685, 95.0, 77.5, 0.16	96.69	11	N/A	N/A
1257_bin.66.orig.fa	d__Bacteria;p__Bacteroidota;c__Bacteroidia;o__Bacteroidales;f__Bacteroidaceae;g__Bacteroides;s__Bacteroides thetaiotaomicron	GCF_000011065.1	95	d__Bacteria;p__Bacteroidota;c__Bacteroidia;o__Bacteroidales;f__Bacteroidaceae;g__Bacteroides;s__Bacteroides thetaiotaomicron	98.1	0.81	GCF_000011065.1	d__Bacteria;p__Bacteroidota;c__Bacteroidia;o__Bacteroidales;f__Bacteroidaceae;g__Bacteroides;s__Bacteroides thetaiotaomicron	98.1	0.81	d__Bacteria;p__Bacteroidota;c__Bacteroidia;o__Bacteroidales;f__Bacteroidaceae;g__Bacteroides;s__	ANI/Placement	topological placement and ANI have congruent species assignments	GCF_900106755.1, s__Bacteroides faecis, 95.0, 89.44, 0.74; GCF_001688725.2, s__Bacteroides caecimuris, 95.0, 82.66, 0.49; GCA_000613385.1, s__Bacteroides acidifaciens, 95.0, 82.49, 0.5; GCF_000156195.1, s__Bacteroides finegoldii, 95.0, 82.3, 0.48; GCF_002222615.2, s__Bacteroides caccae, 95.0, 82.13, 0.52; GCA_000210075.1, s__Bacteroides xylanisolvens, 95.0, 82.01, 0.47; GCF_900130125.1, s__Bacter…	97.92	11	N/A	N/A
1208_bin.10.orig.fa	d__Bacteria;p__Bacteroidota;c__Bacteroidia;o__Bacteroidales;f__Muribaculaceae;g__Muribaculum;s__Muribaculum intestinale	GCF_002201515.1	95	d__Bacteria;p__Bacteroidota;c__Bacteroidia;o__Bacteroidales;f__Muribaculaceae;g__Muribaculum;s__Muribaculum intestinale	98.58	0.97	GCF_002201515.1	d__Bacteria;p__Bacteroidota;c__Bacteroidia;o__Bacteroidales;f__Muribaculaceae;g__Muribaculum;s__Muribaculum intestinale	98.58	0.97	d__Bacteria;p__Bacteroidota;c__Bacteroidia;o__Bacteroidales;f__Muribaculaceae;g__Muribaculum;s__	ANI/Placement	topological placement and ANI have congruent species assignments	GCA_001701195.1, s__Muribaculum sp001701195, 95.0, 77.89, 0.17; GCA_002492595.1, s__Muribaculum sp002492595, 95.0, 77.5, 0.18; GCA_003150235.1, s__Muribaculum sp003150235, 95.0, 77.41, 0.16; GCA_001689405.1, s__Muribaculum arabinoxylanisolvens, 95.0, 77.31, 0.16; GCA_002358615.1, s__Muribaculum sp002358615, 95.0, 77.27, 0.15; GCA_001701065.1, s__Muribaculum sp001701065, 95.0, 76.41, 0.1	88.53	11	N/A	N/A
1351_bin.25.orig.fa	d__Bacteria;p__Bacteroidota;c__Bacteroidia;o__Bacteroidales;f__Rikenellaceae;g__Alistipes;s__Alistipes sp002428825	GCA_002428825.1	95	d__Bacteria;p__Bacteroidota;c__Bacteroidia;o__Bacteroidales;f__Rikenellaceae;g__Alistipes;s__Alistipes sp002428825	98.45	0.91	GCA_002428825.1	d__Bacteria;p__Bacteroidota;c__Bacteroidia;o__Bacteroidales;f__Rikenellaceae;g__Alistipes;s__Alistipes sp002428825	98.45	0.91	d__Bacteria;p__Bacteroidota;c__Bacteroidia;o__Bacteroidales;f__Rikenellaceae;g__Alistipes;s__	ANI/Placement	topological placement and ANI have congruent species assignments	GCF_000312145.1, s__Alistipes senegalensis, 95.0, 81.04, 0.61; GCF_900083545.1, s__Alistipes sp900083545, 95.0, 80.88, 0.6; GCA_002358415.1, s__Alistipes sp002358415, 95.0, 80.82, 0.55; GCF_000210575.1, s__Alistipes shahii, 95.0, 80.77, 0.64; GCF_900290115.1, s__Alistipes sp900290115, 95.0, 80.54, 0.58; GCF_900107675.1, s__Alistipes timonensis, 95.0, 80.49, 0.57; GCA_001941065.1, s__Alistipes sp0…	95.65	11	N/A	N/A
1202_bin.48.strict.fa	d__Bacteria;p__Bacteroidota;c__Bacteroidia;o__Bacteroidales;f__Muribaculaceae;g__CAG-485;s__CAG-485 sp002362485	GCA_002362485.1	95	d__Bacteria;p__Bacteroidota;c__Bacteroidia;o__Bacteroidales;f__Muribaculaceae;g__CAG-485;s__CAG-485 sp002362485	98.44	0.84	GCA_002362485.1	d__Bacteria;p__Bacteroidota;c__Bacteroidia;o__Bacteroidales;f__Muribaculaceae;g__CAG-485;s__CAG-485 sp002362485	98.44	0.84	d__Bacteria;p__Bacteroidota;c__Bacteroidia;o__Bacteroidales;f__Muribaculaceae;g__CAG-485;s__	ANI/Placement	topological placement and ANI have congruent species assignments	GCA_002493045.1, s__CAG-485 sp002493045, 95.0, 77.67, 0.09; GCA_002491945.1, s__CAG-485 sp002491945, 95.0, 77.45, 0.09; GCA_001701295.1, s__CAG-485 sp001701295, 95.0, 77.07, 0.12; GCA_002361155.1, s__CAG-485 sp002361155, 95.0, 76.8, 0.13; GCA_002493515.1, s__CAG-485 sp002493515, 95.0, 76.73, 0.12; GCA_002361235.1, s__CAG-485 sp002361235, 95.0, 76.6, 0.11; GCA_001701075.1, s__CAG-485 sp001701075, …	97.8	11	N/A	N/A
1354_bin.27.orig.fa	d__Bacteria;p__Firmicutes_A;c__Clostridia;o__Lachnospirales;f__Lachnospiraceae;g__Hungatella_A;s__Hungatella_A sp002358555	GCA_002358555.1	95	d__Bacteria;p__Firmicutes_A;c__Clostridia;o__Lachnospirales;f__Lachnospiraceae;g__Hungatella_A;s__Hungatella_A sp002358555	99.22	0.89	GCA_002358555.1	d__Bacteria;p__Firmicutes_A;c__Clostridia;o__Lachnospirales;f__Lachnospiraceae;g__Hungatella_A;s__Hungatella_A sp002358555	99.22	0.89	d__Bacteria;p__Firmicutes_A;c__Clostridia;o__Lachnospirales;f__Lachnospiraceae;g__Hungatella_A;s__	ANI/Placement	topological placement and ANI have congruent species assignments	GCF_000235505.1, s__Hungatella_A hathewayi, 95.0, 77.57, 0.07	98.55	11	N/A	N/A
1208_bin.1.permissive.fa	d__Bacteria;p__Firmicutes;c__Bacilli;o__Lactobacillales;f__Lactobacillaceae;g__Lactobacillus;s__Lactobacillus johnsonii	GCF_000159355.1	95	d__Bacteria;p__Firmicutes;c__Bacilli;o__Lactobacillales;f__Lactobacillaceae;g__Lactobacillus;s__Lactobacillus johnsonii	96.5	0.84	GCF_000159355.1	d__Bacteria;p__Firmicutes;c__Bacilli;o__Lactobacillales;f__Lactobacillaceae;g__Lactobacillus;s__Lactobacillus johnsonii	96.5	0.84	d__Bacteria;p__Firmicutes;c__Bacilli;o__Lactobacillales;f__Lactobacillaceae;g__Lactobacillus;s__	ANI/Placement	topological placement and ANI have congruent species assignments	GCF_001436695.1, s__Lactobacillus taiwanensis, 95.0, 87.39, 0.81; GCF_002158885.1, s__Lactobacillus gasseri_A, 95.0, 85.59, 0.76; GCF_000014425.1, s__Lactobacillus gasseri, 95.0, 85.46, 0.73; GCF_001435325.1, s__Lactobacillus intestinalis, 95.0, 81.48, 0.33; GCF_000296835.1, s__Lactobacillus hominis, 95.0, 80.7, 0.39; GCF_000178475.1, s__Lactobacillus amylolyticus, 95.0, 79.98, 0.21; GCF_00029685…	87.98	11	N/A	N/A
1208_bin.16.orig.fa	d__Bacteria;p__Bacteroidota;c__Bacteroidia;o__Bacteroidales;f__Muribaculaceae;g__Duncaniella;s__Duncaniella sp001689575	GCA_001689575.1	95	d__Bacteria;p__Bacteroidota;c__Bacteroidia;o__Bacteroidales;f__Muribaculaceae;g__Duncaniella;s__Duncaniella sp001689575	98.44	0.87	GCA_001689575.1	d__Bacteria;p__Bacteroidota;c__Bacteroidia;o__Bacteroidales;f__Muribaculaceae;g__Duncaniella;s__Duncaniella sp001689575	98.44	0.87	d__Bacteria;p__Bacteroidota;c__Bacteroidia;o__Bacteroidales;f__Muribaculaceae;g__Duncaniella;s__	ANI/Placement	topological placement and ANI have congruent species assignments	GCA_001689495.1, s__Duncaniella sp001689495, 95.0, 79.56, 0.42; GCA_001701225.1, s__Duncaniella sp001701225, 95.0, 79.04, 0.3; GCA_002492665.1, s__Duncaniella sp002492665, 95.0, 78.66, 0.29; GCF_003024805.1, s__Duncaniella muris, 95.0, 78.62, 0.31; GCA_001689425.1, s__Duncaniella sp001689425, 95.0, 78.21, 0.24; GCA_002494015.1, s__Duncaniella sp002494015, 95.0, 78.03, 0.22	82.88	11	N/A	N/A
1257_bin.25.orig.fa	d__Bacteria;p__Firmicutes_A;c__Clostridia;o__Oscillospirales;f__Acutalibacteraceae;g__Acutalibacter;s__Acutalibacter muris	GCF_002201475.1	95	d__Bacteria;p__Firmicutes_A;c__Clostridia;o__Oscillospirales;f__Acutalibacteraceae;g__Acutalibacter;s__Acutalibacter muris	98.78	0.98	GCF_002201475.1	d__Bacteria;p__Firmicutes_A;c__Clostridia;o__Oscillospirales;f__Acutalibacteraceae;g__Acutalibacter;s__Acutalibacter muris	98.78	0.98	d__Bacteria;p__Firmicutes_A;c__Clostridia;o__Oscillospirales;f__Acutalibacteraceae;g__Acutalibacter;s__	ANI/Placement	topological placement and ANI have congruent species assignments	GCA_000435395.1, s__Acutalibacter sp000435395, 95.0, 77.55, 0.3; GCA_000432995.1, s__Acutalibacter sp000432995, 95.0, 76.65, 0.15; GCF_900048895.1, s__Acutalibacter timonensis, 95.0, 76.29, 0.04	65.44	11	N/A	N/A
1208_bin.17.orig.fa	d__Bacteria;p__Firmicutes;c__Bacilli;o__Erysipelotrichales;f__Erysipelotrichaceae;g__Faecalibaculum;s__Faecalibaculum rodentium	GCF_001564455.1	95	d__Bacteria;p__Firmicutes;c__Bacilli;o__Erysipelotrichales;f__Erysipelotrichaceae;g__Faecalibaculum;s__Faecalibaculum rodentium	97.94	0.95	GCF_001564455.1	d__Bacteria;p__Firmicutes;c__Bacilli;o__Erysipelotrichales;f__Erysipelotrichaceae;g__Faecalibaculum;s__Faecalibaculum rodentium	97.94	0.95	d__Bacteria;p__Firmicutes;c__Bacilli;o__Erysipelotrichales;f__Erysipelotrichaceae;g__;s__	ANI/Placement	topological placement and ANI have congruent species assignments	N/A	83.63	11	N/A	N/A
1208_bin.48.orig.fa	d__Bacteria;p__Firmicutes_A;c__Clostridia;o__Lachnospirales;f__Lachnospiraceae;g__COE1;s__COE1 sp002490665	GCA_002490665.1	95	d__Bacteria;p__Firmicutes_A;c__Clostridia;o__Lachnospirales;f__Lachnospiraceae;g__COE1;s__COE1 sp002490665	95.57	0.8	GCA_002490665.1	d__Bacteria;p__Firmicutes_A;c__Clostridia;o__Lachnospirales;f__Lachnospiraceae;g__COE1;s__COE1 sp002490665	95.57	0.8	d__Bacteria;p__Firmicutes_A;c__Clostridia;o__Lachnospirales;f__Lachnospiraceae;g__COE1;s__	ANI/Placement	topological placement and ANI have congruent species assignments	GCF_000403215.1, s__COE1 sp000403215, 95.0, 82.44, 0.42; GCA_002358575.1, s__COE1 sp002358575, 95.0, 79.03, 0.3; GCF_000403335.2, s__COE1 sp000403335, 95.0, 79.01, 0.22; GCA_002491195.1, s__COE1 sp002491195, 95.0, 78.42, 0.32; GCA_003513705.1, s__COE1 sp003513705, 95.0, 78.09, 0.23; GCA_002492295.1, s__COE1 sp002492295, 95.0, 77.78, 0.24; GCA_001916965.1, s__COE1 sp001916965, 95.0, 77.45, 0.1	96.39	11	N/A	N/A
1354_bin.21.strict.fa	d__Bacteria;p__Firmicutes_A;c__Clostridia;o__Oscillospirales;f__Acutalibacteraceae;g__Acutalibacter;s__Acutalibacter muris	GCF_002201475.1	95	d__Bacteria;p__Firmicutes_A;c__Clostridia;o__Oscillospirales;f__Acutalibacteraceae;g__Acutalibacter;s__Acutalibacter muris	98.74	0.98	GCF_002201475.1	d__Bacteria;p__Firmicutes_A;c__Clostridia;o__Oscillospirales;f__Acutalibacteraceae;g__Acutalibacter;s__Acutalibacter muris	98.74	0.98	d__Bacteria;p__Firmicutes_A;c__Clostridia;o__Oscillospirales;f__Acutalibacteraceae;g__Acutalibacter;s__	ANI/Placement	topological placement and ANI have congruent species assignments	GCA_000435395.1, s__Acutalibacter sp000435395, 95.0, 77.79, 0.27; GCA_000432995.1, s__Acutalibacter sp000432995, 95.0, 76.33, 0.15; GCF_900048895.1, s__Acutalibacter timonensis, 95.0, 76.23, 0.1	74.38	11	N/A	N/A
1257_bin.13.orig.fa	d__Bacteria;p__Actinobacteriota;c__Actinobacteria;o__Actinomycetales;f__Bifidobacteriaceae;g__Bifidobacterium;s__Bifidobacterium pseudolongum_A	GCF_000741295.1	95	d__Bacteria;p__Actinobacteriota;c__Actinobacteria;o__Actinomycetales;f__Bifidobacteriaceae;g__Bifidobacterium;s__Bifidobacterium pseudolongum_A	96.1	0.8	GCF_000741295.1	d__Bacteria;p__Actinobacteriota;c__Actinobacteria;o__Actinomycetales;f__Bifidobacteriaceae;g__Bifidobacterium;s__Bifidobacterium pseudolongum_A	96.1	0.8	d__Bacteria;p__Actinobacteriota;c__Actinobacteria;o__Actinomycetales;f__Bifidobacteriaceae;g__Bifidobacterium;s__	ANI/Placement	topological placement and ANI have congruent species assignments	GCF_000771225.1, s__Bifidobacterium pseudolongum, 95.0, 93.23, 0.82; GCF_002286915.1, s__Bifidobacterium italicum, 95.0, 82.92, 0.73; GCF_000741135.1, s__Bifidobacterium choerinum, 95.0, 82.92, 0.71; GCF_002286935.1, s__Bifidobacterium criceti, 95.0, 82.74, 0.66; GCF_002860345.1, s__Bifidobacterium anseris, 95.0, 82.66, 0.69; GCF_000741575.1, s__Bifidobacterium cuniculi, 95.0, 81.75, 0.6; GCF_000…	81.17	11	N/A	N/A
1351_bin.4.strict.fa	d__Bacteria;p__Firmicutes_A;c__Clostridia;o__Lachnospirales;f__Lachnospiraceae;g__COE1;s__COE1 sp000403215	GCF_000403215.1	95	d__Bacteria;p__Firmicutes_A;c__Clostridia;o__Lachnospirales;f__Lachnospiraceae;g__COE1;s__COE1 sp000403215	98.69	0.95	GCF_000403215.1	d__Bacteria;p__Firmicutes_A;c__Clostridia;o__Lachnospirales;f__Lachnospiraceae;g__COE1;s__COE1 sp000403215	98.69	0.95	d__Bacteria;p__Firmicutes_A;c__Clostridia;o__Lachnospirales;f__Lachnospiraceae;g__COE1;s__	ANI/Placement	topological placement and ANI have congruent species assignments	GCA_002490665.1, s__COE1 sp002490665, 95.0, 79.55, 0.38; GCA_002358575.1, s__COE1 sp002358575, 95.0, 79.5, 0.36; GCA_002491195.1, s__COE1 sp002491195, 95.0, 78.88, 0.36; GCA_003513705.1, s__COE1 sp003513705, 95.0, 78.39, 0.29; GCA_001916965.1, s__COE1 sp001916965, 95.0, 77.93, 0.08; GCF_000403335.2, s__COE1 sp000403335, 95.0, 77.87, 0.2; GCA_002492295.1, s__COE1 sp002492295, 95.0, 77.2, 0.17	87.6	11	N/A	N/A
1340_bin.38.orig.fa	d__Bacteria;p__Firmicutes_A;c__Clostridia;o__Lachnospirales;f__Lachnospiraceae;g__Hungatella_A;s__Hungatella_A sp002358555	GCA_002358555.1	95	d__Bacteria;p__Firmicutes_A;c__Clostridia;o__Lachnospirales;f__Lachnospiraceae;g__Hungatella_A;s__Hungatella_A sp002358555	99.24	0.89	GCA_002358555.1	d__Bacteria;p__Firmicutes_A;c__Clostridia;o__Lachnospirales;f__Lachnospiraceae;g__Hungatella_A;s__Hungatella_A sp002358555	99.24	0.89	d__Bacteria;p__Firmicutes_A;c__Clostridia;o__Lachnospirales;f__Lachnospiraceae;g__Hungatella_A;s__	ANI/Placement	topological placement and ANI have congruent species assignments	GCF_000235505.1, s__Hungatella_A hathewayi, 95.0, 77.32, 0.07	98.55	11	N/A	N/A
1357_bin.25.strict.fa	d__Bacteria;p__Bacteroidota;c__Bacteroidia;o__Bacteroidales;f__Muribaculaceae;g__UBA7173;s__UBA7173 sp001689485	GCA_001689485.1	95	d__Bacteria;p__Bacteroidota;c__Bacteroidia;o__Bacteroidales;f__Muribaculaceae;g__UBA7173;s__UBA7173 sp001689485	99.12	0.88	GCA_001689485.1	d__Bacteria;p__Bacteroidota;c__Bacteroidia;o__Bacteroidales;f__Muribaculaceae;g__UBA7173;s__UBA7173 sp001689485	99.12	0.88	d__Bacteria;p__Bacteroidota;c__Bacteroidia;o__Bacteroidales;f__Muribaculaceae;g__UBA7173;s__	ANI/Placement	topological placement and ANI have congruent species assignments	GCA_002491305.1, s__UBA7173 sp002491305, 95.0, 77.77, 0.18; GCA_001701135.1, s__UBA7173 sp001701135, 95.0, 77.66, 0.17; GCA_001689685.1, s__UBA7173 sp001689685, 95.0, 77.45, 0.16	96.96	11	N/A	N/A
1257_bin.34.permissive.fa	d__Bacteria;p__Proteobacteria;c__Gammaproteobacteria;o__Burkholderiales;f__Burkholderiaceae;g__Parasutterella;s__Parasutterella excrementihominis	GCF_000205025.1	95	d__Bacteria;p__Proteobacteria;c__Gammaproteobacteria;o__Burkholderiales;f__Burkholderiaceae;g__Parasutterella;s__Parasutterella excrementihominis	98.34	0.85	GCF_000205025.1	d__Bacteria;p__Proteobacteria;c__Gammaproteobacteria;o__Burkholderiales;f__Burkholderiaceae;g__Parasutterella;s__Parasutterella excrementihominis	98.34	0.85	d__Bacteria;p__Proteobacteria;c__Gammaproteobacteria;o__Burkholderiales;f__Burkholderiaceae;g__Parasutterella;s__	ANI/Placement	topological placement and ANI have congruent species assignments	GCA_000980495.1, s__Parasutterella sp000980495, 95.0, 90.36, 0.88	99.07	11	N/A	N/A
1340_bin.55.orig.fa	d__Bacteria;p__Bacteroidota;c__Bacteroidia;o__Bacteroidales;f__Muribaculaceae;g__UBA7173;s__UBA7173 sp001689485	GCA_001689485.1	95	d__Bacteria;p__Bacteroidota;c__Bacteroidia;o__Bacteroidales;f__Muribaculaceae;g__UBA7173;s__UBA7173 sp001689485	99.16	0.89	GCA_001689485.1	d__Bacteria;p__Bacteroidota;c__Bacteroidia;o__Bacteroidales;f__Muribaculaceae;g__UBA7173;s__UBA7173 sp001689485	99.16	0.89	d__Bacteria;p__Bacteroidota;c__Bacteroidia;o__Bacteroidales;f__Muribaculaceae;g__UBA7173;s__	ANI/Placement	topological placement and ANI have congruent species assignments	GCA_002491305.1, s__UBA7173 sp002491305, 95.0, 77.68, 0.17; GCA_001689685.1, s__UBA7173 sp001689685, 95.0, 77.63, 0.16; GCA_001701135.1, s__UBA7173 sp001701135, 95.0, 77.61, 0.17	96.96	11	N/A	N/A
1350_bin.38.permissive.fa	d__Bacteria;p__Firmicutes;c__Bacilli;o__Lactobacillales;f__Lactobacillaceae;g__Lactobacillus;s__Lactobacillus johnsonii	GCF_000159355.1	95	d__Bacteria;p__Firmicutes;c__Bacilli;o__Lactobacillales;f__Lactobacillaceae;g__Lactobacillus;s__Lactobacillus johnsonii	96.53	0.87	GCF_000159355.1	d__Bacteria;p__Firmicutes;c__Bacilli;o__Lactobacillales;f__Lactobacillaceae;g__Lactobacillus;s__Lactobacillus johnsonii	96.53	0.87	d__Bacteria;p__Firmicutes;c__Bacilli;o__Lactobacillales;f__Lactobacillaceae;g__Lactobacillus;s__	ANI/Placement	topological placement and ANI have congruent species assignments	GCF_001436695.1, s__Lactobacillus taiwanensis, 95.0, 87.58, 0.8; GCF_002158885.1, s__Lactobacillus gasseri_A, 95.0, 85.58, 0.76; GCF_000014425.1, s__Lactobacillus gasseri, 95.0, 85.42, 0.73; GCF_001435325.1, s__Lactobacillus intestinalis, 95.0, 80.93, 0.31; GCF_000296835.1, s__Lactobacillus hominis, 95.0, 80.44, 0.39; GCF_001591845.1, s__Lactobacillus acidophilus, 95.0, 79.63, 0.3; GCF_000178475.…	96.69	11	N/A	N/A
1357_bin.42.orig.fa	d__Bacteria;p__Firmicutes_A;c__Clostridia;o__Oscillospirales;f__Acutalibacteraceae;g__Acutalibacter;s__Acutalibacter muris	GCF_002201475.1	95	d__Bacteria;p__Firmicutes_A;c__Clostridia;o__Oscillospirales;f__Acutalibacteraceae;g__Acutalibacter;s__Acutalibacter muris	98.39	0.95	GCF_002201475.1	d__Bacteria;p__Firmicutes_A;c__Clostridia;o__Oscillospirales;f__Acutalibacteraceae;g__Acutalibacter;s__Acutalibacter muris	98.39	0.95	d__Bacteria;p__Firmicutes_A;c__Clostridia;o__Oscillospirales;f__Acutalibacteraceae;g__Acutalibacter;s__	ANI/Placement	topological placement and ANI have congruent species assignments	GCA_000435395.1, s__Acutalibacter sp000435395, 95.0, 78.38, 0.29; GCA_000432995.1, s__Acutalibacter sp000432995, 95.0, 76.99, 0.16; GCF_900048895.1, s__Acutalibacter timonensis, 95.0, 76.94, 0.12	98.19	11	N/A	N/A
1350_bin.24.orig.fa	d__Bacteria;p__Bacteroidota;c__Bacteroidia;o__Bacteroidales;f__Muribaculaceae;g__Muribaculum;s__Muribaculum intestinale	GCF_002201515.1	95	d__Bacteria;p__Bacteroidota;c__Bacteroidia;o__Bacteroidales;f__Muribaculaceae;g__Muribaculum;s__Muribaculum intestinale	98.59	0.97	GCF_002201515.1	d__Bacteria;p__Bacteroidota;c__Bacteroidia;o__Bacteroidales;f__Muribaculaceae;g__Muribaculum;s__Muribaculum intestinale	98.59	0.97	d__Bacteria;p__Bacteroidota;c__Bacteroidia;o__Bacteroidales;f__Muribaculaceae;g__Muribaculum;s__	ANI/Placement	topological placement and ANI have congruent species assignments	GCA_001701195.1, s__Muribaculum sp001701195, 95.0, 77.86, 0.18; GCA_002492595.1, s__Muribaculum sp002492595, 95.0, 77.57, 0.18; GCA_001689405.1, s__Muribaculum arabinoxylanisolvens, 95.0, 77.55, 0.16; GCA_003150235.1, s__Muribaculum sp003150235, 95.0, 77.45, 0.18; GCA_002358615.1, s__Muribaculum sp002358615, 95.0, 77.29, 0.17; GCA_001701065.1, s__Muribaculum sp001701065, 95.0, 76.39, 0.1	83.67	11	N/A	N/A
1350_bin.32.orig.fa	d__Bacteria;p__Bacteroidota;c__Bacteroidia;o__Bacteroidales;f__Rikenellaceae;g__Alistipes;s__Alistipes sp002428825	GCA_002428825.1	95	d__Bacteria;p__Bacteroidota;c__Bacteroidia;o__Bacteroidales;f__Rikenellaceae;g__Alistipes;s__Alistipes sp002428825	98.43	0.9	GCA_002428825.1	d__Bacteria;p__Bacteroidota;c__Bacteroidia;o__Bacteroidales;f__Rikenellaceae;g__Alistipes;s__Alistipes sp002428825	98.43	0.9	d__Bacteria;p__Bacteroidota;c__Bacteroidia;o__Bacteroidales;f__Rikenellaceae;g__Alistipes;s__	ANI/Placement	topological placement and ANI have congruent species assignments	GCF_000312145.1, s__Alistipes senegalensis, 95.0, 81.03, 0.61; GCF_900083545.1, s__Alistipes sp900083545, 95.0, 80.87, 0.59; GCF_000210575.1, s__Alistipes shahii, 95.0, 80.86, 0.63; GCA_002358415.1, s__Alistipes sp002358415, 95.0, 80.77, 0.55; GCF_900290115.1, s__Alistipes sp900290115, 95.0, 80.53, 0.58; GCF_900107675.1, s__Alistipes timonensis, 95.0, 80.47, 0.58; GCA_001941065.1, s__Alistipes sp…	95.65	11	N/A	N/A
1202_bin.4.orig.fa	d__Bacteria;p__Firmicutes_A;c__Clostridia;o__Lachnospirales;f__Lachnospiraceae;g__Dorea;s__Dorea sp000403455	GCF_000403455.2	95	d__Bacteria;p__Firmicutes_A;c__Clostridia;o__Lachnospirales;f__Lachnospiraceae;g__Dorea;s__Dorea sp000403455	97.8	0.86	GCF_000403455.2	d__Bacteria;p__Firmicutes_A;c__Clostridia;o__Lachnospirales;f__Lachnospiraceae;g__Dorea;s__Dorea sp000403455	97.8	0.86	d__Bacteria;p__Firmicutes_A;c__Clostridia;o__Lachnospirales;f__Lachnospiraceae;g__Dorea;s__	ANI/Placement	topological placement and ANI have congruent species assignments	GCF_000154505.1, s__Dorea scindens, 95.0, 77.77, 0.17; GCF_000403475.2, s__Dorea sp000403475, 95.0, 77.7, 0.15; GCF_900312975.1, s__Dorea sp900312975, 95.0, 77.68, 0.18; GCF_000509125.1, s__Dorea sp000509125, 95.0, 77.62, 0.18; GCF_000156515.1, s__Dorea hylemonae, 95.0, 77.6, 0.13; GCF_900240315.1, s__Dorea sp900240315, 95.0, 77.56, 0.17; GCA_000433215.1, s__Dorea sp000433215, 95.0, 77.52, 0.13; …	85.38	11	N/A	N/A
1340_bin.34.orig.fa	d__Bacteria;p__Bacteroidota;c__Bacteroidia;o__Bacteroidales;f__Muribaculaceae;g__Duncaniella;s__Duncaniella sp001689575	GCA_001689575.1	95	d__Bacteria;p__Bacteroidota;c__Bacteroidia;o__Bacteroidales;f__Muribaculaceae;g__Duncaniella;s__Duncaniella sp001689575	98.47	0.87	GCA_001689575.1	d__Bacteria;p__Bacteroidota;c__Bacteroidia;o__Bacteroidales;f__Muribaculaceae;g__Duncaniella;s__Duncaniella sp001689575	98.47	0.87	d__Bacteria;p__Bacteroidota;c__Bacteroidia;o__Bacteroidales;f__Muribaculaceae;g__Duncaniella;s__	ANI/Placement	topological placement and ANI have congruent species assignments	GCA_001689495.1, s__Duncaniella sp001689495, 95.0, 79.47, 0.4; GCA_001701225.1, s__Duncaniella sp001701225, 95.0, 79.09, 0.3; GCA_002492665.1, s__Duncaniella sp002492665, 95.0, 78.7, 0.3; GCF_003024805.1, s__Duncaniella muris, 95.0, 78.6, 0.31; GCA_001689425.1, s__Duncaniella sp001689425, 95.0, 78.18, 0.24; GCA_002494015.1, s__Duncaniella sp002494015, 95.0, 77.95, 0.22	82.88	11	N/A	N/A
1351_bin.27.permissive.fa	d__Bacteria;p__Firmicutes;c__Bacilli;o__Haloplasmatales;f__Turicibacteraceae;g__Turicibacter;s__Turicibacter sp002311155	GCA_002311155.1	95	d__Bacteria;p__Firmicutes;c__Bacilli;o__Haloplasmatales;f__Turicibacteraceae;g__Turicibacter;s__Turicibacter sp002311155	99.09	0.9	GCA_002311155.1	d__Bacteria;p__Firmicutes;c__Bacilli;o__Haloplasmatales;f__Turicibacteraceae;g__Turicibacter;s__Turicibacter sp002311155	99.09	0.9	d__Bacteria;p__Firmicutes;c__Bacilli;o__Haloplasmatales;f__Turicibacteraceae;g__Turicibacter;s__	ANI/Placement	topological placement and ANI have congruent species assignments	GCA_002493395.1, s__Turicibacter sp002493395, 95.0, 83.73, 0.78; GCF_001543345.1, s__Turicibacter sp001543345, 95.0, 79.97, 0.46; GCF_000178255.1, s__Turicibacter sanguinis, 95.0, 79.2, 0.33	76.85	11	N/A	N/A
1346_bin.26.orig.fa	d__Bacteria;p__Firmicutes;c__Bacilli;o__Erysipelotrichales;f__Erysipelotrichaceae;g__Faecalibaculum;s__Faecalibaculum rodentium	GCF_001564455.1	95	d__Bacteria;p__Firmicutes;c__Bacilli;o__Erysipelotrichales;f__Erysipelotrichaceae;g__Faecalibaculum;s__Faecalibaculum rodentium	97.58	0.91	GCF_001564455.1	d__Bacteria;p__Firmicutes;c__Bacilli;o__Erysipelotrichales;f__Erysipelotrichaceae;g__Faecalibaculum;s__Faecalibaculum rodentium	97.58	0.91	d__Bacteria;p__Firmicutes;c__Bacilli;o__Erysipelotrichales;f__Erysipelotrichaceae;g__;s__	ANI/Placement	topological placement and ANI have congruent species assignments	N/A	96.59	11	N/A	N/A
1350_bin.39.orig.fa	d__Bacteria;p__Bacteroidota;c__Bacteroidia;o__Bacteroidales;f__Muribaculaceae;g__UBA7173;s__UBA7173 sp001689485	GCA_001689485.1	95	d__Bacteria;p__Bacteroidota;c__Bacteroidia;o__Bacteroidales;f__Muribaculaceae;g__UBA7173;s__UBA7173 sp001689485	99.21	0.92	GCA_001689485.1	d__Bacteria;p__Bacteroidota;c__Bacteroidia;o__Bacteroidales;f__Muribaculaceae;g__UBA7173;s__UBA7173 sp001689485	99.21	0.92	d__Bacteria;p__Bacteroidota;c__Bacteroidia;o__Bacteroidales;f__Muribaculaceae;g__UBA7173;s__	ANI/Placement	topological placement and ANI have congruent species assignments	GCA_002491305.1, s__UBA7173 sp002491305, 95.0, 77.76, 0.17; GCA_001701135.1, s__UBA7173 sp001701135, 95.0, 77.57, 0.17; GCA_001689685.1, s__UBA7173 sp001689685, 95.0, 77.38, 0.16	96.96	11	N/A	N/A
1257_bin.58.orig.fa	d__Bacteria;p__Bacteroidota;c__Bacteroidia;o__Bacteroidales;f__Muribaculaceae;g__UBA7173;s__UBA7173 sp001689485	GCA_001689485.1	95	d__Bacteria;p__Bacteroidota;c__Bacteroidia;o__Bacteroidales;f__Muribaculaceae;g__UBA7173;s__UBA7173 sp001689485	99.2	0.91	GCA_001689485.1	d__Bacteria;p__Bacteroidota;c__Bacteroidia;o__Bacteroidales;f__Muribaculaceae;g__UBA7173;s__UBA7173 sp001689485	99.2	0.91	d__Bacteria;p__Bacteroidota;c__Bacteroidia;o__Bacteroidales;f__Muribaculaceae;g__UBA7173;s__	ANI/Placement	topological placement and ANI have congruent species assignments	GCA_002491305.1, s__UBA7173 sp002491305, 95.0, 77.65, 0.17; GCA_001689685.1, s__UBA7173 sp001689685, 95.0, 77.58, 0.16; GCA_001701135.1, s__UBA7173 sp001701135, 95.0, 77.56, 0.17	96.96	11	N/A	N/A
1346_bin.16.strict.fa	d__Bacteria;p__Firmicutes_A;c__Clostridia;o__Oscillospirales;f__Acutalibacteraceae;g__Acutalibacter;s__Acutalibacter muris	GCF_002201475.1	95	d__Bacteria;p__Firmicutes_A;c__Clostridia;o__Oscillospirales;f__Acutalibacteraceae;g__Acutalibacter;s__Acutalibacter muris	98.63	0.97	GCF_002201475.1	d__Bacteria;p__Firmicutes_A;c__Clostridia;o__Oscillospirales;f__Acutalibacteraceae;g__Acutalibacter;s__Acutalibacter muris	98.63	0.97	d__Bacteria;p__Firmicutes_A;c__Clostridia;o__Oscillospirales;f__Acutalibacteraceae;g__Acutalibacter;s__	ANI/Placement	topological placement and ANI have congruent species assignments	GCA_000435395.1, s__Acutalibacter sp000435395, 95.0, 78.02, 0.3; GCA_000432995.1, s__Acutalibacter sp000432995, 95.0, 77.2, 0.16; GCF_900048895.1, s__Acutalibacter timonensis, 95.0, 76.73, 0.12	93.49	11	N/A	N/A
1354_bin.28.orig.fa	d__Bacteria;p__Firmicutes_A;c__Clostridia;o__Lachnospirales;f__Lachnospiraceae;g__COE1;s__COE1 sp002490665	GCA_002490665.1	95	d__Bacteria;p__Firmicutes_A;c__Clostridia;o__Lachnospirales;f__Lachnospiraceae;g__COE1;s__COE1 sp002490665	95.75	0.8	GCA_002490665.1	d__Bacteria;p__Firmicutes_A;c__Clostridia;o__Lachnospirales;f__Lachnospiraceae;g__COE1;s__COE1 sp002490665	95.75	0.8	d__Bacteria;p__Firmicutes_A;c__Clostridia;o__Lachnospirales;f__Lachnospiraceae;g__COE1;s__	ANI/Placement	topological placement and ANI have congruent species assignments	GCF_000403215.1, s__COE1 sp000403215, 95.0, 80.65, 0.43; GCF_000403335.2, s__COE1 sp000403335, 95.0, 79.61, 0.22; GCA_002358575.1, s__COE1 sp002358575, 95.0, 79.03, 0.3; GCA_003513705.1, s__COE1 sp003513705, 95.0, 78.77, 0.23; GCA_002491195.1, s__COE1 sp002491195, 95.0, 78.69, 0.31; GCA_002492295.1, s__COE1 sp002492295, 95.0, 77.68, 0.23; GCA_001916965.1, s__COE1 sp001916965, 95.0, 77.53, 0.1	96.39	11	N/A	N/A
1257_bin.7.orig.fa	d__Bacteria;p__Firmicutes_A;c__Clostridia;o__Lachnospirales;f__Lachnospiraceae;g__COE1;s__COE1 sp002490665	GCA_002490665.1	95	d__Bacteria;p__Firmicutes_A;c__Clostridia;o__Lachnospirales;f__Lachnospiraceae;g__COE1;s__COE1 sp002490665	95.82	0.8	GCA_002490665.1	d__Bacteria;p__Firmicutes_A;c__Clostridia;o__Lachnospirales;f__Lachnospiraceae;g__COE1;s__COE1 sp002490665	95.82	0.8	d__Bacteria;p__Firmicutes_A;c__Clostridia;o__Lachnospirales;f__Lachnospiraceae;g__COE1;s__	ANI/Placement	topological placement and ANI have congruent species assignments	GCF_000403215.1, s__COE1 sp000403215, 95.0, 79.88, 0.45; GCA_002491195.1, s__COE1 sp002491195, 95.0, 78.54, 0.32; GCA_002358575.1, s__COE1 sp002358575, 95.0, 78.47, 0.29; GCA_003513705.1, s__COE1 sp003513705, 95.0, 78.3, 0.22; GCF_000403335.2, s__COE1 sp000403335, 95.0, 78.09, 0.22; GCA_002492295.1, s__COE1 sp002492295, 95.0, 77.72, 0.23; GCA_001916965.1, s__COE1 sp001916965, 95.0, 77.55, 0.1	96.55	11	N/A	N/A
1344_bin.50.orig.fa	d__Bacteria;p__Firmicutes_A;c__Clostridia;o__Lachnospirales;f__Lachnospiraceae;g__COE1;s__COE1 sp000403215	GCF_000403215.1	95	d__Bacteria;p__Firmicutes_A;c__Clostridia;o__Lachnospirales;f__Lachnospiraceae;g__COE1;s__COE1 sp000403215	98.64	0.93	GCF_000403215.1	d__Bacteria;p__Firmicutes_A;c__Clostridia;o__Lachnospirales;f__Lachnospiraceae;g__COE1;s__COE1 sp000403215	98.64	0.93	d__Bacteria;p__Firmicutes_A;c__Clostridia;o__Lachnospirales;f__Lachnospiraceae;g__COE1;s__	ANI/Placement	topological placement and ANI have congruent species assignments	GCA_002358575.1, s__COE1 sp002358575, 95.0, 79.7, 0.38; GCA_002490665.1, s__COE1 sp002490665, 95.0, 79.62, 0.4; GCA_002491195.1, s__COE1 sp002491195, 95.0, 78.85, 0.34; GCA_003513705.1, s__COE1 sp003513705, 95.0, 78.44, 0.31; GCF_000403335.2, s__COE1 sp000403335, 95.0, 78.4, 0.2; GCA_001916965.1, s__COE1 sp001916965, 95.0, 77.94, 0.08; GCA_002492295.1, s__COE1 sp002492295, 95.0, 77.31, 0.19	96.45	11	N/A	N/A
1346_bin.8.orig.fa	d__Bacteria;p__Bacteroidota;c__Bacteroidia;o__Bacteroidales;f__Muribaculaceae;g__Duncaniella;s__Duncaniella sp001689575	GCA_001689575.1	95	d__Bacteria;p__Bacteroidota;c__Bacteroidia;o__Bacteroidales;f__Muribaculaceae;g__Duncaniella;s__Duncaniella sp001689575	98.43	0.84	GCA_001689575.1	d__Bacteria;p__Bacteroidota;c__Bacteroidia;o__Bacteroidales;f__Muribaculaceae;g__Duncaniella;s__Duncaniella sp001689575	98.43	0.84	d__Bacteria;p__Bacteroidota;c__Bacteroidia;o__Bacteroidales;f__Muribaculaceae;g__Duncaniella;s__	ANI/Placement	topological placement and ANI have congruent species assignments	GCA_001689495.1, s__Duncaniella sp001689495, 95.0, 79.5, 0.4; GCA_001701225.1, s__Duncaniella sp001701225, 95.0, 79.15, 0.29; GCA_002492665.1, s__Duncaniella sp002492665, 95.0, 78.66, 0.29; GCF_003024805.1, s__Duncaniella muris, 95.0, 78.49, 0.29; GCA_001689425.1, s__Duncaniella sp001689425, 95.0, 78.18, 0.23; GCA_002494015.1, s__Duncaniella sp002494015, 95.0, 77.97, 0.21	82.88	11	N/A	N/A
1351_bin.24.strict.fa	d__Bacteria;p__Firmicutes_A;c__Clostridia;o__Lachnospirales;f__Lachnospiraceae;g__COE1;s__COE1 sp000403335	GCF_000403335.2	95	d__Bacteria;p__Firmicutes_A;c__Clostridia;o__Lachnospirales;f__Lachnospiraceae;g__COE1;s__COE1 sp000403335	98.78	0.95	GCF_000403335.2	d__Bacteria;p__Firmicutes_A;c__Clostridia;o__Lachnospirales;f__Lachnospiraceae;g__COE1;s__COE1 sp000403335	98.78	0.95	d__Bacteria;p__Firmicutes_A;c__Clostridia;o__Lachnospirales;f__Lachnospiraceae;g__COE1;s__	ANI/Placement	topological placement and ANI have congruent species assignments	GCA_002492295.1, s__COE1 sp002492295, 95.0, 81.72, 0.63; GCA_002490665.1, s__COE1 sp002490665, 95.0, 77.07, 0.23; GCF_000403215.1, s__COE1 sp000403215, 95.0, 76.98, 0.19; GCA_002491195.1, s__COE1 sp002491195, 95.0, 76.72, 0.16; GCA_002358575.1, s__COE1 sp002358575, 95.0, 76.6, 0.16; GCA_003513705.1, s__COE1 sp003513705, 95.0, 76.32, 0.09	60.5	11	N/A	N/A
1344_bin.31.orig.fa	d__Bacteria;p__Bacteroidota;c__Bacteroidia;o__Bacteroidales;f__Muribaculaceae;g__UBA7173;s__UBA7173 sp001689485	GCA_001689485.1	95	d__Bacteria;p__Bacteroidota;c__Bacteroidia;o__Bacteroidales;f__Muribaculaceae;g__UBA7173;s__UBA7173 sp001689485	99.17	0.91	GCA_001689485.1	d__Bacteria;p__Bacteroidota;c__Bacteroidia;o__Bacteroidales;f__Muribaculaceae;g__UBA7173;s__UBA7173 sp001689485	99.17	0.91	d__Bacteria;p__Bacteroidota;c__Bacteroidia;o__Bacteroidales;f__Muribaculaceae;g__UBA7173;s__	ANI/Placement	topological placement and ANI have congruent species assignments	GCA_002491305.1, s__UBA7173 sp002491305, 95.0, 77.75, 0.17; GCA_001701135.1, s__UBA7173 sp001701135, 95.0, 77.63, 0.17; GCA_001689685.1, s__UBA7173 sp001689685, 95.0, 77.58, 0.16	96.96	11	N/A	N/A
1340_bin.28.strict.fa	d__Bacteria;p__Bacteroidota;c__Bacteroidia;o__Bacteroidales;f__Muribaculaceae;g__CAG-485;s__CAG-485 sp002362485	GCA_002362485.1	95	d__Bacteria;p__Bacteroidota;c__Bacteroidia;o__Bacteroidales;f__Muribaculaceae;g__CAG-485;s__CAG-485 sp002362485	98.67	0.8	GCA_002362485.1	d__Bacteria;p__Bacteroidota;c__Bacteroidia;o__Bacteroidales;f__Muribaculaceae;g__CAG-485;s__CAG-485 sp002362485	98.67	0.8	d__Bacteria;p__Bacteroidota;c__Bacteroidia;o__Bacteroidales;f__Muribaculaceae;g__CAG-485;s__	ANI/Placement	topological placement and ANI have congruent species assignments	GCA_002493045.1, s__CAG-485 sp002493045, 95.0, 77.93, 0.11; GCA_001701295.1, s__CAG-485 sp001701295, 95.0, 76.85, 0.1; GCA_900321585.1, s__CAG-485 sp900321585, 95.0, 76.77, 0.13; GCA_002361155.1, s__CAG-485 sp002361155, 95.0, 76.69, 0.13; GCA_002491945.1, s__CAG-485 sp002491945, 95.0, 76.69, 0.07; GCA_002361235.1, s__CAG-485 sp002361235, 95.0, 76.6, 0.09; GCA_002493515.1, s__CAG-485 sp002493515, …	96.69	11	N/A	N/A
1351_bin.17.orig.fa	d__Bacteria;p__Bacteroidota;c__Bacteroidia;o__Bacteroidales;f__Muribaculaceae;g__CAG-485;s__CAG-485 sp002362485	GCA_002362485.1	95	d__Bacteria;p__Bacteroidota;c__Bacteroidia;o__Bacteroidales;f__Muribaculaceae;g__CAG-485;s__CAG-485 sp002362485	98.54	0.82	GCA_002362485.1	d__Bacteria;p__Bacteroidota;c__Bacteroidia;o__Bacteroidales;f__Muribaculaceae;g__CAG-485;s__CAG-485 sp002362485	98.54	0.82	d__Bacteria;p__Bacteroidota;c__Bacteroidia;o__Bacteroidales;f__Muribaculaceae;g__CAG-485;s__	ANI/Placement	topological placement and ANI have congruent species assignments	GCA_002493045.1, s__CAG-485 sp002493045, 95.0, 77.68, 0.1; GCA_001701295.1, s__CAG-485 sp001701295, 95.0, 77.16, 0.11; GCA_002493515.1, s__CAG-485 sp002493515, 95.0, 76.82, 0.11; GCA_002491945.1, s__CAG-485 sp002491945, 95.0, 76.71, 0.07; GCA_900321585.1, s__CAG-485 sp900321585, 95.0, 76.64, 0.13; GCA_002361235.1, s__CAG-485 sp002361235, 95.0, 76.58, 0.1; GCA_002361155.1, s__CAG-485 sp002361155, …	96.96	11	N/A	N/A
1202_bin.44.strict.fa	d__Bacteria;p__Verrucomicrobiota;c__Verrucomicrobiae;o__Verrucomicrobiales;f__Akkermansiaceae;g__Akkermansia;s__Akkermansia muciniphila	GCF_000020225.1	95	d__Bacteria;p__Verrucomicrobiota;c__Verrucomicrobiae;o__Verrucomicrobiales;f__Akkermansiaceae;g__Akkermansia;s__Akkermansia muciniphila	98.91	0.94	GCF_000020225.1	d__Bacteria;p__Verrucomicrobiota;c__Verrucomicrobiae;o__Verrucomicrobiales;f__Akkermansiaceae;g__Akkermansia;s__Akkermansia muciniphila	98.91	0.94	d__Bacteria;p__Verrucomicrobiota;c__Verrucomicrobiae;o__Verrucomicrobiales;f__Akkermansiaceae;g__Akkermansia;s__	ANI/Placement	topological placement and ANI have congruent species assignments	GCF_900184965.1, s__Akkermansia muciniphila_A, 95.0, 93.85, 0.87; GCF_002885095.1, s__Akkermansia muciniphila_B, 95.0, 87.25, 0.85; GCF_002884975.1, s__Akkermansia muciniphila_C, 95.0, 85.82, 0.82; GCF_001580195.1, s__Akkermansia sp001580195, 95.0, 82.42, 0.71; GCF_001683795.1, s__Akkermansia glycaniphila, 95.0, 77.4, 0.11	92.84	11	N/A	N/A
1340_bin.47.orig.fa	d__Bacteria;p__Firmicutes_A;c__Clostridia;o__Lachnospirales;f__Lachnospiraceae;g__COE1;s__COE1 sp000403215	GCF_000403215.1	95	d__Bacteria;p__Firmicutes_A;c__Clostridia;o__Lachnospirales;f__Lachnospiraceae;g__COE1;s__COE1 sp000403215	98.66	0.94	GCF_000403215.1	d__Bacteria;p__Firmicutes_A;c__Clostridia;o__Lachnospirales;f__Lachnospiraceae;g__COE1;s__COE1 sp000403215	98.66	0.94	d__Bacteria;p__Firmicutes_A;c__Clostridia;o__Lachnospirales;f__Lachnospiraceae;g__COE1;s__	ANI/Placement	topological placement and ANI have congruent species assignments	GCA_002358575.1, s__COE1 sp002358575, 95.0, 79.68, 0.37; GCA_002490665.1, s__COE1 sp002490665, 95.0, 79.65, 0.39; GCA_002491195.1, s__COE1 sp002491195, 95.0, 78.82, 0.33; GCA_003513705.1, s__COE1 sp003513705, 95.0, 78.44, 0.3; GCF_000403335.2, s__COE1 sp000403335, 95.0, 78.38, 0.18; GCA_001916965.1, s__COE1 sp001916965, 95.0, 78.16, 0.08; GCA_002492295.1, s__COE1 sp002492295, 95.0, 77.19, 0.18	89.01	11	N/A	N/A
1345_bin.46.orig.fa	d__Bacteria;p__Firmicutes;c__Bacilli;o__Lactobacillales;f__Lactobacillaceae;g__Lactobacillus;s__Lactobacillus johnsonii	GCF_000159355.1	95	d__Bacteria;p__Firmicutes;c__Bacilli;o__Lactobacillales;f__Lactobacillaceae;g__Lactobacillus;s__Lactobacillus johnsonii	96.54	0.86	GCF_000159355.1	d__Bacteria;p__Firmicutes;c__Bacilli;o__Lactobacillales;f__Lactobacillaceae;g__Lactobacillus;s__Lactobacillus johnsonii	96.54	0.86	d__Bacteria;p__Firmicutes;c__Bacilli;o__Lactobacillales;f__Lactobacillaceae;g__Lactobacillus;s__	ANI/Placement	topological placement and ANI have congruent species assignments	GCF_001436695.1, s__Lactobacillus taiwanensis, 95.0, 87.61, 0.79; GCF_002158885.1, s__Lactobacillus gasseri_A, 95.0, 85.53, 0.77; GCF_000014425.1, s__Lactobacillus gasseri, 95.0, 85.45, 0.73; GCF_001435325.1, s__Lactobacillus intestinalis, 95.0, 81.39, 0.29; GCF_000296835.1, s__Lactobacillus hominis, 95.0, 80.46, 0.4; GCF_001591845.1, s__Lactobacillus acidophilus, 95.0, 79.48, 0.31; GCF_000178475…	96.69	11	N/A	N/A
1208_bin.29.orig.fa	d__Bacteria;p__Bacteroidota;c__Bacteroidia;o__Bacteroidales;f__Bacteroidaceae;g__Bacteroides;s__Bacteroides thetaiotaomicron	GCF_000011065.1	95	d__Bacteria;p__Bacteroidota;c__Bacteroidia;o__Bacteroidales;f__Bacteroidaceae;g__Bacteroides;s__Bacteroides thetaiotaomicron	98.14	0.84	GCF_000011065.1	d__Bacteria;p__Bacteroidota;c__Bacteroidia;o__Bacteroidales;f__Bacteroidaceae;g__Bacteroides;s__Bacteroides thetaiotaomicron	98.14	0.84	d__Bacteria;p__Bacteroidota;c__Bacteroidia;o__Bacteroidales;f__Bacteroidaceae;g__Bacteroides;s__	ANI/Placement	topological placement and ANI have congruent species assignments	GCF_900106755.1, s__Bacteroides faecis, 95.0, 89.41, 0.73; GCF_001688725.2, s__Bacteroides caecimuris, 95.0, 82.7, 0.46; GCA_000613385.1, s__Bacteroides acidifaciens, 95.0, 82.58, 0.48; GCF_002222615.2, s__Bacteroides caccae, 95.0, 82.11, 0.5; GCA_000210075.1, s__Bacteroides xylanisolvens, 95.0, 81.94, 0.46; GCF_001314995.1, s__Bacteroides ovatus, 95.0, 81.88, 0.48; GCF_900130125.1, s__Bacteroide…	93.79	11	N/A	N/A
1346_bin.5.orig.fa	d__Bacteria;p__Bacteroidota;c__Bacteroidia;o__Bacteroidales;f__Muribaculaceae;g__Muribaculum;s__Muribaculum intestinale	GCF_002201515.1	95	d__Bacteria;p__Bacteroidota;c__Bacteroidia;o__Bacteroidales;f__Muribaculaceae;g__Muribaculum;s__Muribaculum intestinale	98.46	0.96	GCF_002201515.1	d__Bacteria;p__Bacteroidota;c__Bacteroidia;o__Bacteroidales;f__Muribaculaceae;g__Muribaculum;s__Muribaculum intestinale	98.46	0.96	d__Bacteria;p__Bacteroidota;c__Bacteroidia;o__Bacteroidales;f__Muribaculaceae;g__Muribaculum;s__	ANI/Placement	topological placement and ANI have congruent species assignments	GCA_001701195.1, s__Muribaculum sp001701195, 95.0, 77.91, 0.17; GCA_002492595.1, s__Muribaculum sp002492595, 95.0, 77.49, 0.18; GCA_001689405.1, s__Muribaculum arabinoxylanisolvens, 95.0, 77.41, 0.17; GCA_003150235.1, s__Muribaculum sp003150235, 95.0, 77.4, 0.17; GCA_002358615.1, s__Muribaculum sp002358615, 95.0, 77.23, 0.15; GCA_001701065.1, s__Muribaculum sp001701065, 95.0, 76.32, 0.1	87.7	11	N/A	N/A
1342_bin.39.orig.fa	d__Bacteria;p__Firmicutes_A;c__Clostridia;o__Lachnospirales;f__Lachnospiraceae;g__Hungatella_A;s__Hungatella_A sp002358555	GCA_002358555.1	95	d__Bacteria;p__Firmicutes_A;c__Clostridia;o__Lachnospirales;f__Lachnospiraceae;g__Hungatella_A;s__Hungatella_A sp002358555	99.3	0.89	GCA_002358555.1	d__Bacteria;p__Firmicutes_A;c__Clostridia;o__Lachnospirales;f__Lachnospiraceae;g__Hungatella_A;s__Hungatella_A sp002358555	99.3	0.89	d__Bacteria;p__Firmicutes_A;c__Clostridia;o__Lachnospirales;f__Lachnospiraceae;g__Hungatella_A;s__	ANI/Placement	topological placement and ANI have congruent species assignments	GCF_000235505.1, s__Hungatella_A hathewayi, 95.0, 77.37, 0.08	98.55	11	N/A	N/A
1345_bin.23.orig.fa	d__Bacteria;p__Bacteroidota;c__Bacteroidia;o__Bacteroidales;f__Muribaculaceae;g__UBA7173;s__UBA7173 sp001689485	GCA_001689485.1	95	d__Bacteria;p__Bacteroidota;c__Bacteroidia;o__Bacteroidales;f__Muribaculaceae;g__UBA7173;s__UBA7173 sp001689485	99.17	0.91	GCA_001689485.1	d__Bacteria;p__Bacteroidota;c__Bacteroidia;o__Bacteroidales;f__Muribaculaceae;g__UBA7173;s__UBA7173 sp001689485	99.17	0.91	d__Bacteria;p__Bacteroidota;c__Bacteroidia;o__Bacteroidales;f__Muribaculaceae;g__UBA7173;s__	ANI/Placement	topological placement and ANI have congruent species assignments	GCA_002491305.1, s__UBA7173 sp002491305, 95.0, 77.7, 0.17; GCA_001701135.1, s__UBA7173 sp001701135, 95.0, 77.61, 0.17; GCA_001689685.1, s__UBA7173 sp001689685, 95.0, 77.55, 0.16	96.96	11	N/A	N/A
1351_bin.14.orig.fa	d__Bacteria;p__Firmicutes_A;c__Clostridia;o__Oscillospirales;f__Acutalibacteraceae;g__Acutalibacter;s__Acutalibacter muris	GCF_002201475.1	95	d__Bacteria;p__Firmicutes_A;c__Clostridia;o__Oscillospirales;f__Acutalibacteraceae;g__Acutalibacter;s__Acutalibacter muris	98.54	0.93	GCF_002201475.1	d__Bacteria;p__Firmicutes_A;c__Clostridia;o__Oscillospirales;f__Acutalibacteraceae;g__Acutalibacter;s__Acutalibacter muris	98.54	0.93	d__Bacteria;p__Firmicutes_A;c__Clostridia;o__Oscillospirales;f__Acutalibacteraceae;g__Acutalibacter;s__	ANI/Placement	topological placement and ANI have congruent species assignments	GCA_000435395.1, s__Acutalibacter sp000435395, 95.0, 77.98, 0.28; GCA_000432995.1, s__Acutalibacter sp000432995, 95.0, 76.94, 0.15; GCF_900048895.1, s__Acutalibacter timonensis, 95.0, 76.35, 0.11	93.57	11	N/A	N/A
1357_bin.52.permissive.fa	d__Bacteria;p__Bacteroidota;c__Bacteroidia;o__Bacteroidales;f__Rikenellaceae;g__Alistipes;s__Alistipes sp002428825	GCA_002428825.1	95	d__Bacteria;p__Bacteroidota;c__Bacteroidia;o__Bacteroidales;f__Rikenellaceae;g__Alistipes;s__Alistipes sp002428825	98.46	0.9	GCA_002428825.1	d__Bacteria;p__Bacteroidota;c__Bacteroidia;o__Bacteroidales;f__Rikenellaceae;g__Alistipes;s__Alistipes sp002428825	98.46	0.9	d__Bacteria;p__Bacteroidota;c__Bacteroidia;o__Bacteroidales;f__Rikenellaceae;g__Alistipes;s__	ANI/Placement	topological placement and ANI have congruent species assignments	GCF_000312145.1, s__Alistipes senegalensis, 95.0, 81.04, 0.62; GCA_002358415.1, s__Alistipes sp002358415, 95.0, 80.84, 0.57; GCF_900083545.1, s__Alistipes sp900083545, 95.0, 80.81, 0.61; GCF_900107675.1, s__Alistipes timonensis, 95.0, 80.72, 0.55; GCF_000210575.1, s__Alistipes shahii, 95.0, 80.7, 0.64; GCF_900290115.1, s__Alistipes sp900290115, 95.0, 80.47, 0.57; GCF_000265365.1, s__Alistipes fin…	95.69	11	N/A	N/A
1342_bin.49.orig.fa	d__Bacteria;p__Bacteroidota;c__Bacteroidia;o__Bacteroidales;f__Muribaculaceae;g__UBA7173;s__UBA7173 sp001689685	GCA_001689685.1	95	d__Bacteria;p__Bacteroidota;c__Bacteroidia;o__Bacteroidales;f__Muribaculaceae;g__UBA7173;s__UBA7173 sp001689685	99.61	0.93	GCA_001689685.1	d__Bacteria;p__Bacteroidota;c__Bacteroidia;o__Bacteroidales;f__Muribaculaceae;g__UBA7173;s__UBA7173 sp001689685	99.61	0.93	d__Bacteria;p__Bacteroidota;c__Bacteroidia;o__Bacteroidales;f__Muribaculaceae;g__UBA7173;s__	ANI/Placement	topological placement and ANI have congruent species assignments	GCA_001689485.1, s__UBA7173 sp001689485, 95.0, 79.21, 0.18; GCA_001701135.1, s__UBA7173 sp001701135, 95.0, 78.64, 0.35; GCA_002491305.1, s__UBA7173 sp002491305, 95.0, 78.36, 0.28	95.87	11	N/A	N/A
1208_bin.4.orig.fa	d__Bacteria;p__Firmicutes;c__Bacilli;o__Haloplasmatales;f__Turicibacteraceae;g__Turicibacter;s__Turicibacter sp002311155	GCA_002311155.1	95	d__Bacteria;p__Firmicutes;c__Bacilli;o__Haloplasmatales;f__Turicibacteraceae;g__Turicibacter;s__Turicibacter sp002311155	99.14	0.88	GCA_002311155.1	d__Bacteria;p__Firmicutes;c__Bacilli;o__Haloplasmatales;f__Turicibacteraceae;g__Turicibacter;s__Turicibacter sp002311155	99.14	0.88	d__Bacteria;p__Firmicutes;c__Bacilli;o__Haloplasmatales;f__Turicibacteraceae;g__Turicibacter;s__	ANI/Placement	topological placement and ANI have congruent species assignments	GCA_002493395.1, s__Turicibacter sp002493395, 95.0, 83.71, 0.76; GCF_001543345.1, s__Turicibacter sp001543345, 95.0, 80.07, 0.49; GCF_000178255.1, s__Turicibacter sanguinis, 95.0, 78.99, 0.34	77.88	11	N/A	N/A
1257_bin.36.orig.fa	d__Bacteria;p__Firmicutes_A;c__Clostridia;o__Lachnospirales;f__Lachnospiraceae;g__Acetatifactor;s__Acetatifactor muris	GCF_900248245.1	95	d__Bacteria;p__Firmicutes_A;c__Clostridia;o__Lachnospirales;f__Lachnospiraceae;g__Acetatifactor;s__Acetatifactor muris	98.69	0.93	GCF_900248245.1	d__Bacteria;p__Firmicutes_A;c__Clostridia;o__Lachnospirales;f__Lachnospiraceae;g__Acetatifactor;s__Acetatifactor muris	98.69	0.93	d__Bacteria;p__Firmicutes_A;c__Clostridia;o__Lachnospirales;f__Lachnospiraceae;g__Acetatifactor;s__	ANI/Placement	topological placement and ANI have congruent species assignments	GCA_002490995.1, s__Acetatifactor sp002490995, 95.0, 77.76, 0.29; GCA_003447295.1, s__Acetatifactor sp003447295, 95.0, 76.86, 0.1; GCA_900066565.1, s__Acetatifactor sp900066565, 95.0, 76.75, 0.1; GCA_900066365.1, s__Acetatifactor sp900066365, 95.0, 76.63, 0.11; GCA_002368865.1, s__Acetatifactor sp002368865, 95.0, 76.61, 0.09; GCA_002431915.1, s__Acetatifactor sp002431915, 95.0, 76.55, 0.1	83.33	11	N/A	N/A
1342_bin.63.orig.fa	d__Bacteria;p__Firmicutes_A;c__Clostridia;o__Lachnospirales;f__Lachnospiraceae;g__COE1;s__COE1 sp000403215	GCF_000403215.1	95	d__Bacteria;p__Firmicutes_A;c__Clostridia;o__Lachnospirales;f__Lachnospiraceae;g__COE1;s__COE1 sp000403215	98.73	0.94	GCF_000403215.1	d__Bacteria;p__Firmicutes_A;c__Clostridia;o__Lachnospirales;f__Lachnospiraceae;g__COE1;s__COE1 sp000403215	98.73	0.94	d__Bacteria;p__Firmicutes_A;c__Clostridia;o__Lachnospirales;f__Lachnospiraceae;g__COE1;s__	ANI/Placement	topological placement and ANI have congruent species assignments	GCA_002358575.1, s__COE1 sp002358575, 95.0, 79.61, 0.36; GCA_002490665.1, s__COE1 sp002490665, 95.0, 79.51, 0.37; GCA_002491195.1, s__COE1 sp002491195, 95.0, 78.81, 0.33; GCA_003513705.1, s__COE1 sp003513705, 95.0, 78.41, 0.3; GCF_000403335.2, s__COE1 sp000403335, 95.0, 78.13, 0.19; GCA_001916965.1, s__COE1 sp001916965, 95.0, 77.99, 0.08; GCA_002492295.1, s__COE1 sp002492295, 95.0, 77.29, 0.18	87.34	11	N/A	N/A
1345_bin.45.orig.fa	d__Bacteria;p__Bacteroidota;c__Bacteroidia;o__Bacteroidales;f__Rikenellaceae;g__Alistipes;s__Alistipes sp002428825	GCA_002428825.1	95	d__Bacteria;p__Bacteroidota;c__Bacteroidia;o__Bacteroidales;f__Rikenellaceae;g__Alistipes;s__Alistipes sp002428825	98.44	0.91	GCA_002428825.1	d__Bacteria;p__Bacteroidota;c__Bacteroidia;o__Bacteroidales;f__Rikenellaceae;g__Alistipes;s__Alistipes sp002428825	98.44	0.91	d__Bacteria;p__Bacteroidota;c__Bacteroidia;o__Bacteroidales;f__Rikenellaceae;g__Alistipes;s__	ANI/Placement	topological placement and ANI have congruent species assignments	GCF_000312145.1, s__Alistipes senegalensis, 95.0, 81.08, 0.59; GCF_900083545.1, s__Alistipes sp900083545, 95.0, 80.88, 0.58; GCA_002358415.1, s__Alistipes sp002358415, 95.0, 80.83, 0.55; GCF_000210575.1, s__Alistipes shahii, 95.0, 80.79, 0.61; GCF_900290115.1, s__Alistipes sp900290115, 95.0, 80.58, 0.56; GCF_900107675.1, s__Alistipes timonensis, 95.0, 80.45, 0.57; GCA_001941065.1, s__Alistipes sp…	95.65	11	N/A	N/A
1208_bin.30.orig.fa	d__Bacteria;p__Firmicutes_A;c__Clostridia;o__Oscillospirales;f__Acutalibacteraceae;g__Acutalibacter;s__Acutalibacter muris	GCF_002201475.1	95	d__Bacteria;p__Firmicutes_A;c__Clostridia;o__Oscillospirales;f__Acutalibacteraceae;g__Acutalibacter;s__Acutalibacter muris	98.72	0.97	GCF_002201475.1	d__Bacteria;p__Firmicutes_A;c__Clostridia;o__Oscillospirales;f__Acutalibacteraceae;g__Acutalibacter;s__Acutalibacter muris	98.72	0.97	d__Bacteria;p__Firmicutes_A;c__Clostridia;o__Oscillospirales;f__Acutalibacteraceae;g__Acutalibacter;s__	ANI/Placement	topological placement and ANI have congruent species assignments	GCA_000435395.1, s__Acutalibacter sp000435395, 95.0, 77.85, 0.28; GCA_000432995.1, s__Acutalibacter sp000432995, 95.0, 76.46, 0.14; GCF_900048895.1, s__Acutalibacter timonensis, 95.0, 76.32, 0.11	74.15	11	N/A	N/A
1340_bin.53.orig.fa	d__Bacteria;p__Firmicutes_A;c__Clostridia;o__Oscillospirales;f__Acutalibacteraceae;g__Acutalibacter;s__Acutalibacter muris	GCF_002201475.1	95	d__Bacteria;p__Firmicutes_A;c__Clostridia;o__Oscillospirales;f__Acutalibacteraceae;g__Acutalibacter;s__Acutalibacter muris	98.57	0.95	GCF_002201475.1	d__Bacteria;p__Firmicutes_A;c__Clostridia;o__Oscillospirales;f__Acutalibacteraceae;g__Acutalibacter;s__Acutalibacter muris	98.57	0.95	d__Bacteria;p__Firmicutes_A;c__Clostridia;o__Oscillospirales;f__Acutalibacteraceae;g__Acutalibacter;s__	ANI/Placement	topological placement and ANI have congruent species assignments	GCA_000435395.1, s__Acutalibacter sp000435395, 95.0, 78.35, 0.29; GCA_000432995.1, s__Acutalibacter sp000432995, 95.0, 76.99, 0.16; GCF_900048895.1, s__Acutalibacter timonensis, 95.0, 76.95, 0.12	98.19	11	N/A	N/A
1202_bin.45.orig.fa	d__Bacteria;p__Firmicutes_A;c__Clostridia;o__Lachnospirales;f__Lachnospiraceae;g__COE1;s__COE1 sp000403215	GCF_000403215.1	95	d__Bacteria;p__Firmicutes_A;c__Clostridia;o__Lachnospirales;f__Lachnospiraceae;g__COE1;s__COE1 sp000403215	98.66	0.95	GCF_000403215.1	d__Bacteria;p__Firmicutes_A;c__Clostridia;o__Lachnospirales;f__Lachnospiraceae;g__COE1;s__COE1 sp000403215	98.66	0.95	d__Bacteria;p__Firmicutes_A;c__Clostridia;o__Lachnospirales;f__Lachnospiraceae;g__COE1;s__	ANI/Placement	topological placement and ANI have congruent species assignments	GCA_002358575.1, s__COE1 sp002358575, 95.0, 79.62, 0.37; GCA_002490665.1, s__COE1 sp002490665, 95.0, 79.6, 0.38; GCA_002491195.1, s__COE1 sp002491195, 95.0, 78.94, 0.33; GCA_003513705.1, s__COE1 sp003513705, 95.0, 78.43, 0.3; GCF_000403335.2, s__COE1 sp000403335, 95.0, 78.28, 0.18; GCA_001916965.1, s__COE1 sp001916965, 95.0, 77.99, 0.08; GCA_002492295.1, s__COE1 sp002492295, 95.0, 77.22, 0.18	95.52	11	N/A	N/A
1342_bin.54.orig.fa	d__Bacteria;p__Bacteroidota;c__Bacteroidia;o__Bacteroidales;f__Muribaculaceae;g__CAG-485;s__CAG-485 sp002493045	GCA_002493045.1	95	d__Bacteria;p__Bacteroidota;c__Bacteroidia;o__Bacteroidales;f__Muribaculaceae;g__CAG-485;s__CAG-485 sp002493045	99.28	0.95	GCA_002493045.1	d__Bacteria;p__Bacteroidota;c__Bacteroidia;o__Bacteroidales;f__Muribaculaceae;g__CAG-485;s__CAG-485 sp002493045	99.28	0.95	d__Bacteria;p__Bacteroidota;c__Bacteroidia;o__Bacteroidales;f__Muribaculaceae;g__CAG-485;s__	ANI/Placement	topological placement and ANI have congruent species assignments	GCA_002361215.1, s__CAG-485 sp002361215, 95.0, 80.63, 0.13; GCA_002362485.1, s__CAG-485 sp002362485, 95.0, 79.57, 0.14; GCA_002493515.1, s__CAG-485 sp002493515, 95.0, 77.14, 0.14; GCA_002491945.1, s__CAG-485 sp002491945, 95.0, 76.62, 0.11; GCA_002361235.1, s__CAG-485 sp002361235, 95.0, 76.5, 0.09; GCA_001701295.1, s__CAG-485 sp001701295, 95.0, 76.39, 0.08; GCA_900321585.1, s__CAG-485 sp900321585,…	97.9	11	N/A	N/A
1340_bin.44.orig.fa	d__Bacteria;p__Firmicutes_A;c__Clostridia;o__Lachnospirales;f__Lachnospiraceae;g__14-2;s__14-2 sp000403315	GCF_000403315.2	95	d__Bacteria;p__Firmicutes_A;c__Clostridia;o__Lachnospirales;f__Lachnospiraceae;g__14-2;s__14-2 sp000403315	98.95	0.93	GCF_000403315.2	d__Bacteria;p__Firmicutes_A;c__Clostridia;o__Lachnospirales;f__Lachnospiraceae;g__14-2;s__14-2 sp000403315	98.95	0.93	d__Bacteria;p__Firmicutes_A;c__Clostridia;o__Lachnospirales;f__Lachnospiraceae;g__14-2;s__	ANI/Placement	topological placement and ANI have congruent species assignments	GCF_000403255.1, s__14-2 sp000403255, 95.0, 79.78, 0.4; GCF_000403845.2, s__14-2 sp000403845, 95.0, 78.95, 0.39; GCF_001940225.1, s__14-2 sp001940225, 95.0, 77.3, 0.1	96.19	11	N/A	N/A
1202_bin.47.permissive.fa	d__Bacteria;p__Firmicutes;c__Bacilli;o__Lactobacillales;f__Lactobacillaceae;g__Lactobacillus;s__Lactobacillus johnsonii	GCF_000159355.1	95	d__Bacteria;p__Firmicutes;c__Bacilli;o__Lactobacillales;f__Lactobacillaceae;g__Lactobacillus;s__Lactobacillus johnsonii	96.55	0.87	GCF_000159355.1	d__Bacteria;p__Firmicutes;c__Bacilli;o__Lactobacillales;f__Lactobacillaceae;g__Lactobacillus;s__Lactobacillus johnsonii	96.55	0.87	d__Bacteria;p__Firmicutes;c__Bacilli;o__Lactobacillales;f__Lactobacillaceae;g__Lactobacillus;s__	ANI/Placement	topological placement and ANI have congruent species assignments	GCF_001436695.1, s__Lactobacillus taiwanensis, 95.0, 87.62, 0.79; GCF_002158885.1, s__Lactobacillus gasseri_A, 95.0, 85.5, 0.76; GCF_000014425.1, s__Lactobacillus gasseri, 95.0, 85.38, 0.75; GCF_001435325.1, s__Lactobacillus intestinalis, 95.0, 80.99, 0.3; GCF_000296835.1, s__Lactobacillus hominis, 95.0, 80.51, 0.4; GCF_001591845.1, s__Lactobacillus acidophilus, 95.0, 79.57, 0.3; GCF_000178475.1,…	96.69	11	N/A	N/A
1350_bin.11.orig.fa	d__Bacteria;p__Bacteroidota;c__Bacteroidia;o__Bacteroidales;f__Muribaculaceae;g__UBA7173;s__UBA7173 sp001689685	GCA_001689685.1	95	d__Bacteria;p__Bacteroidota;c__Bacteroidia;o__Bacteroidales;f__Muribaculaceae;g__UBA7173;s__UBA7173 sp001689685	99.65	0.94	GCA_001689685.1	d__Bacteria;p__Bacteroidota;c__Bacteroidia;o__Bacteroidales;f__Muribaculaceae;g__UBA7173;s__UBA7173 sp001689685	99.65	0.94	d__Bacteria;p__Bacteroidota;c__Bacteroidia;o__Bacteroidales;f__Muribaculaceae;g__UBA7173;s__	ANI/Placement	topological placement and ANI have congruent species assignments	GCA_001689485.1, s__UBA7173 sp001689485, 95.0, 79.22, 0.19; GCA_001701135.1, s__UBA7173 sp001701135, 95.0, 78.84, 0.35; GCA_002491305.1, s__UBA7173 sp002491305, 95.0, 78.5, 0.28	96.85	11	N/A	N/A
1354_bin.33.orig.fa	d__Bacteria;p__Bacteroidota;c__Bacteroidia;o__Bacteroidales;f__Muribaculaceae;g__CAG-485;s__CAG-485 sp002362485	GCA_002362485.1	95	d__Bacteria;p__Bacteroidota;c__Bacteroidia;o__Bacteroidales;f__Muribaculaceae;g__CAG-485;s__CAG-485 sp002362485	98.22	0.71	GCA_002362485.1	d__Bacteria;p__Bacteroidota;c__Bacteroidia;o__Bacteroidales;f__Muribaculaceae;g__CAG-485;s__CAG-485 sp002362485	98.22	0.71	d__Bacteria;p__Bacteroidota;c__Bacteroidia;o__Bacteroidales;f__Muribaculaceae;g__CAG-485;s__	ANI/Placement	topological placement and ANI have congruent species assignments	GCA_002493045.1, s__CAG-485 sp002493045, 95.0, 78.27, 0.08; GCA_001701295.1, s__CAG-485 sp001701295, 95.0, 76.95, 0.11; GCA_002493515.1, s__CAG-485 sp002493515, 95.0, 76.48, 0.1; GCA_002361235.1, s__CAG-485 sp002361235, 95.0, 76.33, 0.09	76.9	11	N/A	N/A
1208_bin.24.orig.fa	d__Bacteria;p__Firmicutes_A;c__Clostridia;o__Lachnospirales;f__Lachnospiraceae;g__COE1;s__COE1 sp002358575	GCA_002358575.1	95	d__Bacteria;p__Firmicutes_A;c__Clostridia;o__Lachnospirales;f__Lachnospiraceae;g__COE1;s__COE1 sp002358575	99.03	0.83	GCA_002358575.1	d__Bacteria;p__Firmicutes_A;c__Clostridia;o__Lachnospirales;f__Lachnospiraceae;g__COE1;s__COE1 sp002358575	99.03	0.83	d__Bacteria;p__Firmicutes_A;c__Clostridia;o__Lachnospirales;f__Lachnospiraceae;g__COE1;s__	ANI/Placement	topological placement and ANI have congruent species assignments	GCA_003513705.1, s__COE1 sp003513705, 95.0, 86.33, 0.6; GCF_000403215.1, s__COE1 sp000403215, 95.0, 79.58, 0.45; GCA_002491195.1, s__COE1 sp002491195, 95.0, 78.0, 0.3; GCF_000403335.2, s__COE1 sp000403335, 95.0, 77.94, 0.18; GCA_002490665.1, s__COE1 sp002490665, 95.0, 77.88, 0.26; GCA_002492295.1, s__COE1 sp002492295, 95.0, 77.05, 0.15; GCA_001916965.1, s__COE1 sp001916965, 95.0, 77.02, 0.08	76.92	11	N/A	N/A
1342_bin.59.orig.fa	d__Bacteria;p__Firmicutes_A;c__Clostridia;o__Oscillospirales;f__Acutalibacteraceae;g__Acutalibacter;s__Acutalibacter muris	GCF_002201475.1	95	d__Bacteria;p__Firmicutes_A;c__Clostridia;o__Oscillospirales;f__Acutalibacteraceae;g__Acutalibacter;s__Acutalibacter muris	98.66	0.94	GCF_002201475.1	d__Bacteria;p__Firmicutes_A;c__Clostridia;o__Oscillospirales;f__Acutalibacteraceae;g__Acutalibacter;s__Acutalibacter muris	98.66	0.94	d__Bacteria;p__Firmicutes_A;c__Clostridia;o__Oscillospirales;f__Acutalibacteraceae;g__Acutalibacter;s__	ANI/Placement	topological placement and ANI have congruent species assignments	GCA_000435395.1, s__Acutalibacter sp000435395, 95.0, 78.18, 0.29; GCA_000432995.1, s__Acutalibacter sp000432995, 95.0, 76.98, 0.16; GCF_900048895.1, s__Acutalibacter timonensis, 95.0, 76.86, 0.12	98.19	11	N/A	N/A
1257_bin.62.orig.fa	d__Bacteria;p__Bacteroidota;c__Bacteroidia;o__Bacteroidales;f__Rikenellaceae;g__Alistipes;s__Alistipes sp002428825	GCA_002428825.1	95	d__Bacteria;p__Bacteroidota;c__Bacteroidia;o__Bacteroidales;f__Rikenellaceae;g__Alistipes;s__Alistipes sp002428825	98.46	0.9	GCA_002428825.1	d__Bacteria;p__Bacteroidota;c__Bacteroidia;o__Bacteroidales;f__Rikenellaceae;g__Alistipes;s__Alistipes sp002428825	98.46	0.9	d__Bacteria;p__Bacteroidota;c__Bacteroidia;o__Bacteroidales;f__Rikenellaceae;g__Alistipes;s__	ANI/Placement	topological placement and ANI have congruent species assignments	GCF_000312145.1, s__Alistipes senegalensis, 95.0, 81.05, 0.6; GCA_002358415.1, s__Alistipes sp002358415, 95.0, 80.9, 0.56; GCF_900083545.1, s__Alistipes sp900083545, 95.0, 80.89, 0.58; GCF_000210575.1, s__Alistipes shahii, 95.0, 80.78, 0.61; GCF_900290115.1, s__Alistipes sp900290115, 95.0, 80.55, 0.55; GCF_900107675.1, s__Alistipes timonensis, 95.0, 80.52, 0.56; GCA_001941065.1, s__Alistipes sp00…	95.65	11	N/A	N/A
1350_bin.28.orig.fa	d__Bacteria;p__Bacteroidota;c__Bacteroidia;o__Bacteroidales;f__Bacteroidaceae;g__Bacteroides;s__Bacteroides thetaiotaomicron	GCF_000011065.1	95	d__Bacteria;p__Bacteroidota;c__Bacteroidia;o__Bacteroidales;f__Bacteroidaceae;g__Bacteroides;s__Bacteroides thetaiotaomicron	98.18	0.87	GCF_000011065.1	d__Bacteria;p__Bacteroidota;c__Bacteroidia;o__Bacteroidales;f__Bacteroidaceae;g__Bacteroides;s__Bacteroides thetaiotaomicron	98.18	0.87	d__Bacteria;p__Bacteroidota;c__Bacteroidia;o__Bacteroidales;f__Bacteroidaceae;g__Bacteroides;s__	ANI/Placement	topological placement and ANI have congruent species assignments	GCF_900106755.1, s__Bacteroides faecis, 95.0, 89.44, 0.74; GCF_001688725.2, s__Bacteroides caecimuris, 95.0, 82.8, 0.44; GCA_000613385.1, s__Bacteroides acidifaciens, 95.0, 82.41, 0.44; GCF_002222615.2, s__Bacteroides caccae, 95.0, 82.22, 0.46; GCA_000210075.1, s__Bacteroides xylanisolvens, 95.0, 81.84, 0.46; GCF_900130125.1, s__Bacteroides congonensis, 95.0, 81.74, 0.47; GCF_001314995.1, s__Bact…	91.29	11	N/A	N/A
1344_bin.43.orig.fa	d__Bacteria;p__Bacteroidota;c__Bacteroidia;o__Bacteroidales;f__Bacteroidaceae;g__Bacteroides;s__Bacteroides thetaiotaomicron	GCF_000011065.1	95	d__Bacteria;p__Bacteroidota;c__Bacteroidia;o__Bacteroidales;f__Bacteroidaceae;g__Bacteroides;s__Bacteroides thetaiotaomicron	98.14	0.81	GCF_000011065.1	d__Bacteria;p__Bacteroidota;c__Bacteroidia;o__Bacteroidales;f__Bacteroidaceae;g__Bacteroides;s__Bacteroides thetaiotaomicron	98.14	0.81	d__Bacteria;p__Bacteroidota;c__Bacteroidia;o__Bacteroidales;f__Bacteroidaceae;g__Bacteroides;s__	ANI/Placement	topological placement and ANI have congruent species assignments	GCF_900106755.1, s__Bacteroides faecis, 95.0, 89.38, 0.74; GCF_001688725.2, s__Bacteroides caecimuris, 95.0, 82.68, 0.48; GCA_000613385.1, s__Bacteroides acidifaciens, 95.0, 82.58, 0.51; GCF_000156195.1, s__Bacteroides finegoldii, 95.0, 82.31, 0.48; GCF_002222615.2, s__Bacteroides caccae, 95.0, 82.14, 0.52; GCA_000210075.1, s__Bacteroides xylanisolvens, 95.0, 81.97, 0.46; GCF_900130125.1, s__Bact…	97.92	11	N/A	N/A
1357_bin.50.orig.fa	d__Bacteria;p__Bacteroidota;c__Bacteroidia;o__Bacteroidales;f__Bacteroidaceae;g__Bacteroides;s__Bacteroides thetaiotaomicron	GCF_000011065.1	95	d__Bacteria;p__Bacteroidota;c__Bacteroidia;o__Bacteroidales;f__Bacteroidaceae;g__Bacteroides;s__Bacteroides thetaiotaomicron	98.05	0.81	GCF_000011065.1	d__Bacteria;p__Bacteroidota;c__Bacteroidia;o__Bacteroidales;f__Bacteroidaceae;g__Bacteroides;s__Bacteroides thetaiotaomicron	98.05	0.81	d__Bacteria;p__Bacteroidota;c__Bacteroidia;o__Bacteroidales;f__Bacteroidaceae;g__Bacteroides;s__	ANI/Placement	topological placement and ANI have congruent species assignments	GCF_900106755.1, s__Bacteroides faecis, 95.0, 89.37, 0.74; GCF_001688725.2, s__Bacteroides caecimuris, 95.0, 82.6, 0.5; GCA_000613385.1, s__Bacteroides acidifaciens, 95.0, 82.46, 0.51; GCF_000156195.1, s__Bacteroides finegoldii, 95.0, 82.32, 0.49; GCF_002222615.2, s__Bacteroides caccae, 95.0, 82.15, 0.52; GCA_000210075.1, s__Bacteroides xylanisolvens, 95.0, 81.96, 0.47; GCF_900130125.1, s__Bacter…	98.73	11	N/A	N/A
1346_bin.23.orig.fa	d__Bacteria;p__Bacteroidota;c__Bacteroidia;o__Bacteroidales;f__Muribaculaceae;g__CAG-485;s__CAG-485 sp002493045	GCA_002493045.1	95	d__Bacteria;p__Bacteroidota;c__Bacteroidia;o__Bacteroidales;f__Muribaculaceae;g__CAG-485;s__CAG-485 sp002493045	99.28	0.94	GCA_002493045.1	d__Bacteria;p__Bacteroidota;c__Bacteroidia;o__Bacteroidales;f__Muribaculaceae;g__CAG-485;s__CAG-485 sp002493045	99.28	0.94	d__Bacteria;p__Bacteroidota;c__Bacteroidia;o__Bacteroidales;f__Muribaculaceae;g__CAG-485;s__	ANI/Placement	topological placement and ANI have congruent species assignments	GCA_002361215.1, s__CAG-485 sp002361215, 95.0, 80.61, 0.12; GCA_002362485.1, s__CAG-485 sp002362485, 95.0, 79.85, 0.13; GCA_002493515.1, s__CAG-485 sp002493515, 95.0, 77.2, 0.13; GCA_002491945.1, s__CAG-485 sp002491945, 95.0, 76.62, 0.1; GCA_002361235.1, s__CAG-485 sp002361235, 95.0, 76.52, 0.08; GCA_001701075.1, s__CAG-485 sp001701075, 95.0, 76.3, 0.08; GCA_001701295.1, s__CAG-485 sp001701295, 9…	97.9	11	N/A	N/A
1345_bin.18.strict.fa	d__Bacteria;p__Firmicutes_A;c__Clostridia;o__Lachnospirales;f__Lachnospiraceae;g__Hungatella_A;s__Hungatella_A sp002358555	GCA_002358555.1	95	d__Bacteria;p__Firmicutes_A;c__Clostridia;o__Lachnospirales;f__Lachnospiraceae;g__Hungatella_A;s__Hungatella_A sp002358555	99.29	0.9	GCA_002358555.1	d__Bacteria;p__Firmicutes_A;c__Clostridia;o__Lachnospirales;f__Lachnospiraceae;g__Hungatella_A;s__Hungatella_A sp002358555	99.29	0.9	d__Bacteria;p__Firmicutes_A;c__Clostridia;o__Lachnospirales;f__Lachnospiraceae;g__Hungatella_A;s__	ANI/Placement	topological placement and ANI have congruent species assignments	GCF_000235505.1, s__Hungatella_A hathewayi, 95.0, 77.55, 0.07	98.55	11	N/A	N/A
1346_bin.32.orig.fa	d__Bacteria;p__Firmicutes;c__Bacilli;o__Lactobacillales;f__Lactobacillaceae;g__Lactobacillus;s__Lactobacillus johnsonii	GCF_000159355.1	95	d__Bacteria;p__Firmicutes;c__Bacilli;o__Lactobacillales;f__Lactobacillaceae;g__Lactobacillus;s__Lactobacillus johnsonii	96.52	0.87	GCF_000159355.1	d__Bacteria;p__Firmicutes;c__Bacilli;o__Lactobacillales;f__Lactobacillaceae;g__Lactobacillus;s__Lactobacillus johnsonii	96.52	0.87	d__Bacteria;p__Firmicutes;c__Bacilli;o__Lactobacillales;f__Lactobacillaceae;g__Lactobacillus;s__	ANI/Placement	topological placement and ANI have congruent species assignments	GCF_001436695.1, s__Lactobacillus taiwanensis, 95.0, 87.55, 0.8; GCF_002158885.1, s__Lactobacillus gasseri_A, 95.0, 85.63, 0.77; GCF_000014425.1, s__Lactobacillus gasseri, 95.0, 85.38, 0.74; GCF_001435325.1, s__Lactobacillus intestinalis, 95.0, 81.15, 0.29; GCF_000296835.1, s__Lactobacillus hominis, 95.0, 80.33, 0.42; GCF_001591845.1, s__Lactobacillus acidophilus, 95.0, 79.46, 0.31; GCF_000178475…	96.69	11	N/A	N/A
1208_bin.40.permissive.fa	d__Bacteria;p__Proteobacteria;c__Gammaproteobacteria;o__Burkholderiales;f__Burkholderiaceae;g__Parasutterella;s__Parasutterella excrementihominis	GCF_000205025.1	95	d__Bacteria;p__Proteobacteria;c__Gammaproteobacteria;o__Burkholderiales;f__Burkholderiaceae;g__Parasutterella;s__Parasutterella excrementihominis	98.14	0.88	GCF_000205025.1	d__Bacteria;p__Proteobacteria;c__Gammaproteobacteria;o__Burkholderiales;f__Burkholderiaceae;g__Parasutterella;s__Parasutterella excrementihominis	98.14	0.88	d__Bacteria;p__Proteobacteria;c__Gammaproteobacteria;o__Burkholderiales;f__Burkholderiaceae;g__Parasutterella;s__	ANI/Placement	topological placement and ANI have congruent species assignments	GCA_000980495.1, s__Parasutterella sp000980495, 95.0, 90.45, 0.76	95.08	11	N/A	N/A
1342_bin.25.orig.fa	d__Bacteria;p__Bacteroidota;c__Bacteroidia;o__Bacteroidales;f__Muribaculaceae;g__Duncaniella;s__Duncaniella sp001689575	GCA_001689575.1	95	d__Bacteria;p__Bacteroidota;c__Bacteroidia;o__Bacteroidales;f__Muribaculaceae;g__Duncaniella;s__Duncaniella sp001689575	98.45	0.86	GCA_001689575.1	d__Bacteria;p__Bacteroidota;c__Bacteroidia;o__Bacteroidales;f__Muribaculaceae;g__Duncaniella;s__Duncaniella sp001689575	98.45	0.86	d__Bacteria;p__Bacteroidota;c__Bacteroidia;o__Bacteroidales;f__Muribaculaceae;g__Duncaniella;s__	ANI/Placement	topological placement and ANI have congruent species assignments	GCA_001689495.1, s__Duncaniella sp001689495, 95.0, 79.49, 0.41; GCA_001701225.1, s__Duncaniella sp001701225, 95.0, 79.05, 0.3; GCA_002492665.1, s__Duncaniella sp002492665, 95.0, 78.67, 0.29; GCF_003024805.1, s__Duncaniella muris, 95.0, 78.6, 0.32; GCA_001689425.1, s__Duncaniella sp001689425, 95.0, 78.19, 0.24; GCA_002494015.1, s__Duncaniella sp002494015, 95.0, 77.99, 0.22	82.88	11	N/A	N/A
1344_bin.19.strict.fa	d__Bacteria;p__Firmicutes_A;c__Clostridia;o__Oscillospirales;f__Ruminococcaceae;g__Anaerotruncus;s__Anaerotruncus sp000403395	GCF_000403395.2	95	d__Bacteria;p__Firmicutes_A;c__Clostridia;o__Oscillospirales;f__Ruminococcaceae;g__Anaerotruncus;s__Anaerotruncus sp000403395	98.92	0.95	GCF_000403395.2	d__Bacteria;p__Firmicutes_A;c__Clostridia;o__Oscillospirales;f__Ruminococcaceae;g__Anaerotruncus;s__Anaerotruncus sp000403395	98.92	0.95	d__Bacteria;p__Firmicutes_A;c__Clostridia;o__Oscillospirales;f__Ruminococcaceae;g__Anaerotruncus;s__	ANI/Placement	topological placement and ANI have congruent species assignments	GCF_900199635.1, s__Anaerotruncus sp900199635, 95.0, 77.81, 0.2; GCF_900078395.1, s__Anaerotruncus rubiinfantis, 95.0, 77.56, 0.21; GCF_900186535.1, s__Anaerotruncus massiliensis, 95.0, 77.21, 0.14; GCF_000154565.1, s__Anaerotruncus colihominis, 95.0, 77.18, 0.14	95.56	11	N/A	N/A
1354_bin.31.orig.fa	d__Bacteria;p__Bacteroidota;c__Bacteroidia;o__Bacteroidales;f__Bacteroidaceae;g__Bacteroides;s__Bacteroides thetaiotaomicron	GCF_000011065.1	95	d__Bacteria;p__Bacteroidota;c__Bacteroidia;o__Bacteroidales;f__Bacteroidaceae;g__Bacteroides;s__Bacteroides thetaiotaomicron	98.14	0.81	GCF_000011065.1	d__Bacteria;p__Bacteroidota;c__Bacteroidia;o__Bacteroidales;f__Bacteroidaceae;g__Bacteroides;s__Bacteroides thetaiotaomicron	98.14	0.81	d__Bacteria;p__Bacteroidota;c__Bacteroidia;o__Bacteroidales;f__Bacteroidaceae;g__Bacteroides;s__	ANI/Placement	topological placement and ANI have congruent species assignments	GCF_900106755.1, s__Bacteroides faecis, 95.0, 89.39, 0.75; GCF_001688725.2, s__Bacteroides caecimuris, 95.0, 82.7, 0.48; GCA_000613385.1, s__Bacteroides acidifaciens, 95.0, 82.52, 0.5; GCF_000156195.1, s__Bacteroides finegoldii, 95.0, 82.41, 0.49; GCF_002222615.2, s__Bacteroides caccae, 95.0, 82.14, 0.52; GCA_000210075.1, s__Bacteroides xylanisolvens, 95.0, 82.04, 0.46; GCF_900130125.1, s__Bacter…	97.92	11	N/A	N/A
1257_bin.40.strict.fa	d__Bacteria;p__Firmicutes;c__Bacilli;o__Haloplasmatales;f__Turicibacteraceae;g__Turicibacter;s__Turicibacter sp002311155	GCA_002311155.1	95	d__Bacteria;p__Firmicutes;c__Bacilli;o__Haloplasmatales;f__Turicibacteraceae;g__Turicibacter;s__Turicibacter sp002311155	99.17	0.86	GCA_002311155.1	d__Bacteria;p__Firmicutes;c__Bacilli;o__Haloplasmatales;f__Turicibacteraceae;g__Turicibacter;s__Turicibacter sp002311155	99.17	0.86	d__Bacteria;p__Firmicutes;c__Bacilli;o__Haloplasmatales;f__Turicibacteraceae;g__Turicibacter;s__	ANI/Placement	topological placement and ANI have congruent species assignments	GCA_002493395.1, s__Turicibacter sp002493395, 95.0, 83.97, 0.76; GCF_001543345.1, s__Turicibacter sp001543345, 95.0, 80.17, 0.49; GCF_000178255.1, s__Turicibacter sanguinis, 95.0, 79.58, 0.36	96.94	11	N/A	N/A
1208_bin.47.orig.fa	d__Bacteria;p__Bacteroidota;c__Bacteroidia;o__Bacteroidales;f__Muribaculaceae;g__UBA7173;s__UBA7173 sp001689485	GCA_001689485.1	95	d__Bacteria;p__Bacteroidota;c__Bacteroidia;o__Bacteroidales;f__Muribaculaceae;g__UBA7173;s__UBA7173 sp001689485	99.16	0.9	GCA_001689485.1	d__Bacteria;p__Bacteroidota;c__Bacteroidia;o__Bacteroidales;f__Muribaculaceae;g__UBA7173;s__UBA7173 sp001689485	99.16	0.9	d__Bacteria;p__Bacteroidota;c__Bacteroidia;o__Bacteroidales;f__Muribaculaceae;g__UBA7173;s__	ANI/Placement	topological placement and ANI have congruent species assignments	GCA_001701135.1, s__UBA7173 sp001701135, 95.0, 77.67, 0.17; GCA_002491305.1, s__UBA7173 sp002491305, 95.0, 77.55, 0.18; GCA_001689685.1, s__UBA7173 sp001689685, 95.0, 77.29, 0.16	96.13	11	N/A	N/A
1344_bin.12.strict.fa	d__Bacteria;p__Firmicutes_A;c__Clostridia;o__Lachnospirales;f__Lachnospiraceae;g__14-2;s__14-2 sp000403315	GCF_000403315.2	95	d__Bacteria;p__Firmicutes_A;c__Clostridia;o__Lachnospirales;f__Lachnospiraceae;g__14-2;s__14-2 sp000403315	98.96	0.92	GCF_000403315.2	d__Bacteria;p__Firmicutes_A;c__Clostridia;o__Lachnospirales;f__Lachnospiraceae;g__14-2;s__14-2 sp000403315	98.96	0.92	d__Bacteria;p__Firmicutes_A;c__Clostridia;o__Lachnospirales;f__Lachnospiraceae;g__14-2;s__	ANI/Placement	topological placement and ANI have congruent species assignments	GCF_000403255.1, s__14-2 sp000403255, 95.0, 79.55, 0.41; GCF_000403845.2, s__14-2 sp000403845, 95.0, 78.89, 0.39; GCF_001940225.1, s__14-2 sp001940225, 95.0, 77.23, 0.1	91.03	11	N/A	N/A
1340_bin.42.orig.fa	d__Bacteria;p__Bacteroidota;c__Bacteroidia;o__Bacteroidales;f__Muribaculaceae;g__Muribaculum;s__Muribaculum intestinale	GCF_002201515.1	95	d__Bacteria;p__Bacteroidota;c__Bacteroidia;o__Bacteroidales;f__Muribaculaceae;g__Muribaculum;s__Muribaculum intestinale	98.6	0.96	GCF_002201515.1	d__Bacteria;p__Bacteroidota;c__Bacteroidia;o__Bacteroidales;f__Muribaculaceae;g__Muribaculum;s__Muribaculum intestinale	98.6	0.96	d__Bacteria;p__Bacteroidota;c__Bacteroidia;o__Bacteroidales;f__Muribaculaceae;g__Muribaculum;s__	ANI/Placement	topological placement and ANI have congruent species assignments	GCA_001701195.1, s__Muribaculum sp001701195, 95.0, 77.78, 0.17; GCA_002492595.1, s__Muribaculum sp002492595, 95.0, 77.42, 0.17; GCA_001689405.1, s__Muribaculum arabinoxylanisolvens, 95.0, 77.35, 0.16; GCA_003150235.1, s__Muribaculum sp003150235, 95.0, 77.34, 0.15; GCA_002358615.1, s__Muribaculum sp002358615, 95.0, 77.19, 0.15; GCA_001701065.1, s__Muribaculum sp001701065, 95.0, 76.71, 0.1	97.44	11	N/A	N/A
1344_bin.49.orig.fa	d__Bacteria;p__Bacteroidota;c__Bacteroidia;o__Bacteroidales;f__Muribaculaceae;g__CAG-485;s__CAG-485 sp002493045	GCA_002493045.1	95	d__Bacteria;p__Bacteroidota;c__Bacteroidia;o__Bacteroidales;f__Muribaculaceae;g__CAG-485;s__CAG-485 sp002493045	99.3	0.94	GCA_002493045.1	d__Bacteria;p__Bacteroidota;c__Bacteroidia;o__Bacteroidales;f__Muribaculaceae;g__CAG-485;s__CAG-485 sp002493045	99.3	0.94	d__Bacteria;p__Bacteroidota;c__Bacteroidia;o__Bacteroidales;f__Muribaculaceae;g__CAG-485;s__	ANI/Placement	topological placement and ANI have congruent species assignments	GCA_002361215.1, s__CAG-485 sp002361215, 95.0, 80.81, 0.12; GCA_002362485.1, s__CAG-485 sp002362485, 95.0, 79.87, 0.13; GCA_002493515.1, s__CAG-485 sp002493515, 95.0, 77.16, 0.14; GCA_002491945.1, s__CAG-485 sp002491945, 95.0, 76.56, 0.11; GCA_002361235.1, s__CAG-485 sp002361235, 95.0, 76.5, 0.08; GCA_002361155.1, s__CAG-485 sp002361155, 95.0, 76.35, 0.1; GCA_001701295.1, s__CAG-485 sp001701295, …	97.9	11	N/A	N/A
1202_bin.20.orig.fa	d__Bacteria;p__Firmicutes_A;c__Clostridia;o__Lachnospirales;f__Lachnospiraceae;g__Hungatella_A;s__Hungatella_A sp002358555	GCA_002358555.1	95	d__Bacteria;p__Firmicutes_A;c__Clostridia;o__Lachnospirales;f__Lachnospiraceae;g__Hungatella_A;s__Hungatella_A sp002358555	99.22	0.89	GCA_002358555.1	d__Bacteria;p__Firmicutes_A;c__Clostridia;o__Lachnospirales;f__Lachnospiraceae;g__Hungatella_A;s__Hungatella_A sp002358555	99.22	0.89	d__Bacteria;p__Firmicutes_A;c__Clostridia;o__Lachnospirales;f__Lachnospiraceae;g__Hungatella_A;s__	ANI/Placement	topological placement and ANI have congruent species assignments	GCF_000235505.1, s__Hungatella_A hathewayi, 95.0, 77.26, 0.07	98.55	11	N/A	N/A
1208_bin.45.orig.fa	d__Bacteria;p__Bacteroidota;c__Bacteroidia;o__Bacteroidales;f__Rikenellaceae;g__Alistipes;s__Alistipes sp002428825	GCA_002428825.1	95	d__Bacteria;p__Bacteroidota;c__Bacteroidia;o__Bacteroidales;f__Rikenellaceae;g__Alistipes;s__Alistipes sp002428825	98.42	0.91	GCA_002428825.1	d__Bacteria;p__Bacteroidota;c__Bacteroidia;o__Bacteroidales;f__Rikenellaceae;g__Alistipes;s__Alistipes sp002428825	98.42	0.91	d__Bacteria;p__Bacteroidota;c__Bacteroidia;o__Bacteroidales;f__Rikenellaceae;g__Alistipes;s__	ANI/Placement	topological placement and ANI have congruent species assignments	GCF_000312145.1, s__Alistipes senegalensis, 95.0, 81.06, 0.59; GCF_900083545.1, s__Alistipes sp900083545, 95.0, 80.88, 0.59; GCA_002358415.1, s__Alistipes sp002358415, 95.0, 80.81, 0.56; GCF_000210575.1, s__Alistipes shahii, 95.0, 80.78, 0.62; GCF_900290115.1, s__Alistipes sp900290115, 95.0, 80.54, 0.57; GCF_900107675.1, s__Alistipes timonensis, 95.0, 80.48, 0.58; GCA_001941065.1, s__Alistipes sp…	95.69	11	N/A	N/A
1340_bin.54.strict.fa	d__Bacteria;p__Firmicutes_A;c__Clostridia;o__Oscillospirales;f__Ruminococcaceae;g__Anaerotruncus;s__Anaerotruncus sp000403395	GCF_000403395.2	95	d__Bacteria;p__Firmicutes_A;c__Clostridia;o__Oscillospirales;f__Ruminococcaceae;g__Anaerotruncus;s__Anaerotruncus sp000403395	99.06	0.97	GCF_000403395.2	d__Bacteria;p__Firmicutes_A;c__Clostridia;o__Oscillospirales;f__Ruminococcaceae;g__Anaerotruncus;s__Anaerotruncus sp000403395	99.06	0.97	d__Bacteria;p__Firmicutes_A;c__Clostridia;o__Oscillospirales;f__Ruminococcaceae;g__Anaerotruncus;s__	ANI/Placement	topological placement and ANI have congruent species assignments	GCF_900199635.1, s__Anaerotruncus sp900199635, 95.0, 78.14, 0.2; GCF_900078395.1, s__Anaerotruncus rubiinfantis, 95.0, 77.85, 0.21; GCF_000154565.1, s__Anaerotruncus colihominis, 95.0, 77.24, 0.13; GCF_900186535.1, s__Anaerotruncus massiliensis, 95.0, 77.19, 0.14	74.48	11	N/A	N/A
1345_bin.37.permissive.fa	d__Bacteria;p__Proteobacteria;c__Gammaproteobacteria;o__Burkholderiales;f__Burkholderiaceae;g__Parasutterella;s__Parasutterella excrementihominis	GCF_000205025.1	95	d__Bacteria;p__Proteobacteria;c__Gammaproteobacteria;o__Burkholderiales;f__Burkholderiaceae;g__Parasutterella;s__Parasutterella excrementihominis	98.3	0.86	GCF_000205025.1	d__Bacteria;p__Proteobacteria;c__Gammaproteobacteria;o__Burkholderiales;f__Burkholderiaceae;g__Parasutterella;s__Parasutterella excrementihominis	98.3	0.86	d__Bacteria;p__Proteobacteria;c__Gammaproteobacteria;o__Burkholderiales;f__Burkholderiaceae;g__Parasutterella;s__	ANI/Placement	topological placement and ANI have congruent species assignments	GCA_000980495.1, s__Parasutterella sp000980495, 95.0, 90.3, 0.79	95.71	11	N/A	N/A
1257_bin.65.orig.fa	d__Bacteria;p__Firmicutes_A;c__Clostridia;o__Lachnospirales;f__Lachnospiraceae;g__14-2;s__14-2 sp000403315	GCF_000403315.2	95	d__Bacteria;p__Firmicutes_A;c__Clostridia;o__Lachnospirales;f__Lachnospiraceae;g__14-2;s__14-2 sp000403315	98.93	0.96	GCF_000403315.2	d__Bacteria;p__Firmicutes_A;c__Clostridia;o__Lachnospirales;f__Lachnospiraceae;g__14-2;s__14-2 sp000403315	98.93	0.96	d__Bacteria;p__Firmicutes_A;c__Clostridia;o__Lachnospirales;f__Lachnospiraceae;g__14-2;s__	ANI/Placement	topological placement and ANI have congruent species assignments	GCF_000403255.1, s__14-2 sp000403255, 95.0, 78.74, 0.36; GCF_000403845.2, s__14-2 sp000403845, 95.0, 77.81, 0.35	65.65	11	N/A	N/A
1202_bin.33.orig.fa	d__Bacteria;p__Firmicutes_A;c__Clostridia;o__Oscillospirales;f__Acutalibacteraceae;g__Acutalibacter;s__Acutalibacter muris	GCF_002201475.1	95	d__Bacteria;p__Firmicutes_A;c__Clostridia;o__Oscillospirales;f__Acutalibacteraceae;g__Acutalibacter;s__Acutalibacter muris	98.38	0.95	GCF_002201475.1	d__Bacteria;p__Firmicutes_A;c__Clostridia;o__Oscillospirales;f__Acutalibacteraceae;g__Acutalibacter;s__Acutalibacter muris	98.38	0.95	d__Bacteria;p__Firmicutes_A;c__Clostridia;o__Oscillospirales;f__Acutalibacteraceae;g__Acutalibacter;s__	ANI/Placement	topological placement and ANI have congruent species assignments	GCA_000435395.1, s__Acutalibacter sp000435395, 95.0, 78.36, 0.28; GCA_000432995.1, s__Acutalibacter sp000432995, 95.0, 77.13, 0.15; GCF_900048895.1, s__Acutalibacter timonensis, 95.0, 77.03, 0.11	96.59	11	N/A	N/A
1346_bin.31.orig.fa	d__Bacteria;p__Bacteroidota;c__Bacteroidia;o__Bacteroidales;f__Bacteroidaceae;g__Bacteroides;s__Bacteroides thetaiotaomicron	GCF_000011065.1	95	d__Bacteria;p__Bacteroidota;c__Bacteroidia;o__Bacteroidales;f__Bacteroidaceae;g__Bacteroides;s__Bacteroides thetaiotaomicron	98.13	0.81	GCF_000011065.1	d__Bacteria;p__Bacteroidota;c__Bacteroidia;o__Bacteroidales;f__Bacteroidaceae;g__Bacteroides;s__Bacteroides thetaiotaomicron	98.13	0.81	d__Bacteria;p__Bacteroidota;c__Bacteroidia;o__Bacteroidales;f__Bacteroidaceae;g__Bacteroides;s__	ANI/Placement	topological placement and ANI have congruent species assignments	GCF_900106755.1, s__Bacteroides faecis, 95.0, 89.35, 0.74; GCF_001688725.2, s__Bacteroides caecimuris, 95.0, 82.72, 0.48; GCA_000613385.1, s__Bacteroides acidifaciens, 95.0, 82.47, 0.51; GCF_000156195.1, s__Bacteroides finegoldii, 95.0, 82.25, 0.48; GCF_002222615.2, s__Bacteroides caccae, 95.0, 82.14, 0.52; GCA_000210075.1, s__Bacteroides xylanisolvens, 95.0, 82.0, 0.46; GCF_001314995.1, s__Bacte…	97.92	11	N/A	N/A
1342_bin.50.orig.fa	d__Bacteria;p__Firmicutes_A;c__Clostridia;o__Oscillospirales;f__Ruminococcaceae;g__Anaerotruncus;s__Anaerotruncus sp000403395	GCF_000403395.2	95	d__Bacteria;p__Firmicutes_A;c__Clostridia;o__Oscillospirales;f__Ruminococcaceae;g__Anaerotruncus;s__Anaerotruncus sp000403395	98.91	0.93	GCF_000403395.2	d__Bacteria;p__Firmicutes_A;c__Clostridia;o__Oscillospirales;f__Ruminococcaceae;g__Anaerotruncus;s__Anaerotruncus sp000403395	98.91	0.93	d__Bacteria;p__Firmicutes_A;c__Clostridia;o__Oscillospirales;f__Ruminococcaceae;g__Anaerotruncus;s__	ANI/Placement	topological placement and ANI have congruent species assignments	GCF_900199635.1, s__Anaerotruncus sp900199635, 95.0, 77.78, 0.18; GCF_900078395.1, s__Anaerotruncus rubiinfantis, 95.0, 77.53, 0.19; GCF_900186535.1, s__Anaerotruncus massiliensis, 95.0, 77.13, 0.14; GCF_000154565.1, s__Anaerotruncus colihominis, 95.0, 76.98, 0.13	94.27	11	N/A	N/A
1342_bin.46.orig.fa	d__Bacteria;p__Bacteroidota;c__Bacteroidia;o__Bacteroidales;f__Muribaculaceae;g__UBA7173;s__UBA7173 sp001689485	GCA_001689485.1	95	d__Bacteria;p__Bacteroidota;c__Bacteroidia;o__Bacteroidales;f__Muribaculaceae;g__UBA7173;s__UBA7173 sp001689485	99.12	0.89	GCA_001689485.1	d__Bacteria;p__Bacteroidota;c__Bacteroidia;o__Bacteroidales;f__Muribaculaceae;g__UBA7173;s__UBA7173 sp001689485	99.12	0.89	d__Bacteria;p__Bacteroidota;c__Bacteroidia;o__Bacteroidales;f__Muribaculaceae;g__UBA7173;s__	ANI/Placement	topological placement and ANI have congruent species assignments	GCA_001701135.1, s__UBA7173 sp001701135, 95.0, 77.63, 0.17; GCA_002491305.1, s__UBA7173 sp002491305, 95.0, 77.62, 0.17; GCA_001689685.1, s__UBA7173 sp001689685, 95.0, 77.33, 0.16	96.17	11	N/A	N/A
1202_bin.50.strict.fa	d__Bacteria;p__Firmicutes;c__Bacilli;o__Haloplasmatales;f__Turicibacteraceae;g__Turicibacter;s__Turicibacter sp002311155	GCA_002311155.1	95	d__Bacteria;p__Firmicutes;c__Bacilli;o__Haloplasmatales;f__Turicibacteraceae;g__Turicibacter;s__Turicibacter sp002311155	99.27	0.93	GCA_002311155.1	d__Bacteria;p__Firmicutes;c__Bacilli;o__Haloplasmatales;f__Turicibacteraceae;g__Turicibacter;s__Turicibacter sp002311155	99.27	0.93	d__Bacteria;p__Firmicutes;c__Bacilli;o__Haloplasmatales;f__Turicibacteraceae;g__Turicibacter;s__	ANI/Placement	topological placement and ANI have congruent species assignments	GCA_002493395.1, s__Turicibacter sp002493395, 95.0, 83.98, 0.81; GCF_001543345.1, s__Turicibacter sp001543345, 95.0, 80.2, 0.47; GCF_000178255.1, s__Turicibacter sanguinis, 95.0, 79.39, 0.36	98.81	11	N/A	N/A
1344_bin.14.orig.fa	d__Bacteria;p__Firmicutes;c__Bacilli;o__Lactobacillales;f__Lactobacillaceae;g__Lactobacillus;s__Lactobacillus johnsonii	GCF_000159355.1	95	d__Bacteria;p__Firmicutes;c__Bacilli;o__Lactobacillales;f__Lactobacillaceae;g__Lactobacillus;s__Lactobacillus johnsonii	96.35	0.9	GCF_000159355.1	d__Bacteria;p__Firmicutes;c__Bacilli;o__Lactobacillales;f__Lactobacillaceae;g__Lactobacillus;s__Lactobacillus johnsonii	96.35	0.9	d__Bacteria;p__Firmicutes;c__Bacilli;o__Lactobacillales;f__Lactobacillaceae;g__Lactobacillus;s__	ANI/Placement	topological placement and ANI have congruent species assignments	GCF_001436695.1, s__Lactobacillus taiwanensis, 95.0, 87.74, 0.88; GCF_002158885.1, s__Lactobacillus gasseri_A, 95.0, 85.74, 0.82; GCF_000014425.1, s__Lactobacillus gasseri, 95.0, 85.64, 0.83; GCF_001435325.1, s__Lactobacillus intestinalis, 95.0, 80.51, 0.3; GCF_000296835.1, s__Lactobacillus hominis, 95.0, 80.01, 0.48; GCF_000178475.1, s__Lactobacillus amylolyticus, 95.0, 79.57, 0.22; GCF_00061544…	75.93	11	N/A	N/A
1342_bin.56.strict.fa	d__Bacteria;p__Firmicutes;c__Bacilli;o__Lactobacillales;f__Lactobacillaceae;g__Lactobacillus;s__Lactobacillus johnsonii	GCF_000159355.1	95	d__Bacteria;p__Firmicutes;c__Bacilli;o__Lactobacillales;f__Lactobacillaceae;g__Lactobacillus;s__Lactobacillus johnsonii	96.48	0.87	GCF_000159355.1	d__Bacteria;p__Firmicutes;c__Bacilli;o__Lactobacillales;f__Lactobacillaceae;g__Lactobacillus;s__Lactobacillus johnsonii	96.48	0.87	d__Bacteria;p__Firmicutes;c__Bacilli;o__Lactobacillales;f__Lactobacillaceae;g__Lactobacillus;s__	ANI/Placement	topological placement and ANI have congruent species assignments	GCF_001436695.1, s__Lactobacillus taiwanensis, 95.0, 87.59, 0.8; GCF_002158885.1, s__Lactobacillus gasseri_A, 95.0, 85.6, 0.76; GCF_000014425.1, s__Lactobacillus gasseri, 95.0, 85.4, 0.73; GCF_001435325.1, s__Lactobacillus intestinalis, 95.0, 81.25, 0.29; GCF_000296835.1, s__Lactobacillus hominis, 95.0, 80.48, 0.41; GCF_001591845.1, s__Lactobacillus acidophilus, 95.0, 79.7, 0.3; GCF_000178475.1, …	95.99	11	N/A	N/A
1350_bin.10.orig.fa	d__Bacteria;p__Firmicutes_A;c__Clostridia;o__Lachnospirales;f__Lachnospiraceae;g__COE1;s__COE1 sp000403215	GCF_000403215.1	95	d__Bacteria;p__Firmicutes_A;c__Clostridia;o__Lachnospirales;f__Lachnospiraceae;g__COE1;s__COE1 sp000403215	98.7	0.95	GCF_000403215.1	d__Bacteria;p__Firmicutes_A;c__Clostridia;o__Lachnospirales;f__Lachnospiraceae;g__COE1;s__COE1 sp000403215	98.7	0.95	d__Bacteria;p__Firmicutes_A;c__Clostridia;o__Lachnospirales;f__Lachnospiraceae;g__COE1;s__	ANI/Placement	topological placement and ANI have congruent species assignments	GCA_002358575.1, s__COE1 sp002358575, 95.0, 79.6, 0.37; GCA_002490665.1, s__COE1 sp002490665, 95.0, 79.54, 0.39; GCA_002491195.1, s__COE1 sp002491195, 95.0, 78.91, 0.36; GCA_003513705.1, s__COE1 sp003513705, 95.0, 78.44, 0.3; GCA_001916965.1, s__COE1 sp001916965, 95.0, 77.98, 0.08; GCF_000403335.2, s__COE1 sp000403335, 95.0, 77.8, 0.22; GCA_002492295.1, s__COE1 sp002492295, 95.0, 77.29, 0.18	96.59	11	N/A	N/A
1351_bin.13.orig.fa	d__Bacteria;p__Verrucomicrobiota;c__Verrucomicrobiae;o__Verrucomicrobiales;f__Akkermansiaceae;g__Akkermansia;s__Akkermansia muciniphila	GCF_000020225.1	95	d__Bacteria;p__Verrucomicrobiota;c__Verrucomicrobiae;o__Verrucomicrobiales;f__Akkermansiaceae;g__Akkermansia;s__Akkermansia muciniphila	98.87	0.94	GCF_000020225.1	d__Bacteria;p__Verrucomicrobiota;c__Verrucomicrobiae;o__Verrucomicrobiales;f__Akkermansiaceae;g__Akkermansia;s__Akkermansia muciniphila	98.87	0.94	d__Bacteria;p__Verrucomicrobiota;c__Verrucomicrobiae;o__Verrucomicrobiales;f__Akkermansiaceae;g__Akkermansia;s__	ANI/Placement	topological placement and ANI have congruent species assignments	GCF_900184965.1, s__Akkermansia muciniphila_A, 95.0, 93.81, 0.88; GCF_002885095.1, s__Akkermansia muciniphila_B, 95.0, 87.29, 0.84; GCF_002884975.1, s__Akkermansia muciniphila_C, 95.0, 85.97, 0.83; GCF_001580195.1, s__Akkermansia sp001580195, 95.0, 82.32, 0.73; GCF_001683795.1, s__Akkermansia glycaniphila, 95.0, 77.13, 0.12	92.86	11	N/A	N/A
1351_bin.10.strict.fa	d__Bacteria;p__Firmicutes_A;c__Clostridia;o__Lachnospirales;f__Lachnospiraceae;g__14-2;s__14-2 sp000403315	GCF_000403315.2	95	d__Bacteria;p__Firmicutes_A;c__Clostridia;o__Lachnospirales;f__Lachnospiraceae;g__14-2;s__14-2 sp000403315	98.89	0.95	GCF_000403315.2	d__Bacteria;p__Firmicutes_A;c__Clostridia;o__Lachnospirales;f__Lachnospiraceae;g__14-2;s__14-2 sp000403315	98.89	0.95	d__Bacteria;p__Firmicutes_A;c__Clostridia;o__Lachnospirales;f__Lachnospiraceae;g__14-2;s__	ANI/Placement	topological placement and ANI have congruent species assignments	GCF_000403255.1, s__14-2 sp000403255, 95.0, 79.35, 0.4; GCF_000403845.2, s__14-2 sp000403845, 95.0, 78.55, 0.38; GCF_001940225.1, s__14-2 sp001940225, 95.0, 77.35, 0.1	81.85	11	N/A	N/A
1257_bin.31.orig.fa	d__Bacteria;p__Firmicutes;c__Bacilli;o__Lactobacillales;f__Lactobacillaceae;g__Lactobacillus;s__Lactobacillus johnsonii	GCF_000159355.1	95	d__Bacteria;p__Firmicutes;c__Bacilli;o__Lactobacillales;f__Lactobacillaceae;g__Lactobacillus;s__Lactobacillus johnsonii	96.03	0.88	N/A	N/A	N/A	N/A	d__Bacteria;p__Firmicutes;c__Bacilli;o__Lactobacillales;f__Lactobacillaceae;g__Lactobacillus;s__	ANI/Placement	topological placement and ANI have incongruent species assignments	GCF_001436695.1, s__Lactobacillus taiwanensis, 95.0, 87.3, 0.82; GCF_002158885.1, s__Lactobacillus gasseri_A, 95.0, 85.4, 0.81; GCF_000014425.1, s__Lactobacillus gasseri, 95.0, 85.2, 0.8; GCF_001435325.1, s__Lactobacillus intestinalis, 95.0, 80.35, 0.33; GCF_000296835.1, s__Lactobacillus hominis, 95.0, 80.01, 0.43; GCF_000178475.1, s__Lactobacillus amylolyticus, 95.0, 79.48, 0.21; GCF_001591845.1…	66.61	11	N/A	N/A
1346_bin.29.orig.fa	d__Bacteria;p__Bacteroidota;c__Bacteroidia;o__Bacteroidales;f__Muribaculaceae;g__UBA7173;s__UBA7173 sp001689485	GCA_001689485.1	95	d__Bacteria;p__Bacteroidota;c__Bacteroidia;o__Bacteroidales;f__Muribaculaceae;g__UBA7173;s__UBA7173 sp001689485	99.04	0.88	GCA_001689485.1	d__Bacteria;p__Bacteroidota;c__Bacteroidia;o__Bacteroidales;f__Muribaculaceae;g__UBA7173;s__UBA7173 sp001689485	99.04	0.88	d__Bacteria;p__Bacteroidota;c__Bacteroidia;o__Bacteroidales;f__Muribaculaceae;g__UBA7173;s__	ANI/Placement	topological placement and ANI have congruent species assignments	GCA_002491305.1, s__UBA7173 sp002491305, 95.0, 77.79, 0.16; GCA_001701135.1, s__UBA7173 sp001701135, 95.0, 77.53, 0.18; GCA_001689685.1, s__UBA7173 sp001689685, 95.0, 77.42, 0.14	88.41	11	N/A	N/A
1350_bin.13.orig.fa	d__Bacteria;p__Bacteroidota;c__Bacteroidia;o__Bacteroidales;f__Muribaculaceae;g__Duncaniella;s__Duncaniella sp001689575	GCA_001689575.1	95	d__Bacteria;p__Bacteroidota;c__Bacteroidia;o__Bacteroidales;f__Muribaculaceae;g__Duncaniella;s__Duncaniella sp001689575	98.47	0.87	GCA_001689575.1	d__Bacteria;p__Bacteroidota;c__Bacteroidia;o__Bacteroidales;f__Muribaculaceae;g__Duncaniella;s__Duncaniella sp001689575	98.47	0.87	d__Bacteria;p__Bacteroidota;c__Bacteroidia;o__Bacteroidales;f__Muribaculaceae;g__Duncaniella;s__	ANI/Placement	topological placement and ANI have congruent species assignments	GCA_001689495.1, s__Duncaniella sp001689495, 95.0, 79.48, 0.41; GCA_001701225.1, s__Duncaniella sp001701225, 95.0, 79.11, 0.31; GCA_002492665.1, s__Duncaniella sp002492665, 95.0, 78.71, 0.3; GCF_003024805.1, s__Duncaniella muris, 95.0, 78.5, 0.31; GCA_001689425.1, s__Duncaniella sp001689425, 95.0, 78.18, 0.24; GCA_002494015.1, s__Duncaniella sp002494015, 95.0, 77.92, 0.22	82.88	11	N/A	N/A
1202_bin.13.orig.fa	d__Bacteria;p__Bacteroidota;c__Bacteroidia;o__Bacteroidales;f__Rikenellaceae;g__Alistipes;s__Alistipes sp002428825	GCA_002428825.1	95	d__Bacteria;p__Bacteroidota;c__Bacteroidia;o__Bacteroidales;f__Rikenellaceae;g__Alistipes;s__Alistipes sp002428825	98.43	0.9	GCA_002428825.1	d__Bacteria;p__Bacteroidota;c__Bacteroidia;o__Bacteroidales;f__Rikenellaceae;g__Alistipes;s__Alistipes sp002428825	98.43	0.9	d__Bacteria;p__Bacteroidota;c__Bacteroidia;o__Bacteroidales;f__Rikenellaceae;g__Alistipes;s__	ANI/Placement	topological placement and ANI have congruent species assignments	GCF_000312145.1, s__Alistipes senegalensis, 95.0, 81.08, 0.61; GCA_002358415.1, s__Alistipes sp002358415, 95.0, 80.89, 0.56; GCF_900083545.1, s__Alistipes sp900083545, 95.0, 80.83, 0.61; GCF_000210575.1, s__Alistipes shahii, 95.0, 80.78, 0.63; GCF_900290115.1, s__Alistipes sp900290115, 95.0, 80.49, 0.57; GCF_900107675.1, s__Alistipes timonensis, 95.0, 80.46, 0.59; GCA_001941065.1, s__Alistipes sp…	95.69	11	N/A	N/A
1357_bin.51.strict.fa	d__Bacteria;p__Firmicutes;c__Bacilli;o__Lactobacillales;f__Lactobacillaceae;g__Lactobacillus;s__Lactobacillus johnsonii	GCF_000159355.1	95	d__Bacteria;p__Firmicutes;c__Bacilli;o__Lactobacillales;f__Lactobacillaceae;g__Lactobacillus;s__Lactobacillus johnsonii	96.56	0.86	GCF_000159355.1	d__Bacteria;p__Firmicutes;c__Bacilli;o__Lactobacillales;f__Lactobacillaceae;g__Lactobacillus;s__Lactobacillus johnsonii	96.56	0.86	d__Bacteria;p__Firmicutes;c__Bacilli;o__Lactobacillales;f__Lactobacillaceae;g__Lactobacillus;s__	ANI/Placement	topological placement and ANI have congruent species assignments	GCF_001436695.1, s__Lactobacillus taiwanensis, 95.0, 87.62, 0.79; GCF_002158885.1, s__Lactobacillus gasseri_A, 95.0, 85.47, 0.75; GCF_000014425.1, s__Lactobacillus gasseri, 95.0, 85.33, 0.74; GCF_001435325.1, s__Lactobacillus intestinalis, 95.0, 80.89, 0.3; GCF_000296835.1, s__Lactobacillus hominis, 95.0, 80.45, 0.4; GCF_001591845.1, s__Lactobacillus acidophilus, 95.0, 79.45, 0.31; GCF_000178475.…	96.69	11	N/A	N/A
1344_bin.25.orig.fa	d__Bacteria;p__Bacteroidota;c__Bacteroidia;o__Bacteroidales;f__Muribaculaceae;g__Muribaculum;s__Muribaculum intestinale	GCF_002201515.1	95	d__Bacteria;p__Bacteroidota;c__Bacteroidia;o__Bacteroidales;f__Muribaculaceae;g__Muribaculum;s__Muribaculum intestinale	98.47	0.94	GCF_002201515.1	d__Bacteria;p__Bacteroidota;c__Bacteroidia;o__Bacteroidales;f__Muribaculaceae;g__Muribaculum;s__Muribaculum intestinale	98.47	0.94	d__Bacteria;p__Bacteroidota;c__Bacteroidia;o__Bacteroidales;f__Muribaculaceae;g__Muribaculum;s__	ANI/Placement	topological placement and ANI have congruent species assignments	GCA_001701195.1, s__Muribaculum sp001701195, 95.0, 77.89, 0.17; GCA_002492595.1, s__Muribaculum sp002492595, 95.0, 77.49, 0.17; GCA_001689405.1, s__Muribaculum arabinoxylanisolvens, 95.0, 77.48, 0.15; GCA_003150235.1, s__Muribaculum sp003150235, 95.0, 77.39, 0.17; GCA_002358615.1, s__Muribaculum sp002358615, 95.0, 77.34, 0.15; GCA_001701065.1, s__Muribaculum sp001701065, 95.0, 76.45, 0.11	94.23	11	N/A	N/A
1340_bin.50.orig.fa	d__Bacteria;p__Bacteroidota;c__Bacteroidia;o__Bacteroidales;f__Rikenellaceae;g__Alistipes;s__Alistipes sp002428825	GCA_002428825.1	95	d__Bacteria;p__Bacteroidota;c__Bacteroidia;o__Bacteroidales;f__Rikenellaceae;g__Alistipes;s__Alistipes sp002428825	98.45	0.91	GCA_002428825.1	d__Bacteria;p__Bacteroidota;c__Bacteroidia;o__Bacteroidales;f__Rikenellaceae;g__Alistipes;s__Alistipes sp002428825	98.45	0.91	d__Bacteria;p__Bacteroidota;c__Bacteroidia;o__Bacteroidales;f__Rikenellaceae;g__Alistipes;s__	ANI/Placement	topological placement and ANI have congruent species assignments	GCF_000312145.1, s__Alistipes senegalensis, 95.0, 81.03, 0.61; GCF_900083545.1, s__Alistipes sp900083545, 95.0, 80.88, 0.6; GCA_002358415.1, s__Alistipes sp002358415, 95.0, 80.78, 0.56; GCF_000210575.1, s__Alistipes shahii, 95.0, 80.73, 0.64; GCF_900290115.1, s__Alistipes sp900290115, 95.0, 80.51, 0.58; GCF_900107675.1, s__Alistipes timonensis, 95.0, 80.45, 0.58; GCA_001941065.1, s__Alistipes sp0…	95.65	11	N/A	N/A
1357_bin.54.orig.fa	d__Bacteria;p__Bacteroidota;c__Bacteroidia;o__Bacteroidales;f__Muribaculaceae;g__CAG-485;s__CAG-485 sp002362485	GCA_002362485.1	95	d__Bacteria;p__Bacteroidota;c__Bacteroidia;o__Bacteroidales;f__Muribaculaceae;g__CAG-485;s__CAG-485 sp002362485	98.51	0.79	GCA_002362485.1	d__Bacteria;p__Bacteroidota;c__Bacteroidia;o__Bacteroidales;f__Muribaculaceae;g__CAG-485;s__CAG-485 sp002362485	98.51	0.79	d__Bacteria;p__Bacteroidota;c__Bacteroidia;o__Bacteroidales;f__Muribaculaceae;g__CAG-485;s__	ANI/Placement	topological placement and ANI have congruent species assignments	GCA_002493045.1, s__CAG-485 sp002493045, 95.0, 77.9, 0.09; GCA_002491945.1, s__CAG-485 sp002491945, 95.0, 77.08, 0.07; GCA_001701295.1, s__CAG-485 sp001701295, 95.0, 77.03, 0.11; GCA_900321585.1, s__CAG-485 sp900321585, 95.0, 76.75, 0.13; GCA_002493515.1, s__CAG-485 sp002493515, 95.0, 76.6, 0.11; GCA_002361155.1, s__CAG-485 sp002361155, 95.0, 76.59, 0.12; GCA_002361235.1, s__CAG-485 sp002361235, …	94.6	11	N/A	N/A
1354_bin.35.orig.fa	d__Bacteria;p__Firmicutes_A;c__Clostridia;o__Oscillospirales;f__Acutalibacteraceae;g__Acutalibacter;s__	N/A	N/A	N/A	N/A	N/A	GCF_002201475.1	d__Bacteria;p__Firmicutes_A;c__Clostridia;o__Oscillospirales;f__Acutalibacteraceae;g__Acutalibacter;s__Acutalibacter muris	83.2	0.62	d__Bacteria;p__Firmicutes_A;c__Clostridia;o__Oscillospirales;f__Acutalibacteraceae;g__Acutalibacter;s__	Placement	taxonomic classification fully defined by topology	GCA_000435395.1, s__Acutalibacter sp000435395, 95.0, 77.95, 0.23; GCA_000432995.1, s__Acutalibacter sp000432995, 95.0, 76.98, 0.13; GCF_900048895.1, s__Acutalibacter timonensis, 95.0, 76.68, 0.09	98.29	11	0.978852	N/A
1344_bin.51.strict.fa	d__Bacteria;p__Firmicutes_A;c__Clostridia;o__Oscillospirales;f__Acutalibacteraceae;g__Acutalibacter;s__	N/A	N/A	N/A	N/A	N/A	GCF_002201475.1	d__Bacteria;p__Firmicutes_A;c__Clostridia;o__Oscillospirales;f__Acutalibacteraceae;g__Acutalibacter;s__Acutalibacter muris	81.49	0.67	d__Bacteria;p__Firmicutes_A;c__Clostridia;o__Oscillospirales;f__Acutalibacteraceae;g__Acutalibacter;s__	Placement	taxonomic classification fully defined by topology	GCA_000435395.1, s__Acutalibacter sp000435395, 95.0, 77.07, 0.19; GCA_000432995.1, s__Acutalibacter sp000432995, 95.0, 75.94, 0.06	64.72	11	0.974511	N/A
1344_bin.45.strict.fa	d__Bacteria;p__Firmicutes_A;c__Clostridia;o__Oscillospirales;f__Acutalibacteraceae;g__Acutalibacter;s__	N/A	N/A	N/A	N/A	N/A	GCF_002201475.1	d__Bacteria;p__Firmicutes_A;c__Clostridia;o__Oscillospirales;f__Acutalibacteraceae;g__Acutalibacter;s__Acutalibacter muris	79.11	0.29	d__Bacteria;p__Firmicutes_A;c__Clostridia;o__Oscillospirales;f__Acutalibacteraceae;g__Acutalibacter;s__	Placement	taxonomic classification fully defined by topology	GCA_000435395.1, s__Acutalibacter sp000435395, 95.0, 78.46, 0.25; GCA_000432995.1, s__Acutalibacter sp000432995, 95.0, 76.87, 0.16; GCF_900048895.1, s__Acutalibacter timonensis, 95.0, 76.53, 0.09	80.54	11	0.962156	N/A
1257_bin.32.orig.fa	d__Bacteria;p__Firmicutes_A;c__Clostridia;o__Oscillospirales;f__Acutalibacteraceae;g__Acutalibacter;s__	N/A	N/A	N/A	N/A	N/A	GCF_002201475.1	d__Bacteria;p__Firmicutes_A;c__Clostridia;o__Oscillospirales;f__Acutalibacteraceae;g__Acutalibacter;s__Acutalibacter muris	77.88	0.27	d__Bacteria;p__Firmicutes_A;c__Clostridia;o__Oscillospirales;f__Acutalibacteraceae;g__Acutalibacter;s__	Placement	taxonomic classification fully defined by topology	GCA_000435395.1, s__Acutalibacter sp000435395, 95.0, 78.45, 0.35; GCA_000432995.1, s__Acutalibacter sp000432995, 95.0, 77.74, 0.21; GCF_900048895.1, s__Acutalibacter timonensis, 95.0, 77.16, 0.2	94.09	11	0.93394	N/A
1344_bin.13.orig.fa	d__Bacteria;p__Firmicutes_A;c__Clostridia;o__Oscillospirales;f__Acutalibacteraceae;g__Acutalibacter;s__	N/A	N/A	N/A	N/A	N/A	GCF_002201475.1	d__Bacteria;p__Firmicutes_A;c__Clostridia;o__Oscillospirales;f__Acutalibacteraceae;g__Acutalibacter;s__Acutalibacter muris	78.06	0.28	d__Bacteria;p__Firmicutes_A;c__Clostridia;o__Oscillospirales;f__Acutalibacteraceae;g__Acutalibacter;s__	Placement	taxonomic classification fully defined by topology	GCA_000435395.1, s__Acutalibacter sp000435395, 95.0, 78.53, 0.34; GCA_000432995.1, s__Acutalibacter sp000432995, 95.0, 77.95, 0.2; GCF_900048895.1, s__Acutalibacter timonensis, 95.0, 77.16, 0.18	97.2	11	0.933923	N/A
1345_bin.32.orig.fa	d__Bacteria;p__Firmicutes_A;c__Clostridia;o__Oscillospirales;f__Acutalibacteraceae;g__Acutalibacter;s__	N/A	N/A	N/A	N/A	N/A	GCF_002201475.1	d__Bacteria;p__Firmicutes_A;c__Clostridia;o__Oscillospirales;f__Acutalibacteraceae;g__Acutalibacter;s__Acutalibacter muris	78.19	0.29	d__Bacteria;p__Firmicutes_A;c__Clostridia;o__Oscillospirales;f__Acutalibacteraceae;g__Acutalibacter;s__	Placement	taxonomic classification fully defined by topology	GCA_000435395.1, s__Acutalibacter sp000435395, 95.0, 78.54, 0.35; GCA_000432995.1, s__Acutalibacter sp000432995, 95.0, 77.91, 0.21; GCF_900048895.1, s__Acutalibacter timonensis, 95.0, 77.31, 0.19	98.17	11	0.933864	N/A
1346_bin.13.strict.fa	d__Bacteria;p__Firmicutes_A;c__Clostridia;o__Oscillospirales;f__Acutalibacteraceae;g__Acutalibacter;s__	N/A	N/A	N/A	N/A	N/A	GCF_002201475.1	d__Bacteria;p__Firmicutes_A;c__Clostridia;o__Oscillospirales;f__Acutalibacteraceae;g__Acutalibacter;s__Acutalibacter muris	78.53	0.27	d__Bacteria;p__Firmicutes_A;c__Clostridia;o__Oscillospirales;f__Acutalibacteraceae;g__Acutalibacter;s__	Placement	taxonomic classification fully defined by topology	GCA_000435395.1, s__Acutalibacter sp000435395, 95.0, 78.51, 0.37; GCA_000432995.1, s__Acutalibacter sp000432995, 95.0, 77.66, 0.22; GCF_900048895.1, s__Acutalibacter timonensis, 95.0, 77.37, 0.19	97.78	11	0.933823	N/A
1342_bin.5.orig.fa	d__Bacteria;p__Firmicutes_A;c__Clostridia;o__Oscillospirales;f__Acutalibacteraceae;g__Acutalibacter;s__	N/A	N/A	N/A	N/A	N/A	GCF_002201475.1	d__Bacteria;p__Firmicutes_A;c__Clostridia;o__Oscillospirales;f__Acutalibacteraceae;g__Acutalibacter;s__Acutalibacter muris	78.04	0.3	d__Bacteria;p__Firmicutes_A;c__Clostridia;o__Oscillospirales;f__Acutalibacteraceae;g__Acutalibacter;s__	Placement	taxonomic classification fully defined by topology	GCA_000435395.1, s__Acutalibacter sp000435395, 95.0, 78.53, 0.34; GCA_000432995.1, s__Acutalibacter sp000432995, 95.0, 77.94, 0.2; GCF_900048895.1, s__Acutalibacter timonensis, 95.0, 77.21, 0.19	96.55	11	0.93381	N/A
1208_bin.36.orig.fa	d__Bacteria;p__Firmicutes_A;c__Clostridia;o__Oscillospirales;f__Acutalibacteraceae;g__Acutalibacter;s__	N/A	N/A	N/A	N/A	N/A	GCF_002201475.1	d__Bacteria;p__Firmicutes_A;c__Clostridia;o__Oscillospirales;f__Acutalibacteraceae;g__Acutalibacter;s__Acutalibacter muris	78.38	0.29	d__Bacteria;p__Firmicutes_A;c__Clostridia;o__Oscillospirales;f__Acutalibacteraceae;g__Acutalibacter;s__	Placement	taxonomic classification fully defined by topology	GCA_000435395.1, s__Acutalibacter sp000435395, 95.0, 78.52, 0.35; GCA_000432995.1, s__Acutalibacter sp000432995, 95.0, 77.85, 0.22; GCF_900048895.1, s__Acutalibacter timonensis, 95.0, 77.13, 0.2	97.98	11	0.933783	N/A
1354_bin.22.strict.fa	d__Bacteria;p__Firmicutes_A;c__Clostridia;o__Oscillospirales;f__Acutalibacteraceae;g__Acutalibacter;s__	N/A	N/A	N/A	N/A	N/A	GCF_002201475.1	d__Bacteria;p__Firmicutes_A;c__Clostridia;o__Oscillospirales;f__Acutalibacteraceae;g__Acutalibacter;s__Acutalibacter muris	77.71	0.28	d__Bacteria;p__Firmicutes_A;c__Clostridia;o__Oscillospirales;f__Acutalibacteraceae;g__Acutalibacter;s__	Placement	taxonomic classification fully defined by topology	GCA_000435395.1, s__Acutalibacter sp000435395, 95.0, 78.34, 0.36; GCA_000432995.1, s__Acutalibacter sp000432995, 95.0, 77.72, 0.22; GCF_900048895.1, s__Acutalibacter timonensis, 95.0, 77.05, 0.19	94.72	11	0.933655	N/A
1350_bin.12.orig.fa	d__Bacteria;p__Firmicutes_A;c__Clostridia;o__Oscillospirales;f__Acutalibacteraceae;g__Acutalibacter;s__	N/A	N/A	N/A	N/A	N/A	GCF_002201475.1	d__Bacteria;p__Firmicutes_A;c__Clostridia;o__Oscillospirales;f__Acutalibacteraceae;g__Acutalibacter;s__Acutalibacter muris	78.19	0.27	d__Bacteria;p__Firmicutes_A;c__Clostridia;o__Oscillospirales;f__Acutalibacteraceae;g__Acutalibacter;s__	Placement	taxonomic classification fully defined by topology	GCA_000435395.1, s__Acutalibacter sp000435395, 95.0, 78.5, 0.34; GCA_000432995.1, s__Acutalibacter sp000432995, 95.0, 77.77, 0.21; GCF_900048895.1, s__Acutalibacter timonensis, 95.0, 77.21, 0.19	97.48	11	0.933171	N/A
1202_bin.40.orig.fa	d__Bacteria;p__Firmicutes_A;c__Clostridia;o__Oscillospirales;f__Acutalibacteraceae;g__Acutalibacter;s__	N/A	N/A	N/A	N/A	N/A	GCF_002201475.1	d__Bacteria;p__Firmicutes_A;c__Clostridia;o__Oscillospirales;f__Acutalibacteraceae;g__Acutalibacter;s__Acutalibacter muris	77.88	0.27	d__Bacteria;p__Firmicutes_A;c__Clostridia;o__Oscillospirales;f__Acutalibacteraceae;g__Acutalibacter;s__	Placement	taxonomic classification fully defined by topology	GCA_000435395.1, s__Acutalibacter sp000435395, 95.0, 78.23, 0.35; GCA_000432995.1, s__Acutalibacter sp000432995, 95.0, 77.49, 0.2; GCF_900048895.1, s__Acutalibacter timonensis, 95.0, 77.08, 0.18	95.22	11	0.932271	N/A
1345_bin.7.strict.fa	d__Bacteria;p__Firmicutes_A;c__Clostridia;o__Oscillospirales;f__Acutalibacteraceae;g__Eubacterium_R;s__	N/A	N/A	N/A	N/A	N/A	GCA_002493325.1	d__Bacteria;p__Firmicutes_A;c__Clostridia;o__Oscillospirales;f__Acutalibacteraceae;g__Eubacterium_R;s__Eubacterium_R sp002493325	87.44	0.82	d__Bacteria;p__Firmicutes_A;c__Clostridia;o__Oscillospirales;f__Acutalibacteraceae;g__Eubacterium_R;s__	Placement	taxonomic classification fully defined by topology	GCA_002493595.1, s__Eubacterium_R sp002493595, 95.0, 78.49, 0.37; GCA_000436835.1, s__Eubacterium_R sp000436835, 95.0, 78.17, 0.32; GCA_000434995.1, s__Eubacterium_R sp000434995, 95.0, 77.82, 0.3; GCA_002361935.1, s__Eubacterium_R sp002361935, 95.0, 77.65, 0.26; GCA_002494125.1, s__Eubacterium_R sp002494125, 95.0, 77.22, 0.24; GCF_900167205.1, s__Eubacterium_R coprostanoligenes, 95.0, 77.13, 0.21…	78.67	11	0.990362	N/A
1351_bin.2.orig.fa	d__Bacteria;p__Firmicutes_A;c__Clostridia;o__Oscillospirales;f__Acutalibacteraceae;g__Eubacterium_R;s__	N/A	N/A	N/A	N/A	N/A	GCA_002493325.1	d__Bacteria;p__Firmicutes_A;c__Clostridia;o__Oscillospirales;f__Acutalibacteraceae;g__Eubacterium_R;s__Eubacterium_R sp002493325	87.23	0.78	d__Bacteria;p__Firmicutes_A;c__Clostridia;o__Oscillospirales;f__Acutalibacteraceae;g__Eubacterium_R;s__	Placement	taxonomic classification fully defined by topology	GCA_002493595.1, s__Eubacterium_R sp002493595, 95.0, 78.76, 0.39; GCA_000436835.1, s__Eubacterium_R sp000436835, 95.0, 78.49, 0.33; GCA_000434995.1, s__Eubacterium_R sp000434995, 95.0, 78.14, 0.34; GCA_002361935.1, s__Eubacterium_R sp002361935, 95.0, 77.94, 0.25; GCA_900321905.1, s__Eubacterium_R sp900321905, 95.0, 77.62, 0.13; GCF_900167205.1, s__Eubacterium_R coprostanoligenes, 95.0, 77.51, 0.2…	96.79	11	0.990081	N/A
1357_bin.3.permissive.fa	d__Bacteria;p__Firmicutes_A;c__Clostridia;o__Oscillospirales;f__Acutalibacteraceae;g__Eubacterium_R;s__	N/A	N/A	N/A	N/A	N/A	GCA_002361935.1	d__Bacteria;p__Firmicutes_A;c__Clostridia;o__Oscillospirales;f__Acutalibacteraceae;g__Eubacterium_R;s__Eubacterium_R sp002361935	81.09	0.57	d__Bacteria;p__Firmicutes_A;c__Clostridia;o__Oscillospirales;f__Acutalibacteraceae;g__Eubacterium_R;s__	Placement	taxonomic classification fully defined by topology	GCA_002493325.1, s__Eubacterium_R sp002493325, 95.0, 78.46, 0.31; GCA_002493595.1, s__Eubacterium_R sp002493595, 95.0, 78.09, 0.22; GCA_000436835.1, s__Eubacterium_R sp000436835, 95.0, 77.98, 0.22; GCA_000433975.1, s__Eubacterium_R sp000433975, 95.0, 77.75, 0.26; GCA_000434995.1, s__Eubacterium_R sp000434995, 95.0, 77.6, 0.25; GCF_900167205.1, s__Eubacterium_R coprostanoligenes, 95.0, 77.59, 0.2;…	97.6	11	0.957219	N/A
1354_bin.37.orig.fa	d__Bacteria;p__Firmicutes_A;c__Clostridia;o__Oscillospirales;f__Acutalibacteraceae;g__Eubacterium_R;s__	N/A	N/A	N/A	N/A	N/A	GCA_002361935.1	d__Bacteria;p__Firmicutes_A;c__Clostridia;o__Oscillospirales;f__Acutalibacteraceae;g__Eubacterium_R;s__Eubacterium_R sp002361935	80.96	0.58	d__Bacteria;p__Firmicutes_A;c__Clostridia;o__Oscillospirales;f__Acutalibacteraceae;g__Eubacterium_R;s__	Placement	taxonomic classification fully defined by topology	GCA_002493325.1, s__Eubacterium_R sp002493325, 95.0, 78.51, 0.32; GCA_002493595.1, s__Eubacterium_R sp002493595, 95.0, 77.99, 0.24; GCA_000436835.1, s__Eubacterium_R sp000436835, 95.0, 77.91, 0.23; GCF_900167205.1, s__Eubacterium_R coprostanoligenes, 95.0, 77.64, 0.2; GCA_000433975.1, s__Eubacterium_R sp000433975, 95.0, 77.62, 0.28; GCA_000434995.1, s__Eubacterium_R sp000434995, 95.0, 77.59, 0.26…	98.21	11	0.95709	N/A
1202_bin.49.strict.fa	d__Bacteria;p__Firmicutes_A;c__Clostridia;o__Oscillospirales;f__Acutalibacteraceae;g__Eubacterium_R;s__	N/A	N/A	N/A	N/A	N/A	GCA_002361935.1	d__Bacteria;p__Firmicutes_A;c__Clostridia;o__Oscillospirales;f__Acutalibacteraceae;g__Eubacterium_R;s__Eubacterium_R sp002361935	81.05	0.58	d__Bacteria;p__Firmicutes_A;c__Clostridia;o__Oscillospirales;f__Acutalibacteraceae;g__Eubacterium_R;s__	Placement	taxonomic classification fully defined by topology	GCA_002493325.1, s__Eubacterium_R sp002493325, 95.0, 78.73, 0.31; GCA_002493595.1, s__Eubacterium_R sp002493595, 95.0, 78.09, 0.23; GCA_000436835.1, s__Eubacterium_R sp000436835, 95.0, 77.97, 0.23; GCA_000433975.1, s__Eubacterium_R sp000433975, 95.0, 77.92, 0.28; GCA_000434995.1, s__Eubacterium_R sp000434995, 95.0, 77.65, 0.26; GCF_900167205.1, s__Eubacterium_R coprostanoligenes, 95.0, 77.54, 0.2…	98.21	11	0.95709	N/A
1350_bin.2.orig.fa	d__Bacteria;p__Firmicutes_A;c__Clostridia;o__Oscillospirales;f__Acutalibacteraceae;g__Eubacterium_R;s__	N/A	N/A	N/A	N/A	N/A	GCA_002361935.1	d__Bacteria;p__Firmicutes_A;c__Clostridia;o__Oscillospirales;f__Acutalibacteraceae;g__Eubacterium_R;s__Eubacterium_R sp002361935	80.96	0.57	d__Bacteria;p__Firmicutes_A;c__Clostridia;o__Oscillospirales;f__Acutalibacteraceae;g__Eubacterium_R;s__	Placement	taxonomic classification fully defined by topology	GCA_002493325.1, s__Eubacterium_R sp002493325, 95.0, 78.61, 0.32; GCA_000436835.1, s__Eubacterium_R sp000436835, 95.0, 78.12, 0.23; GCA_002493595.1, s__Eubacterium_R sp002493595, 95.0, 78.07, 0.24; GCA_000433975.1, s__Eubacterium_R sp000433975, 95.0, 77.69, 0.28; GCA_000434995.1, s__Eubacterium_R sp000434995, 95.0, 77.66, 0.26; GCF_900167205.1, s__Eubacterium_R coprostanoligenes, 95.0, 77.61, 0.2…	98.21	11	0.95709	N/A
1346_bin.34.orig.fa	d__Bacteria;p__Firmicutes_A;c__Clostridia;o__Oscillospirales;f__Acutalibacteraceae;g__Eubacterium_R;s__	N/A	N/A	N/A	N/A	N/A	GCA_002361935.1	d__Bacteria;p__Firmicutes_A;c__Clostridia;o__Oscillospirales;f__Acutalibacteraceae;g__Eubacterium_R;s__Eubacterium_R sp002361935	80.95	0.58	d__Bacteria;p__Firmicutes_A;c__Clostridia;o__Oscillospirales;f__Acutalibacteraceae;g__Eubacterium_R;s__	Placement	taxonomic classification fully defined by topology	GCA_002493325.1, s__Eubacterium_R sp002493325, 95.0, 78.46, 0.32; GCA_002493595.1, s__Eubacterium_R sp002493595, 95.0, 78.07, 0.24; GCA_000436835.1, s__Eubacterium_R sp000436835, 95.0, 77.93, 0.23; GCA_000433975.1, s__Eubacterium_R sp000433975, 95.0, 77.69, 0.28; GCF_900167205.1, s__Eubacterium_R coprostanoligenes, 95.0, 77.65, 0.2; GCA_000434995.1, s__Eubacterium_R sp000434995, 95.0, 77.6, 0.26;…	98.21	11	0.95709	N/A
1340_bin.41.strict.fa	d__Bacteria;p__Firmicutes_A;c__Clostridia;o__Oscillospirales;f__Acutalibacteraceae;g__Eubacterium_R;s__	N/A	N/A	N/A	N/A	N/A	GCA_002361935.1	d__Bacteria;p__Firmicutes_A;c__Clostridia;o__Oscillospirales;f__Acutalibacteraceae;g__Eubacterium_R;s__Eubacterium_R sp002361935	81	0.58	d__Bacteria;p__Firmicutes_A;c__Clostridia;o__Oscillospirales;f__Acutalibacteraceae;g__Eubacterium_R;s__	Placement	taxonomic classification fully defined by topology	GCA_002493325.1, s__Eubacterium_R sp002493325, 95.0, 78.31, 0.3; GCA_000436835.1, s__Eubacterium_R sp000436835, 95.0, 78.09, 0.23; GCA_002493595.1, s__Eubacterium_R sp002493595, 95.0, 78.06, 0.22; GCA_000433975.1, s__Eubacterium_R sp000433975, 95.0, 77.73, 0.27; GCF_900167205.1, s__Eubacterium_R coprostanoligenes, 95.0, 77.63, 0.2; GCA_000434995.1, s__Eubacterium_R sp000434995, 95.0, 77.54, 0.26;…	97.66	11	0.956952	N/A
1345_bin.9.orig.fa	d__Bacteria;p__Firmicutes_A;c__Clostridia;o__Oscillospirales;f__Acutalibacteraceae;g__Eubacterium_R;s__	N/A	N/A	N/A	N/A	N/A	GCA_002361935.1	d__Bacteria;p__Firmicutes_A;c__Clostridia;o__Oscillospirales;f__Acutalibacteraceae;g__Eubacterium_R;s__Eubacterium_R sp002361935	81.06	0.58	d__Bacteria;p__Firmicutes_A;c__Clostridia;o__Oscillospirales;f__Acutalibacteraceae;g__Eubacterium_R;s__	Placement	taxonomic classification fully defined by topology	GCA_002493325.1, s__Eubacterium_R sp002493325, 95.0, 78.17, 0.31; GCA_000436835.1, s__Eubacterium_R sp000436835, 95.0, 77.85, 0.23; GCA_002493595.1, s__Eubacterium_R sp002493595, 95.0, 77.79, 0.23; GCA_000433975.1, s__Eubacterium_R sp000433975, 95.0, 77.57, 0.28; GCF_900167205.1, s__Eubacterium_R coprostanoligenes, 95.0, 77.48, 0.2; GCA_000434995.1, s__Eubacterium_R sp000434995, 95.0, 77.48, 0.25…	93.23	11	0.956926	N/A
1344_bin.22.orig.fa	d__Bacteria;p__Firmicutes_A;c__Clostridia;o__Oscillospirales;f__Acutalibacteraceae;g__Eubacterium_R;s__	N/A	N/A	N/A	N/A	N/A	GCA_002361935.1	d__Bacteria;p__Firmicutes_A;c__Clostridia;o__Oscillospirales;f__Acutalibacteraceae;g__Eubacterium_R;s__Eubacterium_R sp002361935	80.58	0.61	d__Bacteria;p__Firmicutes_A;c__Clostridia;o__Oscillospirales;f__Acutalibacteraceae;g__Eubacterium_R;s__	Placement	taxonomic classification fully defined by topology	GCA_002493325.1, s__Eubacterium_R sp002493325, 95.0, 78.93, 0.31; GCA_002493595.1, s__Eubacterium_R sp002493595, 95.0, 77.88, 0.21; GCA_000433975.1, s__Eubacterium_R sp000433975, 95.0, 77.37, 0.26; GCA_000436835.1, s__Eubacterium_R sp000436835, 95.0, 77.31, 0.22; GCA_002329285.1, s__Eubacterium_R sp002329285, 95.0, 77.3, 0.24; GCF_900167205.1, s__Eubacterium_R coprostanoligenes, 95.0, 77.16, 0.17…	73.33	11	0.949109	N/A
1350_bin.30.permissive.fa	d__Bacteria;p__Firmicutes_A;c__Clostridia;o__Oscillospirales;f__Ruminococcaceae;g__UBA1394;s__	N/A	N/A	N/A	N/A	N/A	GCA_900066845.1	d__Bacteria;p__Firmicutes_A;c__Clostridia;o__Oscillospirales;f__Ruminococcaceae;g__UBA1394;s__UBA1394 sp900066845	78.24	0.31	d__Bacteria;p__Firmicutes_A;c__Clostridia;o__Oscillospirales;f__Ruminococcaceae;g__UBA1394;s__	Placement	taxonomic classification fully defined by topology	GCA_002305725.1, s__UBA1394 sp002305725, 95.0, 77.77, 0.23	78	11	0.953805	N/A
1351_bin.20.strict.fa	d__Bacteria;p__Firmicutes_A;c__Clostridia;o__Oscillospirales;f__Ruminococcaceae;g__UBA1394;s__	N/A	N/A	N/A	N/A	N/A	GCA_900066845.1	d__Bacteria;p__Firmicutes_A;c__Clostridia;o__Oscillospirales;f__Ruminococcaceae;g__UBA1394;s__UBA1394 sp900066845	78.21	0.31	d__Bacteria;p__Firmicutes_A;c__Clostridia;o__Oscillospirales;f__Ruminococcaceae;g__UBA1394;s__	Placement	taxonomic classification fully defined by topology	GCA_002305725.1, s__UBA1394 sp002305725, 95.0, 78.53, 0.25	76.77	11	0.953144	N/A
1354_bin.8.permissive.fa	d__Bacteria;p__Firmicutes_A;c__Clostridia;o__Oscillospirales;f__Ruminococcaceae;g__UBA1394;s__	N/A	N/A	N/A	N/A	N/A	GCA_900066845.1	d__Bacteria;p__Firmicutes_A;c__Clostridia;o__Oscillospirales;f__Ruminococcaceae;g__UBA1394;s__UBA1394 sp900066845	78.41	0.31	d__Bacteria;p__Firmicutes_A;c__Clostridia;o__Oscillospirales;f__Ruminococcaceae;g__UBA1394;s__	Placement	taxonomic classification fully defined by topology	GCA_002305725.1, s__UBA1394 sp002305725, 95.0, 78.03, 0.25	92.12	11	0.952689	N/A
1202_bin.10.permissive.fa	d__Bacteria;p__Firmicutes_A;c__Clostridia;o__Oscillospirales;f__Ruminococcaceae;g__Ruminiclostridium_E;s__	N/A	N/A	N/A	N/A	N/A	GCA_003508605.1	d__Bacteria;p__Firmicutes_A;c__Clostridia;o__Oscillospirales;f__Ruminococcaceae;g__Ruminiclostridium_E;s__Ruminiclostridium_E sp003508605	77.32	0.2	d__Bacteria;p__Firmicutes_A;c__Clostridia;o__Oscillospirales;f__Ruminococcaceae;g__Ruminiclostridium_E;s__	Placement	taxonomic classification fully defined by topology	N/A	95.32	11	0.952726	N/A
1345_bin.28.orig.fa	d__Bacteria;p__Firmicutes_A;c__Clostridia;o__Oscillospirales;f__Ruminococcaceae;g__Ruminiclostridium_E;s__	N/A	N/A	N/A	N/A	N/A	GCA_003508605.1	d__Bacteria;p__Firmicutes_A;c__Clostridia;o__Oscillospirales;f__Ruminococcaceae;g__Ruminiclostridium_E;s__Ruminiclostridium_E sp003508605	77.44	0.2	d__Bacteria;p__Firmicutes_A;c__Clostridia;o__Oscillospirales;f__Ruminococcaceae;g__Ruminiclostridium_E;s__	Placement	taxonomic classification fully defined by topology	N/A	98.06	11	0.952412	N/A
1354_bin.25.permissive.fa	d__Bacteria;p__Firmicutes_A;c__Clostridia;o__Oscillospirales;f__Ruminococcaceae;g__Ruminiclostridium_E;s__	N/A	N/A	N/A	N/A	N/A	GCA_003508605.1	d__Bacteria;p__Firmicutes_A;c__Clostridia;o__Oscillospirales;f__Ruminococcaceae;g__Ruminiclostridium_E;s__Ruminiclostridium_E sp003508605	77.45	0.2	d__Bacteria;p__Firmicutes_A;c__Clostridia;o__Oscillospirales;f__Ruminococcaceae;g__Ruminiclostridium_E;s__	Placement	taxonomic classification fully defined by topology	N/A	97.22	11	0.952331	N/A
1257_bin.22.strict.fa	d__Bacteria;p__Firmicutes_A;c__Clostridia;o__Oscillospirales;f__Ruminococcaceae;g__Ruminiclostridium_E;s__	N/A	N/A	N/A	N/A	N/A	GCA_003508605.1	d__Bacteria;p__Firmicutes_A;c__Clostridia;o__Oscillospirales;f__Ruminococcaceae;g__Ruminiclostridium_E;s__Ruminiclostridium_E sp003508605	77.48	0.2	d__Bacteria;p__Firmicutes_A;c__Clostridia;o__Oscillospirales;f__Ruminococcaceae;g__Ruminiclostridium_E;s__	Placement	taxonomic classification fully defined by topology	N/A	89.56	11	0.952192	N/A
1342_bin.13.orig.fa	d__Bacteria;p__Firmicutes_A;c__Clostridia;o__Oscillospirales;f__Ruminococcaceae;g__CAG-115;s__	N/A	N/A	N/A	N/A	N/A	N/A	N/A	N/A	N/A	d__Bacteria;p__Firmicutes_A;c__Clostridia;o__Oscillospirales;f__Ruminococcaceae;g__CAG-115;s__	Placement	taxonomic classification fully defined by topology	GCA_002492075.1, s__CAG-115 sp002492075, 95.0, 78.14, 0.36; GCA_002425305.1, s__CAG-115 sp002425305, 95.0, 78.12, 0.36; GCA_002304735.1, s__CAG-115 sp002304735, 95.0, 77.87, 0.31; GCA_003516865.1, s__CAG-115 sp003516865, 95.0, 77.63, 0.29; GCA_000432175.1, s__CAG-115 sp000432175, 95.0, 77.35, 0.14; GCA_003531585.1, s__CAG-115 sp003531585, 95.0, 77.31, 0.16; GCA_003507295.1, s__CAG-115 sp003507295…	96.53	11	0.954983	N/A
1342_bin.52.orig.fa	d__Bacteria;p__Firmicutes_A;c__Clostridia;o__Oscillospirales;f__Ruminococcaceae;g__;s__	N/A	N/A	N/A	N/A	N/A	N/A	N/A	N/A	N/A	d__Bacteria;p__Firmicutes_A;c__Clostridia;o__Oscillospirales;f__Ruminococcaceae;g__;s__	Placement	taxonomic novelty determined using RED	N/A	95.56	11	0.871796	N/A
1208_bin.43.strict.fa	d__Bacteria;p__Firmicutes_A;c__Clostridia;o__Oscillospirales;f__Ruminococcaceae;g__;s__	N/A	N/A	N/A	N/A	N/A	N/A	N/A	N/A	N/A	d__Bacteria;p__Firmicutes_A;c__Clostridia;o__Oscillospirales;f__Ruminococcaceae;g__;s__	Placement	taxonomic novelty determined using RED	N/A	96.39	11	0.871648	N/A
1202_bin.35.strict.fa	d__Bacteria;p__Firmicutes_A;c__Clostridia;o__Oscillospirales;f__Ruminococcaceae;g__;s__	N/A	N/A	N/A	N/A	N/A	N/A	N/A	N/A	N/A	d__Bacteria;p__Firmicutes_A;c__Clostridia;o__Oscillospirales;f__Ruminococcaceae;g__;s__	Placement	taxonomic novelty determined using RED	N/A	96.39	11	0.871648	N/A
1357_bin.4.permissive.fa	d__Bacteria;p__Firmicutes_A;c__Clostridia;o__Oscillospirales;f__Ruminococcaceae;g__;s__	N/A	N/A	N/A	N/A	N/A	N/A	N/A	N/A	N/A	d__Bacteria;p__Firmicutes_A;c__Clostridia;o__Oscillospirales;f__Ruminococcaceae;g__;s__	Placement	taxonomic novelty determined using RED	N/A	94.78	11	0.8716	N/A
1340_bin.7.orig.fa	d__Bacteria;p__Firmicutes_A;c__Clostridia;o__Oscillospirales;f__Ruminococcaceae;g__;s__	N/A	N/A	N/A	N/A	N/A	N/A	N/A	N/A	N/A	d__Bacteria;p__Firmicutes_A;c__Clostridia;o__Oscillospirales;f__Ruminococcaceae;g__;s__	Placement	taxonomic novelty determined using RED	N/A	74.9	11	0.87049	N/A
1344_bin.41.orig.fa	d__Bacteria;p__Firmicutes_A;c__Clostridia;o__Oscillospirales;f__Ruminococcaceae;g__;s__	N/A	N/A	N/A	N/A	N/A	N/A	N/A	N/A	N/A	d__Bacteria;p__Firmicutes_A;c__Clostridia;o__Oscillospirales;f__Ruminococcaceae;g__;s__	Placement	taxonomic novelty determined using RED	N/A	60.99	11	0.869493	N/A
1345_bin.24.orig.fa	d__Bacteria;p__Firmicutes_A;c__Clostridia;o__Oscillospirales;f__Ruminococcaceae;g__;s__	N/A	N/A	N/A	N/A	N/A	N/A	N/A	N/A	N/A	d__Bacteria;p__Firmicutes_A;c__Clostridia;o__Oscillospirales;f__Ruminococcaceae;g__;s__	Placement	taxonomic novelty determined using RED	N/A	73.99	11	0.869349	N/A
1257_bin.47.orig.fa	d__Bacteria;p__Firmicutes_A;c__Clostridia;o__Oscillospirales;f__Ruminococcaceae;g__Angelakisella;s__	N/A	N/A	N/A	N/A	N/A	GCF_900104675.1	d__Bacteria;p__Firmicutes_A;c__Clostridia;o__Oscillospirales;f__Ruminococcaceae;g__Angelakisella;s__Angelakisella massiliensis	77.51	0.2	d__Bacteria;p__Firmicutes_A;c__Clostridia;o__Oscillospirales;f__Ruminococcaceae;g__Angelakisella;s__	Placement	taxonomic classification fully defined by topology	N/A	71.49	11	0.907291	N/A
1344_bin.28.orig.fa	d__Bacteria;p__Firmicutes_A;c__Clostridia;o__Oscillospirales;f__Ruminococcaceae;g__Angelakisella;s__	N/A	N/A	N/A	N/A	N/A	GCF_900104675.1	d__Bacteria;p__Firmicutes_A;c__Clostridia;o__Oscillospirales;f__Ruminococcaceae;g__Angelakisella;s__Angelakisella massiliensis	77.12	0.17	d__Bacteria;p__Firmicutes_A;c__Clostridia;o__Oscillospirales;f__Ruminococcaceae;g__Angelakisella;s__	Placement	taxonomic classification fully defined by topology	N/A	74.56	11	0.906392	N/A
1257_bin.39.orig.fa	d__Bacteria;p__Firmicutes_A;c__Clostridia;o__Oscillospirales;f__Ruminococcaceae;g__Angelakisella;s__	N/A	N/A	N/A	N/A	N/A	GCF_900104675.1	d__Bacteria;p__Firmicutes_A;c__Clostridia;o__Oscillospirales;f__Ruminococcaceae;g__Angelakisella;s__Angelakisella massiliensis	77.28	0.18	d__Bacteria;p__Firmicutes_A;c__Clostridia;o__Oscillospirales;f__Ruminococcaceae;g__Angelakisella;s__	Placement	taxonomic classification fully defined by topology	N/A	84.07	11	0.904654	N/A
1344_bin.34.orig.fa	d__Bacteria;p__Firmicutes_A;c__Clostridia;o__Oscillospirales;f__Ruminococcaceae;g__Angelakisella;s__	N/A	N/A	N/A	N/A	N/A	GCF_900104675.1	d__Bacteria;p__Firmicutes_A;c__Clostridia;o__Oscillospirales;f__Ruminococcaceae;g__Angelakisella;s__Angelakisella massiliensis	77.67	0.2	d__Bacteria;p__Firmicutes_A;c__Clostridia;o__Oscillospirales;f__Ruminococcaceae;g__Angelakisella;s__	Placement	taxonomic classification fully defined by topology	N/A	74.48	11	0.904298	N/A
1357_bin.10.orig.fa	d__Bacteria;p__Firmicutes_A;c__Clostridia;o__Oscillospirales;f__Ruminococcaceae;g__Angelakisella;s__	N/A	N/A	N/A	N/A	N/A	GCF_900104675.1	d__Bacteria;p__Firmicutes_A;c__Clostridia;o__Oscillospirales;f__Ruminococcaceae;g__Angelakisella;s__Angelakisella massiliensis	77.16	0.16	d__Bacteria;p__Firmicutes_A;c__Clostridia;o__Oscillospirales;f__Ruminococcaceae;g__Angelakisella;s__	Placement	taxonomic classification fully defined by topology	N/A	84.13	11	0.904226	N/A
1340_bin.45.orig.fa	d__Bacteria;p__Firmicutes_A;c__Clostridia;o__Oscillospirales;f__Ruminococcaceae;g__Angelakisella;s__	N/A	N/A	N/A	N/A	N/A	GCF_900104675.1	d__Bacteria;p__Firmicutes_A;c__Clostridia;o__Oscillospirales;f__Ruminococcaceae;g__Angelakisella;s__Angelakisella massiliensis	77.43	0.17	d__Bacteria;p__Firmicutes_A;c__Clostridia;o__Oscillospirales;f__Ruminococcaceae;g__Angelakisella;s__	Placement	taxonomic classification fully defined by topology	N/A	94.72	11	0.904036	N/A
1257_bin.49.orig.fa	d__Bacteria;p__Firmicutes_A;c__Clostridia;o__Oscillospirales;f__Ruminococcaceae;g__Angelakisella;s__	N/A	N/A	N/A	N/A	N/A	GCF_900104675.1	d__Bacteria;p__Firmicutes_A;c__Clostridia;o__Oscillospirales;f__Ruminococcaceae;g__Angelakisella;s__Angelakisella massiliensis	76.7	0.15	d__Bacteria;p__Firmicutes_A;c__Clostridia;o__Oscillospirales;f__Ruminococcaceae;g__Angelakisella;s__	Placement	taxonomic classification fully defined by topology	N/A	71.01	11	0.904017	N/A
1342_bin.31.orig.fa	d__Bacteria;p__Firmicutes_A;c__Clostridia;o__Oscillospirales;f__Ruminococcaceae;g__Angelakisella;s__	N/A	N/A	N/A	N/A	N/A	GCF_900104675.1	d__Bacteria;p__Firmicutes_A;c__Clostridia;o__Oscillospirales;f__Ruminococcaceae;g__Angelakisella;s__Angelakisella massiliensis	76.94	0.16	d__Bacteria;p__Firmicutes_A;c__Clostridia;o__Oscillospirales;f__Ruminococcaceae;g__Angelakisella;s__	Placement	taxonomic classification fully defined by topology	N/A	73.33	11	0.902619	N/A
1342_bin.1.strict.fa	d__Bacteria;p__Firmicutes_A;c__Clostridia;o__Oscillospirales;f__Ruminococcaceae;g__;s__	N/A	N/A	N/A	N/A	N/A	N/A	N/A	N/A	N/A	d__Bacteria;p__Firmicutes_A;c__Clostridia;o__Oscillospirales;f__Ruminococcaceae;g__;s__	Placement	taxonomic novelty determined using RED	N/A	63.31	11	0.840863	N/A
1357_bin.5.permissive.fa	d__Bacteria;p__Firmicutes_A;c__Clostridia;o__Oscillospirales;f__Ruminococcaceae;g__UBA1405;s__	N/A	N/A	N/A	N/A	N/A	GCA_002305685.1	d__Bacteria;p__Firmicutes_A;c__Clostridia;o__Oscillospirales;f__Ruminococcaceae;g__UBA1405;s__UBA1405 sp002305685	77.05	0.17	d__Bacteria;p__Firmicutes_A;c__Clostridia;o__Oscillospirales;f__Ruminococcaceae;g__;s__	Placement	taxonomic novelty determined using RED	N/A	81.43	11	0.920514	N/A
1340_bin.58.strict.fa	d__Bacteria;p__Firmicutes_A;c__Clostridia;o__Oscillospirales;f__Ruminococcaceae;g__UBA3818;s__	N/A	N/A	N/A	N/A	N/A	GCA_002369315.1	d__Bacteria;p__Firmicutes_A;c__Clostridia;o__Oscillospirales;f__Ruminococcaceae;g__UBA3818;s__UBA3818 sp002369315	78.99	0.46	d__Bacteria;p__Firmicutes_A;c__Clostridia;o__Oscillospirales;f__Ruminococcaceae;g__;s__	Placement	taxonomic novelty determined using RED	N/A	66.79	11	0.969338	N/A
1342_bin.20.orig.fa	d__Bacteria;p__Firmicutes_A;c__Clostridia;o__Oscillospirales;f__Ruminococcaceae;g__Ruthenibacterium;s__	N/A	N/A	N/A	N/A	N/A	GCF_000949455.1	d__Bacteria;p__Firmicutes_A;c__Clostridia;o__Oscillospirales;f__Ruminococcaceae;g__Ruthenibacterium;s__Ruthenibacterium lactatiformans	79.16	0.43	d__Bacteria;p__Firmicutes_A;c__Clostridia;o__Oscillospirales;f__Ruminococcaceae;g__Ruthenibacterium;s__	Placement	taxonomic classification fully defined by topology	GCA_003149955.1, s__Ruthenibacterium sp003149955, 95.0, 77.91, 0.19; GCA_002315015.1, s__Ruthenibacterium sp002315015, 95.0, 76.36, 0.11	96.53	11	0.947243	N/A
1351_bin.26.orig.fa	d__Bacteria;p__Firmicutes_A;c__Clostridia;o__Oscillospirales;f__Oscillospiraceae;g__Marseille-P3106;s__	N/A	N/A	N/A	N/A	N/A	GCF_900169975.1	d__Bacteria;p__Firmicutes_A;c__Clostridia;o__Oscillospirales;f__Oscillospiraceae;g__Marseille-P3106;s__Marseille-P3106 sp900169975	79.5	0.32	d__Bacteria;p__Firmicutes_A;c__Clostridia;o__Oscillospirales;f__Oscillospiraceae;g__;s__	Placement	taxonomic novelty determined using RED	N/A	84.01	11	0.954814	N/A
1202_bin.38.orig.fa	d__Bacteria;p__Firmicutes_A;c__Clostridia;o__Oscillospirales;f__Oscillospiraceae;g__UBA9475;s__	N/A	N/A	N/A	N/A	N/A	N/A	N/A	N/A	N/A	d__Bacteria;p__Firmicutes_A;c__Clostridia;o__Oscillospirales;f__Oscillospiraceae;g__;s__	Placement	taxonomic novelty determined using RED	N/A	82.76	11	0.938991	N/A
1357_bin.43.orig.fa	d__Bacteria;p__Firmicutes_A;c__Clostridia;o__Oscillospirales;f__Oscillospiraceae;g__UBA9475;s__	N/A	N/A	N/A	N/A	N/A	N/A	N/A	N/A	N/A	d__Bacteria;p__Firmicutes_A;c__Clostridia;o__Oscillospirales;f__Oscillospiraceae;g__;s__	Placement	taxonomic novelty determined using RED	N/A	74.74	11	0.938928	N/A
1345_bin.10.orig.fa	d__Bacteria;p__Firmicutes_A;c__Clostridia;o__Oscillospirales;f__Oscillospiraceae;g__UBA9475;s__	N/A	N/A	N/A	N/A	N/A	N/A	N/A	N/A	N/A	d__Bacteria;p__Firmicutes_A;c__Clostridia;o__Oscillospirales;f__Oscillospiraceae;g__;s__	Placement	taxonomic novelty determined using RED	N/A	84.42	11	0.938859	N/A
1354_bin.3.orig.fa	d__Bacteria;p__Firmicutes_A;c__Clostridia;o__Oscillospirales;f__Oscillospiraceae;g__UBA9475;s__	N/A	N/A	N/A	N/A	N/A	N/A	N/A	N/A	N/A	d__Bacteria;p__Firmicutes_A;c__Clostridia;o__Oscillospirales;f__Oscillospiraceae;g__;s__	Placement	taxonomic novelty determined using RED	N/A	59.31	11	0.937976	N/A
1354_bin.1.orig.fa	d__Bacteria;p__Firmicutes_A;c__Clostridia;o__Oscillospirales;f__Oscillospiraceae;g__UBA9475;s__	N/A	N/A	N/A	N/A	N/A	N/A	N/A	N/A	N/A	d__Bacteria;p__Firmicutes_A;c__Clostridia;o__Oscillospirales;f__Oscillospiraceae;g__;s__	Placement	taxonomic novelty determined using RED	N/A	84.15	11	0.937762	N/A
1257_bin.37.orig.fa	d__Bacteria;p__Firmicutes_A;c__Clostridia;o__Oscillospirales;f__Oscillospiraceae;g__UBA9475;s__	N/A	N/A	N/A	N/A	N/A	N/A	N/A	N/A	N/A	d__Bacteria;p__Firmicutes_A;c__Clostridia;o__Oscillospirales;f__Oscillospiraceae;g__;s__	Placement	taxonomic novelty determined using RED	N/A	62.76	11	0.937624	N/A
1340_bin.14.orig.fa	d__Bacteria;p__Firmicutes_A;c__Clostridia;o__Oscillospirales;f__Oscillospiraceae;g__Lawsonibacter;s__	N/A	N/A	N/A	N/A	N/A	GCF_000492175.1	d__Bacteria;p__Firmicutes_A;c__Clostridia;o__Oscillospirales;f__Oscillospiraceae;g__Lawsonibacter;s__Lawsonibacter sp000492175	85.03	0.71	d__Bacteria;p__Firmicutes_A;c__Clostridia;o__Oscillospirales;f__Oscillospiraceae;g__Lawsonibacter;s__	Placement	taxonomic classification fully defined by topology	GCF_002160305.1, s__Lawsonibacter sp002160305, 95.0, 81.5, 0.48; GCA_900066825.1, s__Lawsonibacter sp900066825, 95.0, 80.76, 0.43; GCF_002161175.1, s__Lawsonibacter sp002161175, 95.0, 80.53, 0.39; GCF_003112755.1, s__Lawsonibacter asaccharolyticus, 95.0, 80.36, 0.44; GCF_000177015.3, s__Lawsonibacter sp000177015, 95.0, 80.01, 0.43; GCA_900066645.1, s__Lawsonibacter sp900066645, 95.0, 79.86, 0.4	86.94	11	0.985471	N/A
1257_bin.48.orig.fa	d__Bacteria;p__Firmicutes_A;c__Clostridia;o__Oscillospirales;f__Oscillospiraceae;g__Lawsonibacter;s__	N/A	N/A	N/A	N/A	N/A	GCF_000492175.1	d__Bacteria;p__Firmicutes_A;c__Clostridia;o__Oscillospirales;f__Oscillospiraceae;g__Lawsonibacter;s__Lawsonibacter sp000492175	84.88	0.67	d__Bacteria;p__Firmicutes_A;c__Clostridia;o__Oscillospirales;f__Oscillospiraceae;g__Lawsonibacter;s__	Placement	taxonomic classification fully defined by topology	GCF_002160305.1, s__Lawsonibacter sp002160305, 95.0, 81.18, 0.49; GCA_900066825.1, s__Lawsonibacter sp900066825, 95.0, 80.27, 0.44; GCF_002161175.1, s__Lawsonibacter sp002161175, 95.0, 80.21, 0.38; GCF_003112755.1, s__Lawsonibacter asaccharolyticus, 95.0, 80.09, 0.43; GCF_000177015.3, s__Lawsonibacter sp000177015, 95.0, 79.79, 0.42; GCA_900066645.1, s__Lawsonibacter sp900066645, 95.0, 79.47, 0.39	89.8	11	0.984779	N/A
1345_bin.13.orig.fa	d__Bacteria;p__Firmicutes_A;c__Clostridia;o__Oscillospirales;f__Oscillospiraceae;g__Lawsonibacter;s__	N/A	N/A	N/A	N/A	N/A	GCF_000492175.1	d__Bacteria;p__Firmicutes_A;c__Clostridia;o__Oscillospirales;f__Oscillospiraceae;g__Lawsonibacter;s__Lawsonibacter sp000492175	84.64	0.64	d__Bacteria;p__Firmicutes_A;c__Clostridia;o__Oscillospirales;f__Oscillospiraceae;g__Lawsonibacter;s__	Placement	taxonomic classification fully defined by topology	GCF_002160305.1, s__Lawsonibacter sp002160305, 95.0, 81.15, 0.47; GCA_900066825.1, s__Lawsonibacter sp900066825, 95.0, 80.41, 0.4; GCF_003112755.1, s__Lawsonibacter asaccharolyticus, 95.0, 80.37, 0.42; GCF_002161175.1, s__Lawsonibacter sp002161175, 95.0, 80.13, 0.38; GCF_000177015.3, s__Lawsonibacter sp000177015, 95.0, 79.75, 0.38; GCA_900066645.1, s__Lawsonibacter sp900066645, 95.0, 79.71, 0.39	89.19	11	0.984693	N/A
1346_bin.11.strict.fa	d__Bacteria;p__Firmicutes_A;c__Clostridia;o__Oscillospirales;f__Oscillospiraceae;g__Lawsonibacter;s__	N/A	N/A	N/A	N/A	N/A	GCF_000492175.1	d__Bacteria;p__Firmicutes_A;c__Clostridia;o__Oscillospirales;f__Oscillospiraceae;g__Lawsonibacter;s__Lawsonibacter sp000492175	85.3	0.65	d__Bacteria;p__Firmicutes_A;c__Clostridia;o__Oscillospirales;f__Oscillospiraceae;g__Lawsonibacter;s__	Placement	taxonomic classification fully defined by topology	GCF_002160305.1, s__Lawsonibacter sp002160305, 95.0, 81.18, 0.46; GCF_002161175.1, s__Lawsonibacter sp002161175, 95.0, 80.7, 0.37; GCA_900066825.1, s__Lawsonibacter sp900066825, 95.0, 80.26, 0.4; GCF_003112755.1, s__Lawsonibacter asaccharolyticus, 95.0, 80.14, 0.42; GCF_000177015.3, s__Lawsonibacter sp000177015, 95.0, 79.79, 0.38; GCA_900066645.1, s__Lawsonibacter sp900066645, 95.0, 79.61, 0.35	87.96	11	0.984527	N/A
1257_bin.21.orig.fa	d__Bacteria;p__Firmicutes_A;c__Clostridia;o__Oscillospirales;f__Oscillospiraceae;g__Lawsonibacter;s__	N/A	N/A	N/A	N/A	N/A	N/A	N/A	N/A	N/A	d__Bacteria;p__Firmicutes_A;c__Clostridia;o__Oscillospirales;f__Oscillospiraceae;g__Lawsonibacter;s__	Placement	taxonomic classification fully defined by topology	GCF_002160305.1, s__Lawsonibacter sp002160305, 95.0, 79.86, 0.39; GCF_000492175.1, s__Lawsonibacter sp000492175, 95.0, 79.8, 0.44; GCF_002161175.1, s__Lawsonibacter sp002161175, 95.0, 79.22, 0.26; GCA_900066825.1, s__Lawsonibacter sp900066825, 95.0, 79.21, 0.36; GCF_003112755.1, s__Lawsonibacter asaccharolyticus, 95.0, 78.87, 0.37; GCF_000177015.3, s__Lawsonibacter sp000177015, 95.0, 78.71, 0.35;…	74.42	11	0.941541	N/A
1345_bin.36.orig.fa	d__Bacteria;p__Firmicutes_A;c__Clostridia;o__Oscillospirales;f__Oscillospiraceae;g__Lawsonibacter;s__	N/A	N/A	N/A	N/A	N/A	N/A	N/A	N/A	N/A	d__Bacteria;p__Firmicutes_A;c__Clostridia;o__Oscillospirales;f__Oscillospiraceae;g__Lawsonibacter;s__	Placement	taxonomic classification fully defined by topology	GCF_000492175.1, s__Lawsonibacter sp000492175, 95.0, 80.04, 0.5; GCF_002160305.1, s__Lawsonibacter sp002160305, 95.0, 80.04, 0.48; GCA_900066825.1, s__Lawsonibacter sp900066825, 95.0, 79.59, 0.4; GCF_002161175.1, s__Lawsonibacter sp002161175, 95.0, 79.17, 0.31; GCF_003112755.1, s__Lawsonibacter asaccharolyticus, 95.0, 78.95, 0.41; GCF_000177015.3, s__Lawsonibacter sp000177015, 95.0, 78.89, 0.41; …	73.85	11	0.941087	N/A
1344_bin.7.orig.fa	d__Bacteria;p__Firmicutes_A;c__Clostridia;o__Oscillospirales;f__Oscillospiraceae;g__Oscillibacter;s__	N/A	N/A	N/A	N/A	N/A	GCF_000403435.2	d__Bacteria;p__Firmicutes_A;c__Clostridia;o__Oscillospirales;f__Oscillospiraceae;g__Oscillibacter;s__Oscillibacter sp000403435	88.1	0.84	d__Bacteria;p__Firmicutes_A;c__Clostridia;o__Oscillospirales;f__Oscillospiraceae;g__Oscillibacter;s__	Placement	taxonomic classification fully defined by topology	GCA_900066435.1, s__Oscillibacter sp900066435, 95.0, 81.05, 0.48; GCA_000436875.1, s__Oscillibacter sp000436875, 95.0, 80.28, 0.47; GCA_001916835.1, s__Oscillibacter sp001916835, 95.0, 79.4, 0.49; GCF_900115635.1, s__Oscillibacter sp900115635, 95.0, 78.65, 0.31; GCA_003245395.1, s__Oscillibacter sp003245395, 95.0, 78.47, 0.26; GCF_000283575.1, s__Oscillibacter valericigenes, 95.0, 78.28, 0.26; GC…	96.77	11	0.984581	N/A
1346_bin.14.orig.fa	d__Bacteria;p__Firmicutes_A;c__Clostridia;o__Oscillospirales;f__Oscillospiraceae;g__Oscillibacter;s__	N/A	N/A	N/A	N/A	N/A	GCF_000403435.2	d__Bacteria;p__Firmicutes_A;c__Clostridia;o__Oscillospirales;f__Oscillospiraceae;g__Oscillibacter;s__Oscillibacter sp000403435	80.06	0.52	d__Bacteria;p__Firmicutes_A;c__Clostridia;o__Oscillospirales;f__Oscillospiraceae;g__Oscillibacter;s__	Placement	taxonomic classification fully defined by topology	GCA_900066435.1, s__Oscillibacter sp900066435, 95.0, 79.15, 0.38; GCA_000436875.1, s__Oscillibacter sp000436875, 95.0, 78.46, 0.32; GCF_900115635.1, s__Oscillibacter sp900115635, 95.0, 77.97, 0.22; GCA_001916835.1, s__Oscillibacter sp001916835, 95.0, 77.93, 0.34; GCF_000307265.1, s__Oscillibacter ruminantium, 95.0, 77.38, 0.16; GCA_003245395.1, s__Oscillibacter sp003245395, 95.0, 77.21, 0.18; GCF…	73.35	11	0.960079	N/A
1357_bin.46.orig.fa	d__Bacteria;p__Firmicutes_A;c__Clostridia;o__Oscillospirales;f__Oscillospiraceae;g__Oscillibacter;s__	N/A	N/A	N/A	N/A	N/A	GCF_000403435.2	d__Bacteria;p__Firmicutes_A;c__Clostridia;o__Oscillospirales;f__Oscillospiraceae;g__Oscillibacter;s__Oscillibacter sp000403435	78.47	0.25	d__Bacteria;p__Firmicutes_A;c__Clostridia;o__Oscillospirales;f__Oscillospiraceae;g__Oscillibacter;s__	Placement	taxonomic classification fully defined by topology	GCA_900066435.1, s__Oscillibacter sp900066435, 95.0, 77.76, 0.2; GCA_001916835.1, s__Oscillibacter sp001916835, 95.0, 77.75, 0.23; GCA_000436875.1, s__Oscillibacter sp000436875, 95.0, 77.45, 0.22; GCF_900115635.1, s__Oscillibacter sp900115635, 95.0, 77.34, 0.15; GCF_000283575.1, s__Oscillibacter valericigenes, 95.0, 77.22, 0.1; GCF_000307265.1, s__Oscillibacter ruminantium, 95.0, 77.15, 0.12; GCA…	97.72	11	0.957362	N/A
1342_bin.55.orig.fa	d__Bacteria;p__Firmicutes_A;c__Clostridia;o__Oscillospirales;f__Oscillospiraceae;g__Oscillibacter;s__	N/A	N/A	N/A	N/A	N/A	GCF_000403435.2	d__Bacteria;p__Firmicutes_A;c__Clostridia;o__Oscillospirales;f__Oscillospiraceae;g__Oscillibacter;s__Oscillibacter sp000403435	79	0.25	d__Bacteria;p__Firmicutes_A;c__Clostridia;o__Oscillospirales;f__Oscillospiraceae;g__Oscillibacter;s__	Placement	taxonomic classification fully defined by topology	GCA_900066435.1, s__Oscillibacter sp900066435, 95.0, 77.79, 0.2; GCA_001916835.1, s__Oscillibacter sp001916835, 95.0, 77.5, 0.25; GCA_000436875.1, s__Oscillibacter sp000436875, 95.0, 77.37, 0.21; GCF_900115635.1, s__Oscillibacter sp900115635, 95.0, 77.29, 0.16; GCF_000307265.1, s__Oscillibacter ruminantium, 95.0, 77.09, 0.12; GCA_002455655.1, s__Oscillibacter sp002455655, 95.0, 77.07, 0.14; GCF_0…	97.36	11	0.957273	N/A
1202_bin.27.orig.fa	d__Bacteria;p__Firmicutes_A;c__Clostridia;o__Oscillospirales;f__Oscillospiraceae;g__Oscillibacter;s__	N/A	N/A	N/A	N/A	N/A	GCF_000403435.2	d__Bacteria;p__Firmicutes_A;c__Clostridia;o__Oscillospirales;f__Oscillospiraceae;g__Oscillibacter;s__Oscillibacter sp000403435	81.64	0.62	d__Bacteria;p__Firmicutes_A;c__Clostridia;o__Oscillospirales;f__Oscillospiraceae;g__Oscillibacter;s__	Placement	taxonomic classification fully defined by topology	GCA_900066435.1, s__Oscillibacter sp900066435, 95.0, 80.2, 0.48; GCA_000436875.1, s__Oscillibacter sp000436875, 95.0, 79.25, 0.37; GCA_001916835.1, s__Oscillibacter sp001916835, 95.0, 78.59, 0.35; GCF_900115635.1, s__Oscillibacter sp900115635, 95.0, 78.1, 0.25; GCF_000283575.1, s__Oscillibacter valericigenes, 95.0, 77.77, 0.25; GCA_003245395.1, s__Oscillibacter sp003245395, 95.0, 77.66, 0.17; GCA…	75.52	11	0.957273	N/A
1350_bin.16.orig.fa	d__Bacteria;p__Firmicutes_A;c__Clostridia;o__Oscillospirales;f__Oscillospiraceae;g__Oscillibacter;s__	N/A	N/A	N/A	N/A	N/A	GCF_000403435.2	d__Bacteria;p__Firmicutes_A;c__Clostridia;o__Oscillospirales;f__Oscillospiraceae;g__Oscillibacter;s__Oscillibacter sp000403435	78.48	0.25	d__Bacteria;p__Firmicutes_A;c__Clostridia;o__Oscillospirales;f__Oscillospiraceae;g__Oscillibacter;s__	Placement	taxonomic classification fully defined by topology	GCA_001916835.1, s__Oscillibacter sp001916835, 95.0, 77.68, 0.19; GCA_900066435.1, s__Oscillibacter sp900066435, 95.0, 77.49, 0.18; GCA_000436875.1, s__Oscillibacter sp000436875, 95.0, 77.25, 0.17; GCF_900115635.1, s__Oscillibacter sp900115635, 95.0, 76.98, 0.13; GCF_000307265.1, s__Oscillibacter ruminantium, 95.0, 76.85, 0.1; GCF_000283575.1, s__Oscillibacter valericigenes, 95.0, 76.69, 0.09; GC…	80.3	11	0.957208	N/A
1344_bin.52.orig.fa	d__Bacteria;p__Firmicutes_A;c__Clostridia;o__Oscillospirales;f__Oscillospiraceae;g__Oscillibacter;s__	N/A	N/A	N/A	N/A	N/A	GCF_000403435.2	d__Bacteria;p__Firmicutes_A;c__Clostridia;o__Oscillospirales;f__Oscillospiraceae;g__Oscillibacter;s__Oscillibacter sp000403435	78.22	0.27	d__Bacteria;p__Firmicutes_A;c__Clostridia;o__Oscillospirales;f__Oscillospiraceae;g__Oscillibacter;s__	Placement	taxonomic classification fully defined by topology	GCA_900066435.1, s__Oscillibacter sp900066435, 95.0, 77.77, 0.2; GCA_001916835.1, s__Oscillibacter sp001916835, 95.0, 77.72, 0.23; GCF_900115635.1, s__Oscillibacter sp900115635, 95.0, 77.4, 0.15; GCA_000436875.1, s__Oscillibacter sp000436875, 95.0, 77.31, 0.22; GCF_000307265.1, s__Oscillibacter ruminantium, 95.0, 77.02, 0.12; GCF_000283575.1, s__Oscillibacter valericigenes, 95.0, 76.92, 0.12; GCA…	98.53	11	0.957061	N/A
1257_bin.17.orig.fa	d__Bacteria;p__Firmicutes_A;c__Clostridia;o__Oscillospirales;f__Oscillospiraceae;g__Oscillibacter;s__	N/A	N/A	N/A	N/A	N/A	GCF_000403435.2	d__Bacteria;p__Firmicutes_A;c__Clostridia;o__Oscillospirales;f__Oscillospiraceae;g__Oscillibacter;s__Oscillibacter sp000403435	81.46	0.66	d__Bacteria;p__Firmicutes_A;c__Clostridia;o__Oscillospirales;f__Oscillospiraceae;g__Oscillibacter;s__	Placement	taxonomic classification fully defined by topology	GCA_900066435.1, s__Oscillibacter sp900066435, 95.0, 80.13, 0.48; GCA_000436875.1, s__Oscillibacter sp000436875, 95.0, 79.09, 0.36; GCA_001916835.1, s__Oscillibacter sp001916835, 95.0, 78.11, 0.33; GCF_900115635.1, s__Oscillibacter sp900115635, 95.0, 77.7, 0.26; GCA_002455655.1, s__Oscillibacter sp002455655, 95.0, 77.53, 0.22; GCF_000283575.1, s__Oscillibacter valericigenes, 95.0, 77.32, 0.26; GC…	69.64	11	0.956848	N/A
1354_bin.19.orig.fa	d__Bacteria;p__Firmicutes_A;c__Clostridia;o__Oscillospirales;f__Oscillospiraceae;g__Oscillibacter;s__	N/A	N/A	N/A	N/A	N/A	GCF_000403435.2	d__Bacteria;p__Firmicutes_A;c__Clostridia;o__Oscillospirales;f__Oscillospiraceae;g__Oscillibacter;s__Oscillibacter sp000403435	78.16	0.33	d__Bacteria;p__Firmicutes_A;c__Clostridia;o__Oscillospirales;f__Oscillospiraceae;g__Oscillibacter;s__	Placement	taxonomic classification fully defined by topology	GCA_900066435.1, s__Oscillibacter sp900066435, 95.0, 77.64, 0.21; GCA_001916835.1, s__Oscillibacter sp001916835, 95.0, 77.47, 0.21; GCA_000436875.1, s__Oscillibacter sp000436875, 95.0, 77.2, 0.19; GCF_900115635.1, s__Oscillibacter sp900115635, 95.0, 76.64, 0.15; GCF_000307265.1, s__Oscillibacter ruminantium, 95.0, 76.58, 0.12; GCF_000283575.1, s__Oscillibacter valericigenes, 95.0, 76.42, 0.14; GC…	69.11	11	0.953627	N/A
1340_bin.40.orig.fa	d__Bacteria;p__Firmicutes_A;c__Clostridia;o__Oscillospirales;f__Oscillospiraceae;g__Oscillibacter;s__	N/A	N/A	N/A	N/A	N/A	GCF_000403435.2	d__Bacteria;p__Firmicutes_A;c__Clostridia;o__Oscillospirales;f__Oscillospiraceae;g__Oscillibacter;s__Oscillibacter sp000403435	77.96	0.22	d__Bacteria;p__Firmicutes_A;c__Clostridia;o__Oscillospirales;f__Oscillospiraceae;g__Oscillibacter;s__	Placement	taxonomic classification fully defined by topology	GCA_900066435.1, s__Oscillibacter sp900066435, 95.0, 76.71, 0.13; GCA_000436875.1, s__Oscillibacter sp000436875, 95.0, 76.68, 0.15; GCA_001916835.1, s__Oscillibacter sp001916835, 95.0, 76.63, 0.13; GCF_900115635.1, s__Oscillibacter sp900115635, 95.0, 76.54, 0.09; GCA_002455655.1, s__Oscillibacter sp002455655, 95.0, 76.3, 0.08; GCF_000307265.1, s__Oscillibacter ruminantium, 95.0, 76.27, 0.07; GCF_…	69.33	11	0.953434	N/A
1345_bin.14.orig.fa	d__Bacteria;p__Firmicutes_A;c__Clostridia;o__Oscillospirales;f__Oscillospiraceae;g__Oscillibacter;s__	N/A	N/A	N/A	N/A	N/A	GCF_000403435.2	d__Bacteria;p__Firmicutes_A;c__Clostridia;o__Oscillospirales;f__Oscillospiraceae;g__Oscillibacter;s__Oscillibacter sp000403435	77.73	0.26	d__Bacteria;p__Firmicutes_A;c__Clostridia;o__Oscillospirales;f__Oscillospiraceae;g__Oscillibacter;s__	Placement	taxonomic classification fully defined by topology	GCA_900066435.1, s__Oscillibacter sp900066435, 95.0, 77.15, 0.19; GCA_001916835.1, s__Oscillibacter sp001916835, 95.0, 76.93, 0.18; GCA_000436875.1, s__Oscillibacter sp000436875, 95.0, 76.87, 0.16; GCF_900115635.1, s__Oscillibacter sp900115635, 95.0, 76.8, 0.14; GCF_000283575.1, s__Oscillibacter valericigenes, 95.0, 76.78, 0.1; GCF_000307265.1, s__Oscillibacter ruminantium, 95.0, 76.57, 0.1; GCA_…	75.75	11	0.953329	N/A
1357_bin.15.orig.fa	d__Bacteria;p__Firmicutes_A;c__Clostridia;o__Oscillospirales;f__Oscillospiraceae;g__;s__	N/A	N/A	N/A	N/A	N/A	N/A	N/A	N/A	N/A	d__Bacteria;p__Firmicutes_A;c__Clostridia;o__Oscillospirales;f__Oscillospiraceae;g__;s__	Placement	taxonomic classification fully defined by topology	N/A	78.99	11	0.846789	N/A
1345_bin.38.orig.fa	d__Bacteria;p__Firmicutes_A;c__Clostridia;o__Oscillospirales;f__Oscillospiraceae;g__;s__	N/A	N/A	N/A	N/A	N/A	N/A	N/A	N/A	N/A	d__Bacteria;p__Firmicutes_A;c__Clostridia;o__Oscillospirales;f__Oscillospiraceae;g__;s__	Placement	taxonomic classification fully defined by topology	N/A	91.71	11	0.846643	N/A
1208_bin.32.orig.fa	d__Bacteria;p__Firmicutes_A;c__Clostridia;o__Oscillospirales;f__Oscillospiraceae;g__;s__	N/A	N/A	N/A	N/A	N/A	N/A	N/A	N/A	N/A	d__Bacteria;p__Firmicutes_A;c__Clostridia;o__Oscillospirales;f__Oscillospiraceae;g__;s__	Placement	taxonomic classification fully defined by topology	N/A	86.57	11	0.846067	N/A
1342_bin.34.orig.fa	d__Bacteria;p__Firmicutes_A;c__Clostridia;o__Oscillospirales;f__Oscillospiraceae;g__;s__	N/A	N/A	N/A	N/A	N/A	N/A	N/A	N/A	N/A	d__Bacteria;p__Firmicutes_A;c__Clostridia;o__Oscillospirales;f__Oscillospiraceae;g__;s__	Placement	taxonomic classification fully defined by topology	N/A	95.79	11	0.845212	N/A
1342_bin.47.orig.fa	d__Bacteria;p__Firmicutes_A;c__Clostridia;o__Oscillospirales;f__Oscillospiraceae;g__;s__	N/A	N/A	N/A	N/A	N/A	N/A	N/A	N/A	N/A	d__Bacteria;p__Firmicutes_A;c__Clostridia;o__Oscillospirales;f__Oscillospiraceae;g__;s__	Placement	taxonomic novelty determined using RED	N/A	78.13	11	0.863837	N/A
1342_bin.57.strict.fa	d__Bacteria;p__Firmicutes_A;c__Clostridia;o__Oscillospirales;f__Oscillospiraceae;g__UBA5446;s__	N/A	N/A	N/A	N/A	N/A	N/A	N/A	N/A	N/A	d__Bacteria;p__Firmicutes_A;c__Clostridia;o__Oscillospirales;f__Oscillospiraceae;g__;s__	Placement	taxonomic novelty determined using RED	N/A	60.14	11	0.887092	N/A
1354_bin.26.orig.fa	d__Bacteria;p__Firmicutes_A;c__Clostridia;o__Oscillospirales;f__Oscillospiraceae;g__;s__	N/A	N/A	N/A	N/A	N/A	N/A	N/A	N/A	N/A	d__Bacteria;p__Firmicutes_A;c__Clostridia;o__Oscillospirales;f__Oscillospiraceae;g__;s__	Placement	taxonomic classification fully defined by topology	N/A	80.34	11	0.817015	N/A
1208_bin.38.orig.fa	d__Bacteria;p__Firmicutes_A;c__Clostridia;o__Oscillospirales;f__Butyricicoccaceae;g__;s__	N/A	N/A	N/A	N/A	N/A	N/A	N/A	N/A	N/A	d__Bacteria;p__Firmicutes_A;c__Clostridia;o__Oscillospirales;f__Butyricicoccaceae;g__;s__	Placement	taxonomic classification fully defined by topology	N/A	85.91	11	0.853656	N/A
1257_bin.57.orig.fa	d__Bacteria;p__Firmicutes_A;c__Clostridia;o__Oscillospirales;f__Butyricicoccaceae;g__;s__	N/A	N/A	N/A	N/A	N/A	N/A	N/A	N/A	N/A	d__Bacteria;p__Firmicutes_A;c__Clostridia;o__Oscillospirales;f__Butyricicoccaceae;g__;s__	Placement	taxonomic classification fully defined by topology	N/A	84.58	11	0.794726	N/A
1350_bin.33.permissive.fa	d__Bacteria;p__Firmicutes_A;c__Clostridia;o__4C28d-15;f__UBA1242;g__UBA11517;s__	N/A	N/A	N/A	N/A	N/A	N/A	N/A	N/A	N/A	d__Bacteria;p__Firmicutes_A;c__Clostridia;o__4C28d-15;f__UBA1242;g__;s__	Placement	taxonomic novelty determined using RED	N/A	66.51	11	0.876807	N/A
1350_bin.36.permissive.fa	d__Bacteria;p__Firmicutes_A;c__Clostridia;o__4C28d-15;f__CAG-552;g__;s__	N/A	N/A	N/A	N/A	N/A	N/A	N/A	N/A	N/A	d__Bacteria;p__Firmicutes_A;c__Clostridia;o__4C28d-15;f__CAG-552;g__;s__	Placement	taxonomic novelty determined using RED	N/A	73.23	11	0.82261	N/A
[truncated: 379 more rows]

## Sheet: GTDBTk Consensus Bins
user_genome	classification	fastani_reference	fastani_reference_radius	fastani_taxonomy	fastani_ani	fastani_af	closest_placement_reference	closest_placement_taxonomy	closest_placement_ani	closest_placement_af	pplacer_taxonomy	classification_method	note	other_related_references(genome_id,species_name,radius,ANI,AF)	aa_percent	translation_table	red_value	warnings
[truncated: 232 more rows]
